# Supplementary material for: Exome-Wide Somatic Microsatellite Variation Is Altered in Cells with DNA Repair Deficiencies
Source: PLoS One. 2014 Nov 17;9(11):e110263. doi: 10.1371/journal.pone.0110263 (PMC4234249; doi:10.1371/journal.pone.0110263)
Supplement: File S2 — Genomic data file. (XLSX) [file pone.0110263.s002.xlsx]

## Sheet: Sheet1
Chr#	ChrMarker:_geneName	Position	RefLength	MSTunitL	Period	RefMicrSat	UnqueReads	Genotype(length)	Genotype	TotalDP	Read1Length	Read1DP	Read1%Tot	Read1Seq	Read2Length	Read2SizeDiff	Read2DP	Read2%Tot	Read2Seq	Read3Length	Read3SizeDiff	Read3DP	Read3%Tot	Read3Seq	Read4Length	Read4SizeDiff	Read4DP	Read4%Tot	Read4Seq	Read5Length	Read5SizeDiff	Read5DP	Read5%Tot	Read5Seq	Read6Length	Read6SizeDiff	Read6DP	Read6%Tot	Read6Seq	Read7Length	Read7SizeDiff	Read7DP	Read7%Tot	Read7Seq	Read8Length	Read8SizeDiff	Read8DP	Read8%Tot	Read8Seq
Capan-1
chr1	1p36.22:_SLC25A33	9640244	9	3	3	TGGCA-GCT-CTTTC	6	9	1	194	9	161	82.9897	TGGCA-GCTGCTGCT-CTTTC	9	0	15	7.73196	TGGCA-GGTGCTGCT-CTTTT	9	0	8	4.12371	TGGCA-GGGGCTGCT-CTTTT	9	0	4	2.06186	TGGCA-GCTGCTGCC-CTTTT	9	0	3	1.54639	TGGCA-GGTGCGGCT-CTTTT	9	0	3	1.54639	TGGCA-GCGGCTGCT-CTTTT
chr1	1p36.22:_KIF1B	10421826	9	3	3	GATCT-CAC-GCTCT	4	9	1	162	9	142	87.6543	GATCT-CACCACCAC-GCTCT	9	0	9	5.55556	GATCT-CACCCCCAC-GCTCT	9	0	6	3.7037	GATCT-CCCCCCCAC-GCTCT	9	0	5	3.08642	GATCT-CCCCACCAC-GCTCT
chr1	1p36.13:_NBPF1	16901698	18	6	3	TTGAA-CATCGT-TGTCA	3	18	1	1415	18	1223	86.4311	TTGAA-CATCTTCATCGTCATCGT-TGTCA	18	0	157	11.0954	TTGAA-CATCTTCATCGTGATCAT-TGTCA	18	0	35	2.4735	TTGAA-CATCTTCATCATCATCGT-TGTCA
chr1	1p36.13:_NBPF1	16907330	13	6	2.16667	AAAGG-TGATGT-CTTGT	3	13	1	1264	13	1258	99.5253	AAAGG-TGATGTTGATGTT-CTTGT	13	0	3	0.237342	AAAGG-TGATGTTGATGTC-CTTGT	13	0	3	0.237342	AAAGG-GGATGTTGATGTT-CTTGT
chr1	1p36.12:_EIF4G3	21268172	10	3	3.33333	TAGTG-GCA-GAACA	3	10	1	163	10	151	92.638	TAGTG-GCAGCAGCAG-GAACA	10	0	9	5.52147	TAGTG-GCAGGAGCAG-GGACA	10	0	3	1.84049	TAGTG-ACAGCAGCAG-GAACA
chr1	1p35.3:_SFRS4	29475629	16	6	2.66667	GCTAT-GGCTGC-CTTTT	3	16	1	189	16	182	96.2963	GCTAT-GGCTGCGGCTGCGGCT-CTTGT	16	0	4	2.1164	GCTAT-GGCTGCGGCTGCGGGT-CTTTT	16	0	3	1.5873	GCTAT-GGCTGCGGCTGGGGGT-CTTTT
chr1	1p34.2:_BMP8B	40230350	10	3	3.33333	GGCTG-CCT-AGTGG	3	10	1	55	10	48	87.2727	GGCTG-CCTCCTCCTC-AGTGG	10	0	4	7.27273	GGCTG-CCTCCCCCCC-AGTGG	10	0	3	5.45455	GGCTG-GCTCCTCCTC-AGGGG
chr1	1p34.2:_SCMH1	41579117	11	5	2.2	TGGGC-AAATG-GGGTT	4	11	1	55	11	38	69.0909	TGGGC-AAATGAAATGA-GGGTT	11	0	9	16.3636	TGGGG-GAATGAAATGA-GGGGT	11	0	5	9.09091	TGGGG-AAAAGAAATGA-GGGGT	11	0	3	5.45455	TGGGG-GAAAGAAATGA-GGGGT
chr1	1p34.2:_WDR65	43650878	18	7	2.57143	TGGCG-GCCAGTA-ATGTC	5	18	1	167	18	150	89.8204	TGGCG-GCCAGTAGCCATAGCCAG-ATGTC	18	0	7	4.19162	TGGCG-GCCATTAGCCATAGCCAG-ATGTC	18	0	4	2.39521	GGGCG-GCCTTTAGCCATAGCCAG-ATGTC	18	0	3	1.79641	TGGCG-GCAAGTAGCCATAGCCAG-ATGTC	18	0	3	1.79641	TGGCG-CCCATTAGCCATAGCCAG-ATGTC
chr1	1p34.1:_EIF2B3	45407182	9	1	9	CCTGC-T-CCCCT	4	9	1	534	9	522	97.7528	CCTGC-TTTTTTTTT-CCCCT	10	1	6	1.1236	CCTGC-TTTTTTTTTT-CCCCT	9	0	3	0.561798	ACCTG-CTTTTTTTT-TCCCT	8	-1	3	0.561798	CCTGC-TTTTTTTT-CCCCT
chr1	1p34.1:_HECTD3	45475095	9	3	3	CATAG-ACC-CGCTT	8	9	1	405	9	336	82.963	CATAG-ACCACCACC-CGCTT	9	0	15	3.7037	CATAG-CCCCCCCCC-CGCTT	9	0	13	3.20988	CATAG-ACCCCCCCC-CGCTT	9	0	11	2.71605	CATAG-ACCCCCACC-CGCTT	9	0	8	1.97531	CATAG-ACCACCCCC-CGCTT	9	0	8	1.97531	CATAG-CCCACCACC-CGCTT	9	0	8	1.97531	CATAG-CCCCCCACC-CGCTT	9	0	6	1.48148	CATAG-CCCACCCCC-CGCTT
chr1	1p33:_STIL	47735333	9	3	3	TTAAA-TTC-CACAG	7	9	1	199	9	155	77.8894	TTAAA-TTCTTCTTC-CACAG	9	0	11	5.52764	GTAAA-TTTTTCTTC-CACAG	9	0	10	5.02513	GTAAA-ATCTTCTTC-CACAG	9	0	9	4.52261	GTAAA-TTCTTCTTT-CACAG	9	0	5	2.51256	GTAAA-TTTTTTTTC-CACAG	9	0	5	2.51256	GTAAA-TTCTTTTTC-CACAG	9	0	4	2.01005	GTAAA-TTTTTTTTT-CACAG
chr1	1p33:_CMPK1	47834151	8	2	4	TGGCT-AC-CTTTC	4	8	1	211	8	191	90.5213	TGGCT-ACACACAC-CTTTC	8	0	13	6.16114	TGGCT-AAACACAC-CTTTC	8	0	4	1.89573	TGGCT-ACAAACAC-CTTTC	8	0	3	1.4218	TGGCT-ACACAAAC-CTTTC
chr1	1p33:_SLC5A9	48713126	9	3	3	GCATT-GAG-CCACT	3	9	1	99	9	88	88.8889	GCATT-GAGGAGGAG-CCACT	9	0	6	6.06061	GCTTT-GGGGGGGAG-CCACT	9	0	5	5.05051	GCATT-GAGGGGGAG-CCACT
chr1	1p32.3:_PODN	53546462	13	6	2.16667	CTTGA-GTACCT-CAGAA	3	13	1	92	13	84	91.3043	CTTGA-GTACCTGTACCTG-CAGAA	13	0	5	5.43478	CTTGA-GTCCCTGTACCTG-CAGAA	13	0	3	3.26087	CTTGC-GTCCCTGTCCCTG-CAGAA
chr1	1p32.3:_SSBP3	54708944	9	3	3	AGTTG-GGT-CTCAT	4	9.9	2	46	9	31	67.3913	AGTTG-GGTGGTGGT-CTCAT	9	0	8	17.3913	GGTTG-GGGGGGGGG-CTCAT	9	0	4	8.69565	AGTTG-GGGGGTGGT-CTCAT	9	0	3	6.52174	AGGTG-GGGGGGGGT-CTCAT
chr1	1p31.3:_CACHD1	65146988	9	3	3	AAAGG-GAC-AGCCA	6	9	1	290	9	223	76.8966	AAAGG-GACGACGAC-AGCCA	9	0	47	16.2069	AAAGG-GACGACGCC-AGCCA	9	0	8	2.75862	AAAGG-GCCGACGCC-AGCCA	9	0	5	1.72414	AAAGG-GACGCCGCC-AGCCA	9	0	4	1.37931	AAAGG-GCCGACGAC-AGCCA	9	0	3	1.03448	AAAGG-GGCGACGCC-AGCCA
chr1	1p31.1:_SFRS11	70698021	9	3	3	CTGCC-TGG-ACTCC	4	9	1	199	9	155	77.8894	CTGCC-TGGTGGTGG-ACTCC	9	0	21	10.5528	CTGCC-TGGGGGGGG-GCTCC	9	0	16	8.0402	CTGCC-TGGTGGGGG-GCTCC	9	0	7	3.51759	CTGCC-TGGGGGTGG-ACTCC
chr1	1p31.1:_C1orf173	75038582	11	5	2.2	CACAG-CCACC-TCAGC	3	11	1	101	11	90	89.1089	CACAG-CCACCCCACCC-TCAGC	11	0	6	5.94059	CACAG-CCACCCCCCCC-TCAGC	11	0	5	4.9505	CACAG-CCCCCCCCCCC-TCAGC
chr1	1p31.1:_USP33	78194318	14	3	4.66667	GCGGA-TCT-CATGA	3	14	1	237	14	227	95.7806	GCGGA-TCTTCTTCTACTTC-CATGA	14	0	6	2.53165	GCGGG-TCTTCTTCTTCTTC-CCTGA	14	0	4	1.68776	TCGGC-TCTTTTTCTACTTC-CATGA
chr1	1p31.1:_FUBP1	78422303	9	3	3	GCTGC-TGG-CTGTG	3	9	1	236	9	225	95.339	GCTGC-TGGTGGTGG-CTGTG	9	0	6	2.54237	GCTGC-TGGTGGGGG-CTGTG	9	0	5	2.11864	GCTGC-TGGGGGTGG-CTGTG
chr1	1p31.1:_DNAJB4	78478872	9	3	3	GAATG-GGT-AGAGA	3	9	1	511	9	503	98.4344	GAATG-GGTGGTGGT-AGAGA	9	0	5	0.978474	GAATG-GGTGGGGGT-AGAGA	9	0	3	0.587084	GAATG-GGGGGTGGT-AGAGA
chr1	1p22.2:_RBMXL1	89449509	11	1	11	AACCA-T-GCCGG	4	11	1	345	11	305	88.4058	AACCA-TTTTTTTTTTT-GCCGG	10	-1	31	8.98551	AACCA-TTTTTTTTTT-GCCGG	12	1	5	1.44928	AACCA-TTTTTTTTTTTT-GCCGG	9	-2	4	1.15942	AACCA-TTTTTTTTT-GCCGG
chr1	1p22.2:_GBP3	89473442	10	1	10	CTTGG-T-CAGGG	3	10	1	521	10	495	95.0096	CTTGG-TTTTTTTTTT-CAGGG	11	1	19	3.64683	CTTGG-TTTTTTTTTTT-CAGGG	9	-1	7	1.34357	CTTGG-TTTTTTTTT-CAGGG
chr1	1p22.2:_ZNF326	90470782	17	3	5.66667	TCACA-GTG-AGCAG	3	17	1	240	17	224	93.3333	TCACA-GTGGTGGTGGTGGGGGT-AGCAG	17	0	13	5.41667	TCACA-GTGGTGGTGGTGGGGGG-AGCAG	17	0	3	1.25	TCACA-GTGGTGGTGGGGGGGGG-AGCAG
chr1	1p22.1:_GCLM	94354583	11	5	2.2	AGCCT-TTTGA-AATTC	4	11	1	455	11	445	97.8022	AGCCT-TTTGATTTGAT-AATTC	11	0	4	0.879121	AGCTT-TTTGTTTTGAT-AATTC	11	0	3	0.659341	AGCTT-TTTGTTTTAAT-AATTC	11	0	3	0.659341	AGCCT-TTTGATTTAAT-AATTC
chr1	1p22.1:_ABCA4	94512477	9	3	3	CACAA-GGT-TTTCC	6	9	1	109	9	88	80.7339	CACAA-GGTGGTGGT-TTTCC	9	0	6	5.50459	CACAA-GGGGGTGGG-TTTCC	9	0	4	3.66972	CACAA-GGGGGTGGT-TTTCC	9	0	4	3.66972	CACAA-GGTGGTGGG-TTTCC	9	0	4	3.66972	CACAA-GGGGGGGGG-TTTCC	9	0	3	2.75229	CACAA-GGTGGGGGG-TTTCC
chr1	1p21.2:_AGL	100358061	11	5	2.2	GAAAA-TTCCC-GCCAA	3	11	1	185	11	179	96.7568	GAAAA-TTCCCTTCCCT-GCCAA	11	0	3	1.62162	GAAAA-TCCCCTCCCCT-GCCAA	11	0	3	1.62162	GAAAA-TTCCCTCCCCT-GCCAA
chr1	1p21.2:_CDC14A	100964872	11	5	2.2	TTCTG-TGCCT-CCCAG	4	11	1	179	11	153	85.4749	TTCTG-TGCCTTGCCTT-CCCAG	11	0	19	10.6145	TTCTG-TGCCTTGCCTC-CCCAG	11	0	4	2.23464	TTCTG-TCCCTTGCCTT-CCCAG	11	0	3	1.67598	TTCTG-TCCCTTCCCTC-CCCAG
chr1	1p13.3:_CELSR2	109816701	14	5	2.8	GAGGC-TCCCT-CAGCC	3	14	1	150	14	141	94	GAGGC-TCCCTTCCCTTCCC-CAGCC	14	0	5	3.33333	GAGCC-TCCCTCCCCTCCCC-CAGCC	14	0	4	2.66667	GAGGC-TCCCTCCCCTTCCC-CAGCC
chr1	1p13.3:_SLC16A4	110906427	9	1	9	GGTAC-A-GGAAA	3	9	1	225	9	217	96.4444	GGTAC-AAAAAAAAA-GGAAA	10	1	4	1.77778	GGTAC-AAAAAAAAAA-GGAAA	8	-1	4	1.77778	GGTAC-AAAAAAAA-GGAAA
chr1	1p13.3:_KCNA3	111216944	9	3	3	ACTGA-TAG-AGGAT	3	9	1	56	9	47	83.9286	ACTGA-TAGTAGTAG-AGGAT	9	0	5	8.92857	ACTGA-TAGGAGTAG-AGGAT	9	0	4	7.14286	ACTGA-TAGTAGGAG-AGGAT
chr1	1p13.2:_RSBN1	114354843	13	3	4.33333	TCCTG-CGC-CGTAC	3	13	1	113	13	102	90.2655	TCCTG-CGCCGCCACCGCC-CGTAC	13	0	7	6.19469	TCCTG-CGCCGCCCCCGCC-CGTAC	13	0	4	3.53982	CCCTG-CCCCGCCCCCGCC-CGTAC
chr1	1p13.1:_IGSF3	117122048	10	3	3.33333	GCTGA-CTC-GTCAG	4	10	1	151	10	141	93.3775	GCTGA-CTCCTCCTCC-GTCAG	10	0	4	2.64901	GCTGC-CTCCCCCCCC-GCCAG	10	0	3	1.98675	GCTGA-CTCCCCCTCC-GTCAG	10	0	3	1.98675	GCTGA-CCCCCCCCCC-GTCAG
chr1	1p13.1:_PTGFRN	117491867	11	5	2.2	AACTG-GACCT-TAACA	4	11	1	204	11	166	81.3725	AACTG-GACCTGACCTG-TAACA	11	0	20	9.80392	AACTG-GCCCTGCCCTG-TAACA	11	0	12	5.88235	AACTG-GCCCTGACCTG-TAACA	11	0	6	2.94118	AACTG-GACCTGCCCTG-TAACA
chr1	1p13.1:_CD101	117554310	14	3	4.66667	AACAC-AGG-AGCCA	3	14	1	143	14	124	86.7133	AACAC-AGGATGGAGGAGGA-AGCCA	14	0	16	11.1888	AACAC-AGGAGGGAGGAGGA-AGCCA	14	0	3	2.0979	AACAC-AGGATGGAGGAGAA-AGCCA
chr1	1p11.2:_HIST2H2BA	120906127	21	6	3.5	GCGAG-AAGCGC-GAGAG	3	21	1	245	21	238	97.1429	GCGAG-AAGCGCAAGCGCAGCCGCAAG-GAGAG	21	0	4	1.63265	GCGAG-AGGCGCAAGCGCAGCCGCAAG-GAGAG	21	0	3	1.22449	GCGAG-AAGCGCAAGCCCAGCCGCAAG-GAGAG
chr1	1q21.1:_PDE4DIP	144881489	9	3	3	CTGAT-AGC-TTCTC	4	9	1	708	9	697	98.4463	CTGAT-AGCAGCAGC-TTCTC	9	0	4	0.564972	CTGAT-AGCAGCCGC-TTCTC	9	0	4	0.564972	CTGAT-AGCAGCAGG-TTCTC	9	0	3	0.423729	CTGAT-AGCCGCAGC-CTCTC
chr1	1q21.1:_PDE4DIP	144946666	9	3	3	TAGCA-GTT-TCTCC	3	9	1	185	9	179	96.7568	TAGCA-GTTGTTGTT-TCTCC	9	0	3	1.62162	TAGCA-GTTGTTTTT-TCCCC	9	0	3	1.62162	TAGCA-TTTGTTGTT-TCCCC
chr1	1q21.1:_NBPF10	145365436	11	5	2.2	GCATG-TTGGC-GTTGA	3	11	1	158	11	145	91.7722	GCATG-TTGGCTTGGCT-GTTGA	11	0	10	6.32911	GCATG-TTAGCTTGGCT-GTTGA	11	0	3	1.89873	GCATG-TTGGCTTGGGT-GTTGA
chr1	1q21.2:_NBPF14	148023643	18	6	3	TTGAA-CATCGT-TGTCA	5	18	1	1149	18	1008	87.7285	TTGAA-CATCTTCATCGTCATCGT-TGTCA	18	0	70	6.09225	TTGAA-CATCTTCATCGTGATCAT-TGTCA	18	0	64	5.57006	TTGAA-CATCTTCATCATCATCGT-TGTCA	18	0	4	0.348129	TTGAA-CATCTTCATCGTCATAGT-TGTCA	18	0	3	0.261097	TTGAA-CATCTTCAGCGTCATCGT-TGTCA
chr1	1q21.2:_HIST2H2BF	149783774	21	6	3.5	CTCTC-CTTGCG-CTTGC	3	21	1	392	21	381	97.1939	CTCTC-CTTGCGGCTGCGCTTGCGCTT-CTTGC	21	0	8	2.04082	CTCTC-CTTGCGGCTGCGCTTGCGCCT-CTTGC	21	0	3	0.765306	CTCTC-CTTGCGGCTGCGCTTGCGTTT-CTTGC
chr1	1q21.3:_LASS2	150940603	13	3	4.33333	TGGTT-GCG-AACCA	3	13	1	62	13	53	85.4839	TGGTT-GCGGCGGCGACGG-AACCA	13	0	6	9.67742	TGGTT-GCGGCGGCGGCGG-AACCA	13	0	3	4.83871	TGGTT-GCGGCGGGGACGG-AACCA
chr1	1q21.3:_BNIPL	151011039	12	4	3	TTCAC-AGGT-CAAGT	4	12	1	63	12	48	76.1905	TTCAC-AGGCAGGTAGGT-CAAGT	12	0	7	11.1111	TTCAC-AGGCAGGGAGGG-CAAGT	12	0	4	6.34921	TTCAC-AGGCAGGTAGGG-CAAGT	12	0	4	6.34921	TTCAC-AGGCAGGGAGGT-CAAGT
chr1	1q21.3:_PSMD4	151238517	12	3	4	GCGGC-AGG-CCCGG	3	12	1	28	12	22	78.5714	GCGGC-AGGAGGAGGAGG-CCCGG	12	0	3	10.7143	GCGGC-AGGGGGGGGAGG-CCCGG	12	0	3	10.7143	GCGGC-AGGGGGAGGAGG-CCCGG
chr1	1q21.3:_POGZ	151378873	14	4	3.5	AGTGG-GGAA-GGGTA	5	14	1	138	14	114	82.6087	AGTGG-GGAAGGAAGGAGGA-GGGTA	14	0	9	6.52174	TGTGG-GGGAGGGAGGGGGG-GGGGA	14	0	6	4.34783	AGTGG-GGGAGGAAGGAGGG-GGGGA	14	0	5	3.62319	AGTGG-GGGAGGAAGGAGGA-GGGGA	14	0	4	2.89855	AGTGG-GGAAGGAAGGAGGG-GGGGA
chr1	1q21.3:_RPTN	152127989	14	4	3.5	GGCCT-TGTC-ACCAT	3	14	1	1318	14	1311	99.4689	GGCCT-TGTCTGTCTGGCTG-ACCAT	14	0	4	0.30349	GGCCT-TGTCTGTCTGTCTG-ACCAT	14	0	3	0.227618	GGCCT-TGTCTGTCTGGTTG-ACCAA
chr1	1q21.3:_RPTN	152128565	19	4	4.75	GACCT-TGTC-AGTGG	3	19	1	1323	19	1317	99.5465	GACCT-TGTCTGTCTGGCTGACTGT-AGTGG	19	0	3	0.226757	GACCT-TGTCTGTATGGCTGACTGT-AGTGG	19	0	3	0.226757	GACCT-TGTCTGTCTGACTGACTGT-AGTGG
chr1	1q21.3:_RPTN	152128709	14	4	3.5	GGCCT-TGTC-ACCAC	3	14	1	946	14	938	99.1543	GGCCT-TGTCTGTCTGTCTG-ACCAC	14	0	5	0.528541	GGCCT-TTTCTGTCTGTCTG-ACCAC	14	0	3	0.317125	GGCCT-TGTCTGTCTGCCTG-ACCAC
chr1	1q21.3:_HRNR	152186485	15	5	3	CCACG-CTGGC-AGACT	4	15	1	762	15	632	82.9396	CCACG-CTGGCCGTGGCCTGG-AGACT	15	0	69	9.05512	CCACG-CTGGCTGTGGCCTGG-AGACT	15	0	57	7.48031	CCACG-CTGGCCGTTGCCTGG-AGACT	15	0	4	0.524934	CCACG-CTGGCCGGGGCCTGG-ACACT
chr1	1q21.3:_HRNR	152186819	15	6	2.5	ACTGC-CCAGAA-TGTCG	5	15	1	1078	15	1061	98.423	ACTGC-CCAGAACCAGACCCA-TGTCG	15	0	7	0.649351	ACTGC-CCAGAACCAGCCCCA-TGTCG	15	0	4	0.371058	ACTGC-CCAGAACCAGTCCCA-TGTTG	15	0	3	0.278293	ACTGC-CCAGACCCAGACCCA-TGTCG	15	0	3	0.278293	ACTGC-CCAGAACCAGGCCCA-TGTCG
chr1	1q21.3:_HRNR	152186844	13	6	2.16667	GCCAC-GGCTAG-AGACT	3	13	1	1183	13	1175	99.3238	GCCAC-GGCTAGGGCTAGG-AGACT	13	0	5	0.422654	GCCAC-GGCTAGGGCCAGG-AGACT	13	0	3	0.253593	GCCAC-GGCTAGGGCGAGG-AGAAT
chr1	1q21.3:_HRNR	152186864	15	6	2.5	ACTGG-CCAGAC-TGTTG	9	15	1	1405	15	1369	97.4377	ACTGG-CCAGATCCAGACCCA-TGTTG	15	0	7	0.498221	ACTGG-CCAGATCCAGACCCC-TGTTG	15	0	6	0.427046	ACTGG-CCAGATCCCGACCCA-TGTTG	15	0	5	0.355872	ACTGG-CCAGATCCAGCCCCA-TGTTG	15	0	5	0.355872	ACTGG-CCAGAACCAGACCCA-TGTTG	15	0	4	0.284698	ACTGG-CCAGGTCCAGACCCA-TGTTG	15	0	3	0.213523	TCTGG-CCAGATCCAGGCCCA-TGTTG	15	0	3	0.213523	ACTGG-CCAGATCCAGAACCA-TGTTG
chr1	1q21.3:_HRNR	152187895	15	5	3	CCACG-CTGGC-AGACT	5	15	1	353	15	315	89.2351	CCACG-CTGGCCGTGGCCTGG-AGACT	15	0	17	4.81586	CCACG-CTGGCTGTGGCCTGG-AGACT	15	0	14	3.96601	CCACG-CTGGCCGTTGCCTGG-AGACT	15	0	4	1.13314	CCACG-CTGGCCGCGGCCTGG-AGACT	15	0	3	0.849858	CCACG-CTGGCCGGGGCCTGG-AGACG
chr1	1q21.3:_HRNR	152188254	13	6	2.16667	GCCAC-GGCTAG-AGACT	4	13	1	1651	13	1636	99.0915	GCCAC-GGCTAGGGCTAGG-AGACT	13	0	6	0.363416	GCCAC-GGCTAGGGGTAGG-AGACT	13	0	6	0.363416	GCCAC-GGCTAGGGCCAGG-AGACT	13	0	3	0.181708	GCCAC-GGCTAGGGCTGGG-AGACT
chr1	1q21.3:_HRNR	152188274	15	6	2.5	ACTGG-CCAGAC-TGTTG	7	15	1	1677	15	1645	98.0918	ACTGG-CCAGATCCAGACCCA-TGTTG	15	0	13	0.775194	ACTGG-CCAGATCCAGACCCC-TGTTG	15	0	6	0.357782	ACTGG-CCAGGTCCAGACCCA-TGTTG	15	0	4	0.238521	CCTGG-CCAGATCCAGCCCCA-TGTTG	15	0	3	0.178891	ACTGG-CCAGATCCAGAACCA-TGTTG	15	0	3	0.178891	ACTGG-CCAGATCCCGACCCA-TGTTG	15	0	3	0.178891	ACTGG-CCAGATCCAGGCCCA-TGTTG
chr1	1q21.3:_HRNR	152189305	15	5	3	CCACG-CTGGC-AGACT	6	15	1	775	15	642	82.8387	CCACG-CTGGCCGTGGCCTGG-AGACT	15	0	67	8.64516	CCACG-CTGGCCGTTGCCTGG-AGACT	15	0	56	7.22581	CCACG-CTGGCTGTGGCCTGG-AGACT	15	0	4	0.516129	CCACG-CTGGCCGGGGCCTGG-GGACG	15	0	3	0.387097	CCACG-CTGGCCGTGGCCCGG-AGACT	15	0	3	0.387097	CCACG-CTGGCCGCGGCCTGG-AGACT
chr1	1q21.3:_HRNR	152190715	15	5	3	CCACG-CTGGC-AGACT	5	15.15	2	643	15	475	73.8725	CCACG-CTGGCCGTGGCCTGG-AGACT	15	0	120	18.6625	CCACG-CTGGCTGTGGCCTGG-AGACT	15	0	38	5.9098	CCACG-CTGGCCGTTGCCTGG-AGACT	15	0	7	1.08865	CCACG-CTGGCCGGGGCCTGG-AGACT	15	0	3	0.466563	CCACG-CTGGCTGGGGCCTGG-TGGCT
chr1	1q21.3:_HRNR	152191094	15	6	2.5	ACTGG-CCAGAC-TGTTG	4	15	1	508	15	495	97.4409	ACTGG-CCAGATCCAGACCCA-TGTTG	15	0	7	1.37795	ACTGG-CCAGATCCAGACCCC-TGTTG	15	0	3	0.590551	ACTGG-CCAGATCCAGCCCCA-TGTTG	15	0	3	0.590551	ACTGG-CCAGAGCCAGACCCA-TGTTG
chr1	1q21.3:_HRNR	152191402	16	6	2.66667	GACTG-CCCAGA-CGCTG	3	16	1	188	16	181	96.2766	GACTG-CCCTGACCCAGACCCA-CGCTG	16	0	4	2.12766	GACTG-CCCTGACCCAGACCCC-CGCTG	16	0	3	1.59574	GACTG-CCCTGCCCCAGACCCA-CGCTG
chr1	1q21.3:_FLG	152275403	13	6	2.16667	TTCAC-CATAAT-TGCAC	3	13	1	475	13	469	98.7368	TTCAC-CATAATCATAATC-TGCAC	13	0	3	0.631579	TTCCC-CAAAATCATAATC-TGCAC	13	0	3	0.631579	TTCAC-CATAATCATAACC-TGCAC
chr1	1q21.3:_FLG	152276470	9	3	3	ACTGC-TGG-GATCC	7	9	1	1474	9	1353	91.791	ACTGC-TGGTGGTGG-GATCC	9	0	60	4.07056	ACTGC-TGGTGGGGG-GATCC	9	0	29	1.96744	ACTGC-TGGGGGTGG-GATCC	9	0	21	1.42469	ACTGC-TGGGGGGGG-GGTCC	9	0	4	0.27137	ACTGC-TGGCGGTGG-GATCC	9	0	4	0.27137	ACTGC-TGGTGGCGG-GATCC	9	0	3	0.203528	ACTGC-TGGCGGGGG-GATCC
chr1	1q21.3:_FLG	152276487	8	2	4	CCATG-TC-CTGCA	4	8	1	1525	8	1412	92.5902	CCATG-TCTCTCTC-CTGCA	8	0	107	7.01639	CCATG-TCTGTCTC-CTGCA	8	0	3	0.196721	CCATG-TCTCTCCC-CTGCT	8	0	3	0.196721	CCATG-TCCCTCTC-CTGCA
chr1	1q21.3:_FLG	152277459	8	2	4	CCGTG-TC-CTGGA	3	8	1	1158	8	1145	98.8774	CCGTG-TCTCTCTC-CTGGA	8	0	10	0.863558	CCGTG-GCTCTCTC-CTGGA	8	0	3	0.259067	CCGTG-TCTCTCGC-CTGGA
chr1	1q21.3:_FLG	152278414	9	3	3	ACTGC-TGG-GATCC	4	9	1	1743	9	1632	93.6317	ACTGC-TGGTGGTGG-GATCC	9	0	56	3.21285	ACTGC-TGGTGGGGG-GATCC	9	0	33	1.89329	ACTGC-TGGGGGTGG-GATCC	9	0	22	1.26219	ACTGC-TGGGGGGGG-GATCC
chr1	1q21.3:_FLG	152279386	9	3	3	ACTGC-TGG-GATCC	5	9	1	1646	9	1555	94.4714	ACTGC-TGGTGGTGG-GATCC	9	0	46	2.79465	ACTGC-TGGTGGGGG-GATCC	9	0	26	1.57959	ACTGC-TGGGGGTGG-GATCC	9	0	15	0.9113	ACTGC-TGGGGGGGG-GGTCC	9	0	4	0.243013	ACTGC-TGGCGGTGG-GATCC
chr1	1q21.3:_FLG	152280358	9	3	3	ACTGC-TGG-GATCC	5	9	1	1301	9	1206	92.6979	ACTGC-TGGTGGTGG-GATCC	9	0	54	4.15065	ACTGC-TGGTGGGGG-GATCC	9	0	20	1.53728	ACTGC-TGGGGGGGG-GATCC	9	0	18	1.38355	ACTGC-TGGGGGTGG-GATCC	9	0	3	0.230592	ACTGC-TGGGGGCGG-GATCC
chr1	1q21.3:_FLG	152280375	8	2	4	CCGTG-TC-CTGCA	4	8	1	1331	8	1316	98.873	CCGTG-TCTCTCTC-CTGCA	8	0	9	0.676183	CCGTG-GCTCTCTC-CTGCA	8	0	3	0.225394	CCGTG-TCTCTTTC-CTGCA	8	0	3	0.225394	CCGTG-TCTCTCTT-CTGCC
chr1	1q21.3:_FLG	152281333	9	3	3	GGAGC-TGG-GATCC	6	9	1	1261	9	1181	93.6558	GGAGC-TGGTGGTGG-GATCC	9	0	46	3.6479	GGAGC-TGGTGGGGG-GATCC	9	0	15	1.18953	GGAGC-TGGGGGTGG-GATCC	9	0	13	1.03093	GGAGC-TGGGGGGGG-GGTCC	9	0	3	0.237906	GGAGC-TGGTGGCGG-GATCC	9	0	3	0.237906	GGAGC-TGGCGGTGG-GATCA
chr1	1q21.3:_FLG2	152323900	10	2	5	CTGAA-TG-AGACC	3	10	1	926	10	920	99.3521	CTGAA-TGTGTGTGTG-AGACC	10	0	3	0.323974	CTGAA-TGTGTGGGTG-AGGCC	10	0	3	0.323974	CTGAA-TGTGTGTGGG-AGACC
chr1	1q21.3:_FLG2	152323923	16	6	2.66667	GAGTG-CACTGT-GACTC	3	16	1	813	16	805	99.016	GAGTG-CACTTCACTGTCACTG-GACTC	16	0	5	0.615006	GAGTG-CCCTTCACTGTCACTG-GACTC	16	0	3	0.369004	GAGTG-CGCTTCACTGTCACTG-GACTC
chr1	1q21.3:_FLG2	152324558	11	2	5.5	TTGGC-TG-CCTGA	3	11	1	683	11	677	99.1215	TTGGC-TGTGTGTGTGT-CCTGA	11	0	3	0.439239	TTGGC-TGTGTGGGTGT-CCTGG	11	0	3	0.439239	TTGGC-TGTGTGTGGGT-CCTGA
chr1	1q21.3:_SPRR1A	152957736	11	5	2.2	CCTTG-CACCC-CTCAG	4	11	1	152	11	134	88.1579	CCTTG-CACCCCACCCC-CTCAG	11	0	9	5.92105	CCTTG-CCCCCCCCCCC-CTCAG	11	0	6	3.94737	CCTTG-CCCCCCACCCC-CTCAG	11	0	3	1.97368	CCTTG-CACCCCCCCCC-CTCAG
chr1	1q22:_ASH1L	155308000	9	1	9	CTCTG-T-CACCC	3	9	1	386	9	377	97.6684	CTCTG-TTTTTTTTT-CACCC	10	1	5	1.29534	CTCTG-TTTTTTTTTT-CACCC	8	-1	4	1.03627	CTCTG-TTTTTTTT-CACCC
chr1	1q22:_GON4L	155774752	13	3	4.33333	CCCCA-CAT-AAGTC	5	13	1	427	13	402	94.1452	CCCCA-CATCATCATTCAT-AAGTC	13	0	12	2.8103	CCCCA-CATCATCATTCAA-AAGCC	13	0	6	1.40515	CCCCA-CATCACCATTCAT-AAGCC	13	0	4	0.936768	CCCCA-CACCATCATTCAT-AAGCC	13	0	3	0.702576	CCCCA-CATCATCATCCAT-AACCC
chr1	1q23.1:_IQGAP3	156542309	11	5	2.2	CGCTG-CTCTC-ATGTT	4	11	1	170	11	158	92.9412	CGCTG-CTCTCCTCTCC-ATGTT	11	0	5	2.94118	CGCTG-CTCCCCTCTCC-ATGTT	11	0	4	2.35294	CGCTG-CTCTCCCCTCC-CTGTT	11	0	3	1.76471	CGCTG-CTCTCCTCCCC-ATGTT
chr1	1q23.1:_NES	156641165	11	3	3.66667	CTGTC-CCT-AGAGA	3	11	1	171	11	164	95.9064	CTGTC-CCTCCTCCTCC-AGAGA	11	0	4	2.33918	CTGTC-CCCCCTCCTCC-AGAGA	11	0	3	1.75439	CTCTC-CCTCCCCCTCC-AGAGA
chr1	1q23.1:_OR10K1	158435788	18	6	3	AATGG-CTGTGC-GCTTC	5	18	1	148	18	117	79.0541	AATGG-CTGCTGCCTGTGCCTGTG-GCTTC	18	0	20	13.5135	AATGG-CTGGTGCCTGTGCCTGTG-GGTTT	18	0	4	2.7027	AATGG-CTGCTGCCCGTGCCTGTG-GCTTT	18	0	4	2.7027	AATGG-CTGGTGCCTGTGGCTGTG-GGTTT	18	0	3	2.02703	AATGG-CTGGTGCCCGTGCCTGTG-GCTTT
chr1	1q23.1:_AIM2	159032487	10	1	10	CTATG-T-GGCCT	3	10	1	178	10	169	94.9438	CTATG-TTTTTTTTTT-GGCCT	9	-1	5	2.80899	CTATG-TTTTTTTTT-GGCCT	11	1	4	2.24719	CTATG-TTTTTTTTTTT-GGCCT
chr1	1q23.2:_CCDC19	159842916	10	3	3.33333	TTTTT-CTC-AGCCG	4	10	1	66	10	51	77.2727	TTTTT-CTCCTCCTCC-AGCCG	10	0	6	9.09091	TTTTT-CCCCCCCCCC-AGCCG	10	0	6	9.09091	TTTTT-CTCCTCCCCC-AGCCG	10	0	3	4.54545	TTTTT-CTCCCCCCCC-AGCCG
chr1	1q23.2:_DCAF8	160209550	13	3	4.33333	CAATC-CCA-TTCAG	3	13	1	42	13	36	85.7143	CAATC-CCACACCACCACC-TTCAG	13	0	3	7.14286	CAATC-CCACACCCCCCCC-TTCAG	13	0	3	7.14286	CAATC-CCACCCCCCCCCC-TTCAG
chr1	1q23.2:_COPA	160309737	9	3	3	CAGTG-GCT-TATGG	6	9	1	295	9	227	76.9492	CAGTG-GCTGCTGCT-TATGG	9	0	48	16.2712	CAGTG-GCTGGTGCT-TATGG	9	0	7	2.37288	CAGTG-GCTGCGGCT-TATGG	9	0	5	1.69492	CAGTG-GCTGGTGGT-TATGG	9	0	4	1.35593	CAGTG-GCTGGTGCC-TATGG	9	0	4	1.35593	CAGTG-GCTGGGGCT-TATGG
chr1	1q23.3:_CD84	160535218	11	3	3.66667	GCGCT-TGG-TAGGG	3	11	1	474	11	467	98.5232	GCGCT-TGGTGGTGGTG-TAGGG	11	0	4	0.843882	GCGCT-TGGTGGTGGGG-TAGGG	11	0	3	0.632911	GCGCT-TGGTGGGGGTG-TAGGG
chr1	1q23.3:_SLAMF1	160589601	9	1	9	AAGGC-T-CCACT	3	9	1	701	9	683	97.4322	AAGGC-TTTTTTTTT-CCACT	8	-1	10	1.42653	AAGGC-TTTTTTTT-CCACT	10	1	8	1.14123	AAGGC-TTTTTTTTTT-CCACT
chr1	1q24.1:_LRRC52	165513549	14	6	2.33333	CTTCA-GGCCCT-GTGGT	3	14	1	86	14	75	87.2093	CTTCA-GGCCCTGGCCCTGG-GTGGT	14	0	6	6.97674	CTTCA-GGCCCCGGCCCCGG-GGGGG	14	0	5	5.81395	CTTCA-GGCCCTGGCCCCGG-GGGGG
chr1	1q24.1:_FAM78B	166039725	9	3	3	CCTTT-GTG-TTCAT	3	9	1	496	9	489	98.5887	CCTTT-GTGGTGGTG-TTCAT	9	0	4	0.806452	CCTTT-GTGGTGGGG-TTCAT	9	0	3	0.604839	CCTTT-GTGGCGGTG-TTCAT
chr1	1q24.2:_POU2F1	167339425	9	3	3	TACAG-GCT-CAGTC	3	9	1	180	9	168	93.3333	TACAG-GCTGCTGCT-CAGTC	9	0	8	4.44444	TACAG-GCTGGTGCT-CAGTC	9	0	4	2.22222	TACAG-GCTGCGGCT-CAGTC
chr1	1q25.2:_PAPPA2	176668688	9	3	3	TGCCC-GTG-ACACA	3	9	1	248	9	241	97.1774	TGCCC-GTGGTGGTG-ACACA	9	0	4	1.6129	TGCCC-GTGGGGGTG-ACACA	9	0	3	1.20968	TGCCC-GTGGTGGGG-ACACA
chr1	1q25.3:_NPL	182785889	12	5	2.4	GCCGC-CCCTG-ATTTT	4	12.12	2	62	12	37	59.6774	GCCGC-CCCTGCCCTGCC-ATTTT	12	0	13	20.9677	GCCGC-CCCCGCCCCGCC-CTTTT	12	0	8	12.9032	GCCGC-CCCCGCCCTGCC-CTTTT	12	0	4	6.45161	CCCCC-CCCTCCCCTGCC-ATTTT
chr1	1q31.3:_LHX9	197898396	12	1	12	ATTGG-T-AGTTT	3	12	1	79	12	70	88.6076	ATTGG-TTTTTTTTTTTT-AGTTT	11	-1	5	6.32911	ATTGG-TTTTTTTTTTT-AGTTT	13	1	4	5.06329	ATTGG-TTTTTTTTTTTTT-AGTTT
chr1	1q32.1:_SHISA4	201859638	9	3	3	GGTTG-CCA-TCTGC	3	9	1	44	9	37	84.0909	GGTTG-CCACCACCA-TCTGC	9	0	4	9.09091	GGTTG-CCCCCCCCA-TCTGC	9	0	3	6.81818	GGTTG-CCACCCCCA-TCTGC
chr1	1q32.1:_TIMM17A	201926460	10	3	3.33333	ACCAT-TGG-ATCTT	5	10	1	131	10	116	88.5496	ACCAT-TGGTGGTGGT-ATCTT	10	0	5	3.81679	ACCAT-TGGTGGTGGG-ATCTT	10	0	4	3.05344	ACCAT-TGGTGGGGGT-ATCTT	10	0	3	2.29008	ACCAT-TGGGGGGGGT-ATCTT	10	0	3	2.29008	ACCAT-TGGTGGGGGG-ATCTT
chr1	1q32.1:_CHIT1	203192689	13	6	2.16667	TCCCA-GTCAAG-CCGTC	3	13	1	116	13	97	83.6207	TCCCA-GTCAAGGTCAAGG-CCGTC	13	0	14	12.069	TCCCA-GTCAAGGGCAAGG-CCGTC	13	0	5	4.31034	TCCCC-GGCAAGGGCAAGG-CCGTC
chr1	1q32.1:_ATP2B4	203693068	13	5	2.6	TCTCA-GTGGT-CTCTT	5	13	1	216	13	166	76.8519	TCTCA-GTGGCTGTGGTGT-CTCTT	13	0	18	8.33333	TCTCA-GTGGCTGGGGGGT-CTCTT	13	0	15	6.94444	TCTCA-GTGGCTGGGGTGT-CTCTT	13	0	14	6.48148	TCTCA-GTGGCTGTGGGGT-CTCTT	13	0	3	1.38889	TCTCA-GTGGCTGTGGGGG-CTCTT
chr1	1q32.3:_RPS6KC1	213436140	16	4	4	AGAGG-CTCA-ACAGG	5	16	1	218	16	192	88.0734	AGAGG-CTCGCTCACTCATTCA-ACAGG	16	0	9	4.12844	AGAGG-CTCGCCCACTCATTCA-ACAGG	16	0	6	2.75229	AGAGG-CTCCCTCACTCATTCA-ACAGG	16	0	6	2.75229	AGAGG-CTCGCTCACTCCTTCA-ACAGG	16	0	5	2.29358	AGAGG-CTCCCCCACTCATTCA-ACAGG
chr1	1q41:_TP53BP2	223990463	10	3	3.33333	GCTGC-CTT-CACAG	4	10	1	415	10	391	94.2169	GCTGC-CTTCTTCTTC-CACAG	10	0	17	4.09639	GCTGC-CTTCTTCTCC-CACAG	10	0	4	0.963855	CCTGC-CTTCTCCTCC-CACAG	10	0	3	0.722892	GCTGC-TTTCTTCTCC-CCCAG
chr1	1q42.2:_SIPA1L2	232650897	13	3	4.33333	GCCGG-ACC-GTCTC	5	13	1	116	13	82	70.6897	GCCGG-ACCACCACCGCCA-GTCTC	13	0	14	12.069	GCCGG-CCCCCCCCCGCCA-GTCTC	13	0	11	9.48276	GCCGG-CCCCCCACCGCCA-GTCTC	13	0	6	5.17241	GCCGG-ACCCCCCCCGCCA-GTCTC	13	0	3	2.58621	GCCGG-ACCCCCACCGCCA-GTCTC
chr1	1q42.3:_ARID4B	235341185	9	3	3	GAACT-TCC-CTGAG	3	9	1	523	9	510	97.5143	GAACT-TCCTCCTCC-CTGAG	9	0	8	1.52964	GAACT-TTCTCCTCC-CTGAG	9	0	5	0.956023	GAACT-TCCTCCCCC-CCGAG
chr1	1q43:_MTR	237060946	15	1	15	CTAAC-T-GCCTT	4	15	1	173	15	126	72.8324	CTAAC-TTTTTTTTTTTTTTT-GCCTT	14	-1	30	17.341	CTAAC-TTTTTTTTTTTTTT-GCCTT	16	1	14	8.09249	CTAAC-TTTTTTTTTTTTTTTT-GCCTT	13	-2	3	1.7341	CTAAC-TTTTTTTTTTTTT-GCCTT
chr1	1q44:_PPPDE1	244816608	9	3	3	CGCGG-GGA-TGGGG	3	9	1	37	9	30	81.0811	CGCGG-GGAGGAGGA-TGGGG	9	0	4	10.8108	CGCGG-GGGGGAGGA-TGGGG	9	0	3	8.10811	CGCGG-GGGGGGGGG-TGGGG
chr1	1q44:_HNRNPU	245026011	12	5	2.4	CGCCT-TTCTG-TTGCC	3	12	1	433	12	421	97.2286	CGCCT-TTCTGTTCTGTT-TTGCC	12	0	7	1.61663	CCCCT-TTCTTTTCTTTT-TTGCC	12	0	5	1.15473	CGCCT-TTCTGTTCTTTT-TTGCC
chr1	1q44:_OR2AK2	248128751	11	5	2.2	TAAAC-TCTCT-TGTCG	3	11	1	409	11	393	96.088	TAAAC-TCTCTTCTCTT-TGTCG	11	0	12	2.93399	TAAAA-TCTCTTTTCTT-TGTCG	11	0	4	0.977995	TAAAC-TCTCCTCTCTT-TGTCG
chr2	2p24.1:_PUM2	20490459	15	3	5	GGATT-TGC-CGCAA	3	15	1	142	15	131	92.2535	GGATT-TGCTGCTGCAGCTGC-CGCAA	15	0	8	5.6338	GGTTT-TGCTGCGGCAGCTGC-CGCAA	15	0	3	2.11268	GGTTT-TGCGGCTGCAGCTGC-CGCAA
chr2	2p23.3:_DNMT3A	25497804	12	4	3	AGGCG-CCTC-TTTCC	4	12.12	2	44	12	29	65.9091	AGGCG-CCTCACCTCCCT-TTTCC	12	0	9	20.4545	AGGCG-CCTCCCCTCCCT-TTTCC	12	0	3	6.81818	AGGCC-CCTCCCCCCCCT-TTTCC	12	0	3	6.81818	AGGCC-CCCCACCCCCCT-TTTCC
chr2	2p23.3:_KIF3C	26203370	14	3	4.66667	GGCTG-CCT-AGCCG	3	14	1	79	14	73	92.4051	GGCTG-CCTTCTCCTCCTCC-AGCCG	14	0	3	3.79747	GGCTG-CCTTCTCCTCCCCC-AGCCG	14	0	3	3.79747	GGCTG-CCTTCCCCCCCCCC-AGCCG
chr2	2p23.3:_HADHA	26457091	9	3	3	TCAAG-TCC-CAGGC	7	9	1	181	9	157	86.7403	TCAAG-TCCTCCTCC-CAGGC	9	0	6	3.31492	TCAAG-CCCTCCTCC-CAGGC	9	0	5	2.76243	TCAAG-TCCTCCCCC-CAGGC	9	0	4	2.20994	TCAAG-CCCTCCCCC-CAGGC	9	0	3	1.65746	TCAAG-TCCCCCTCC-CAGGC	9	0	3	1.65746	TCAAG-CCCCCCCCC-CAGGC	9	0	3	1.65746	TCAAG-TCCCCCCCC-CAGGC
chr2	2p23.3:_HADHB	26486301	16	3	5.33333	ATGTT-GTG-TTCGC	3	16	1	342	16	323	94.4444	ATGTT-GTGGTGGTGGATGGTG-TTCGC	16	0	16	4.67836	ATGTT-GTGGTGGTGGATGGGG-TTCGC	16	0	3	0.877193	ATGTT-GTGGTGGGGGATGGTG-TTCGC
chr2	2p23.3:_SNX17	27598460	9	3	3	GTCCT-GTG-AGCGC	4	9	1	157	9	148	94.2675	GTCCT-GTGGTGGTG-AGCGC	9	0	3	1.91083	GTCCT-GGGGGGGTG-GGCGC	9	0	3	1.91083	GTCCT-GTGGTGGGG-AGCGC	9	0	3	1.91083	GTCCT-GTGGGGGGG-AGCGC
chr2	2p22.3:_YIPF4	32515670	13	3	4.33333	GAAGT-TGA-CCTGA	5	13	1	148	13	133	89.8649	GAAGT-TGAAGATGATGAT-CCTGA	13	0	5	3.37838	GAAGT-GGAAGATGATGAT-CCTGA	13	0	4	2.7027	GAAGT-TGAAGATGATGAC-CCTGA	13	0	3	2.02703	GGAGG-TGGAGATGATGAT-CCTGG	13	0	3	2.02703	GAAGT-TTAAGATGATGAT-CCTGA
chr2	2p22.2:_QPCT	37579937	14	4	3.5	AATTA-CCAG-TTTTG	4	14.14	2	303	14	182	60.066	AATTA-CCACCAGCCAGCCA-TTTTG	14	0	94	31.0231	AATTA-TCACCAGCCAGCCA-TTTTG	14	0	23	7.59076	AATTA-CCCCCAGCCAGCCA-TTTTG	14	0	4	1.32013	AATTA-TCCCCAGCCAGCCA-TTTTG
chr2	2p21:_PLEKHH2	43937697	12	4	3	GAGAT-AACA-GTTCA	3	12	1	139	12	130	93.5252	GAGAT-AACAAACAAACA-GTTCA	12	0	5	3.59712	GAGAT-AAAAAACAAACA-GTTCA	12	0	4	2.8777	GAGAA-AAAAAAAAAAAA-GTTCA
chr2	2p21:_PREPL	44556097	19	4	4.75	CTAAT-ATCC-GGACC	3	19	1	219	19	201	91.7808	CTAAT-ATCCATCCATCATCCACCA-GGACC	19	0	10	4.56621	CTAAT-ACCCACCCATCACCCCCCA-GGCCC	19	0	8	3.65297	CTAAT-ACCCACCCACCACCCCCCA-GGCCC
chr2	2p16.1:_PEX13	61258764	11	5	2.2	TATAA-TGGGC-ACAAC	3	11	1	282	11	270	95.7447	TATAA-TGGGCTGGGCT-ACAAC	11	0	9	3.19149	TATAA-GGGGCTGGGCT-ACAAC	11	0	3	1.06383	TATAA-GGGGCGGGGCT-ACAAC
chr2	2p15:_USP34	61515984	14	4	3.5	ACTTC-AGCA-ACAGT	8	14	1	185	14	144	77.8378	ACTTC-AGCAAGCAAGCAAG-ACAGT	14	0	11	5.94595	ACTCC-AGCAAGCAAGAAAG-ACAGT	14	0	10	5.40541	ACTCC-AGCAAGAAAGAAAG-ACAGT	14	0	6	3.24324	ACTTC-AGCAAGAAAGCAAG-ACAGT	14	0	4	2.16216	ACTCC-AGAAAGCAAGAAAG-ACAGT	14	0	4	2.16216	ACTCC-AGAAAGCAAGCAAG-ACAGT	14	0	3	1.62162	ACTTA-AGAAAGAAAGAAAG-ACAGT	14	0	3	1.62162	CCTCC-AGAAAGAAAGCAAG-ACAGT
chr2	2p15:_USP34	61575010	33	3	11	CCATC-GTG-ATGCT	3	33	1	72	33	65	90.2778	CCATC-GTGGTGGTGGTGATGGTGGTGGTGGTGGTGGTG-ATGCT	33	0	4	5.55556	CCATC-GTGGTGGTGGTGATGGTGGTGGTGGTGGGGGTG-ATGCT	33	0	3	4.16667	CCATC-GTGGTGGTGGTGATGGTGGTGGTGGTGGTGGGG-ATGCT
chr2	2p15:_UGP2	64069278	15	1	15	TCTAG-A-GCCGG	4	15	1	102	15	72	70.5882	TCTAG-AAAAAAAAAAAAAAA-GCCGG	14	-1	15	14.7059	TCTAG-AAAAAAAAAAAAAA-GCCGG	16	1	10	9.80392	TCTAG-AAAAAAAAAAAAAAAA-GCCGG	13	-2	5	4.90196	TCTAG-AAAAAAAAAAAAA-GCCGG
chr2	2p14:_UGP2	64109669	9	3	3	AACTA-GTG-AAACT	3	9	1	344	9	324	94.186	AACTA-GTGGTGGTG-AAACT	9	0	16	4.65116	AACTA-GTGGTGGGG-AAACT	9	0	4	1.16279	AACTA-GTGGGGGGG-AAACT
chr2	2p13.1:_DUSP11	74007024	9	3	3	CCGCC-CTT-GGCTG	3	9	1	179	9	170	94.9721	CCGCC-CTTCTTCTT-GGCTG	9	0	5	2.7933	CCGCC-CTTCTTCTG-GGCGG	9	0	4	2.23464	CCGCC-CTTCTTTTT-GGCTG
chr2	2p13.1:_SEMA4F	74907018	9	3	3	GCTGG-CTT-GGGGA	3	9	1	31	9	24	77.4194	GCTGG-CTTCTTCTT-GGGGA	9	0	4	12.9032	GCTGG-GTTCTTCTT-GGGGG	9	0	3	9.67742	GCTGG-GTTCTTTTT-GGGGG
chr2	2p11.2:_TCF7L1	85529699	14	4	3.5	GGCTC-CCCA-TCTCC	3	14	1	85	14	78	91.7647	GGCTC-CCCTCCCACCCACC-TCTCC	14	0	4	4.70588	GGCTC-CCCTCCCCCCCCCC-TCTCC	14	0	3	3.52941	GGCTC-CCCTCCCCCCCACC-TCTCC
chr2	2q11.1:_ANKRD20B	95481400	9	3	3	CCTAT-AGC-CAGTC	4	9	1	227	9	194	85.4626	CCTAT-AGCAGCAGC-CAGTC	9	0	26	11.4537	CCTAT-AGCACCAGC-CAGTC	9	0	4	1.76211	CTTAT-AGCCCCAGC-CAGTC	9	0	3	1.32159	CCTAG-ACCACCAGC-CAGTC
chr2	2q11.2:_ITPRIPL1	96994051	10	1	10	CCATT-A-CAGAG	3	10	1	182	10	175	96.1538	CCATT-AAAAAAAAAA-CAGAG	9	-1	4	2.1978	CCATT-AAAAAAAAA-CAGAG	11	1	3	1.64835	CCATT-AAAAAAAAAAA-CAGAG
chr2	2q11.2:_LYG1	99912110	10	3	3.33333	AGGCC-CAG-CACAA	4	10	1	282	10	219	77.6596	AGGCC-CAGCAGCAGC-CACAA	10	0	42	14.8936	AGGCC-CAGCACCAGC-CACAA	10	0	13	4.60993	AGCCC-CACCACCAGC-CACAA	10	0	8	2.83688	AGCCC-CAGCCCCAGC-CACAA
chr2	2q11.2:_C2orf29	101885695	11	2	5.5	CGTCT-TG-TTCTC	7	11	1	303	11	281	92.7393	CGTCT-TGTGTGTGTGT-TTCTC	11	0	5	1.65017	CGTCT-TGTGTGGGGGT-TTCTC	11	0	4	1.32013	CGTCT-TGTGGGTGTGT-TTCTC	11	0	4	1.32013	CGTCT-TGTGTGTGGGT-TTCTC	11	0	3	0.990099	CGTCT-TGTGTGGGTGT-TTTTC	11	0	3	0.990099	CGTCT-TGTGGGGGGGT-TTCTC	11	0	3	0.990099	CGTCT-TTTGTGTGTGT-TTCTC
chr2	2q12.3:_RANBP2	109383273	14	7	2	TACGA-TGAAGCC-CTCTC	3	14	1	1064	14	1008	94.7368	TACGA-TGAACCTGAAGCCT-CTCTC	14	0	51	4.79323	TACGA-TGACCCTGAAGCCT-CTCTC	14	0	5	0.469925	TACGA-TGAACCGGAAGCCT-CTCTC
chr2	2q13:_CBWD2	114195469	15	3	5	TCTGC-GGA-TCCTG	9	15	1	240	15	205	85.4167	TCTGC-GGATGAGGAGGAGGA-TCCTG	15	0	6	2.5	TCTGC-GGGTGAGGAGGAGGG-TCCTG	15	0	5	2.08333	TCTGC-GGGTGAGGGGGGGGG-TCCTG	15	0	5	2.08333	TCTGC-GGGTGAGGAGGGGGG-TCCTG	15	0	4	1.66667	TCTGC-GGATGAGGAGGAGGG-TCCTG	15	0	4	1.66667	TCTGC-GGGTGAGGAGGAGGA-TCCTG	15	0	4	1.66667	TCTGC-GGGTGAGGGGGAGGA-TCCTG	15	0	4	1.66667	TCTGC-GGGTGAGGGGGGGGA-TCCTG
chr2	2q14.1:_SLC35F5	114500277	10	1	10	AAAGC-A-GCTAA	3	10	1	378	10	354	93.6508	AAAGC-AAAAAAAAAA-GCTAA	11	1	13	3.43915	AAAGC-AAAAAAAAAAA-GCTAA	9	-1	11	2.91005	AAAGC-AAAAAAAAA-GCTAA
chr2	2q14.3:_UGGT1	128913120	9	3	3	CAAGA-CTG-TAGCC	4	9	1	203	9	172	84.7291	CAAGA-CTGCTGCTG-TAGCC	9	0	24	11.8227	CAAGA-CTGCTGCTT-TAGCC	9	0	4	1.97044	CAAGC-CGGCTGCTG-TAGCC	9	0	3	1.47783	CAAGA-CTGCTGTTG-TAGCC
chr2	2q24.3:_SCN3A	165948780	9	3	3	AGAAT-CAC-AAAGT	3	9	1	151	9	132	87.4172	AGAAT-CACCACCAC-AAAGT	9	0	16	10.596	AGAAT-CCCCACCAC-AAAGT	9	0	3	1.98675	AGAAT-CCCCCCCAC-AAAGT
chr2	2q31.1:_ATP5G3	176043826	17	6	2.83333	CCAAT-ACCAGA-CCACT	4	17	1	61	17	47	77.0492	CCAAT-ACCAGCACCAGAACCAG-CCACT	17	0	5	8.19672	CCAAT-CCCAGCACCAGACCCAG-CCACT	17	0	5	8.19672	CCAAT-CCCAGCCCCAGACCCAG-CCACT	17	0	4	6.55738	CCAAT-ACCAGCACCAGACCCAG-CCACT
chr2	2q31.2:_HNRNPA3	178082461	9	3	3	GGTTA-TAG-AGGGG	3	9	1	150	9	141	94	GGTTA-TAGTAGTAG-AGGGG	9	0	6	4	GGTTA-TAGTAGGAG-AGGGG	9	0	3	2	GGTTA-TTGTAGTAG-AGGGG
chr2	2q31.2:_HNRNPA3	178082479	12	3	4	GGCTA-TGG-ACCAG	3	12	1	133	12	125	93.985	GGCTA-TGGTGGTGGTGG-ACCAG	12	0	4	3.00752	GGGTA-TGGGGGGGGGGG-GCCAG	12	0	4	3.00752	GGCTA-TGGTGGTGGGGG-ACCAG
chr2	2q31.3:_NEUROD1	182543044	9	3	3	CAGGT-TGG-GTTGG	3	9	1	103	9	96	93.2039	CAGGT-TGGTGGTGG-GTTGG	9	0	4	3.8835	CAGGT-TGGGGGTGG-GTTGG	9	0	3	2.91262	CAGGT-TGGTGGGGG-GGTGG
chr2	2q31.3:_SSFA2	182780873	9	3	3	TTGCT-CCA-ATGTC	3	9	1	125	9	116	92.8	TTGCT-CCACCACCA-ATGTC	9	0	5	4	TTGCT-CCACCACCC-ATGTC	9	0	4	3.2	TTGCT-CCCCCACCA-ATGTC
chr2	2q32.2:_MFSD6	191334521	13	6	2.16667	CTCGC-TATATT-CCTAC	3	13	1	83	13	73	87.9518	CTCGC-TATATTTATATTT-CCTAC	13	0	7	8.43373	CTCGC-TATATTTTTATTT-TCTAC	13	0	3	3.61446	CTCCC-CATATTTTTATTT-CCTAC
chr2	2q33.2:_ABI2	204260437	16	6	2.66667	AGAAC-AGTGGA-TGGGG	4	16	1	202	16	191	94.5545	AGAAC-AGTGGAAGTGGTAGTG-TGGGG	16	0	5	2.47525	AGAAC-AGTGGAAGGGGTAGGG-GGGGG	16	0	3	1.48515	AGAAC-AGTGGAAGTGGTAGGG-TGGGG	16	0	3	1.48515	AGAAC-AGTGGAAGGGGGAGTG-TGGGG
chr2	2q34:_IDH1	209108317	10	3	3.33333	GGCAA-CAC-TTCTG	5	10	1	108	10	83	76.8519	GGCAA-CACCACCACC-TTCTG	10	0	8	7.40741	GGCAA-CACCACCCCC-TTCTG	10	0	7	6.48148	GGCAA-CACCCCCACC-TTCTG	10	0	6	5.55556	GGCAA-CCCCACCCCC-TTCTG	10	0	4	3.7037	GGCAA-CCCCCCCCCC-TTCTG
chr2	2q35:_SMARCAL1	217297551	11	3	3.66667	GCTCC-TGG-CCATC	7	11	1	124	11	87	70.1613	GCTCC-TGGTGGTGGTG-CCATC	11	0	10	8.06452	GCTCC-TGGTGGTGGGG-CCATC	11	0	9	7.25806	GCTCC-TGGTGGGGGGG-CCATC	11	0	5	4.03226	GCTCC-TGGGGGGGGTG-CCATC	11	0	5	4.03226	GCTCC-TGGTGGGGGTG-CCATC	11	0	5	4.03226	GCTCC-TGGGGGGGGGG-CCATC	11	0	3	2.41935	GCTCC-TGGGGGTGGGG-CCATC
chr2	2q36.1:_SGPP2	223423245	11	3	3.66667	GCGGA-CAC-TTCTG	3	11	1	258	11	247	95.7364	GCGGA-CACCACCACCA-TTCTG	11	0	6	2.32558	GCGGA-CCCCACCACCA-TTCTG	11	0	5	1.93798	GCGGA-CACCCCCACCA-TTCTG
chr2	2q37.1:_NCL	232327984	10	3	3.33333	CCTTT-GGA-CCATT	4	10	1	254	10	202	79.5276	CCTTT-GGAGGAGGAG-CCATT	10	0	26	10.2362	CCTTG-GGAGGGGGAG-CCATT	10	0	17	6.69291	CCTTG-GGGGGGGGAG-CCATT	10	0	9	3.54331	CCTTG-GGGGGAGGAG-CCATT
chr2	2q37.3:_PASK	242054820	10	3	3.33333	AACTT-CAC-TGTGA	3	10	1	127	10	119	93.7008	AACTT-CACCACCACC-TGTGA	10	0	5	3.93701	AACTT-CCCCACCACC-TGTGA	10	0	3	2.3622	ACCTT-CACCCCCACC-TGTGA
chr3	3p25.1:_HDAC11	13525013	9	3	3	GCCTC-GGA-CCTGC	4	9	1	70	9	59	84.2857	GCCTC-GGAGGAGGA-CCTGC	9	0	4	5.71429	GCCTC-GGAGGAGGG-CCTGC	9	0	4	5.71429	GCCTC-GGGGGAGGA-CCTGC	9	0	3	4.28571	GCCTC-GGGGGGGGA-CCTGC
chr3	3p22.3:_TMPPE	33134708	20	7	2.85714	TCCAG-TCCTCAC-GCCAC	3	20	1	95	20	88	92.6316	TCCAG-TCCTCATCCTCACTCCCACT-GCCAC	20	0	4	4.21053	TCCAG-TCCTCATCCTCCCTCCCACT-GCCAC	20	0	3	3.15789	TCCAG-TCCTCATCCTCACTCCCCCT-GCCAC
chr3	3p22.3:_ARPP-21	35732428	11	5	2.2	TTATT-TTGGA-CACAA	5	11	1	195	11	165	84.6154	TTATT-TTGGATTGGAT-CACAA	11	0	15	7.69231	TTATT-TTTGATTGGAT-CACAA	11	0	7	3.58974	TTATT-TTTGATTGGGT-CACAA	11	0	5	2.5641	TTATT-TTGGATTGGGT-CACAA	11	0	3	1.53846	TTTTT-TTGGGTTGGAT-CACAA
chr3	3p22.2:_DLEC1	38125669	14	3	4.66667	CAGAA-CAC-GCCGC	4	14	1	154	14	119	77.2727	CAGAA-CACCACCACGACCA-GCCGC	14	0	23	14.9351	CAGAA-CCCCCCCACGCCCA-GCCGC	14	0	8	5.19481	CAGAC-CCCCCCCCCGCCCA-GCCGC	14	0	4	2.5974	CAGAA-CCCCACCACGCCCA-GCCGC
chr3	3p22.1:_ULK4	41973386	14	3	4.66667	TATCA-CCT-TGCTG	4	14	1	419	14	400	95.4654	TATCA-CCTCCTCCTTCCTC-TGCTG	14	0	7	1.67064	TATCC-CCTCCCCCTTCCTC-TGCTG	14	0	7	1.67064	TATCC-CCCCCCCCTTCCTC-TGCTG	14	0	5	1.19332	TATCC-CCCCCTCCTTCCTC-TGCTG
chr3	3p21.31:_KIF15	44828014	9	3	3	AGTCT-TTG-GTGCG	3	9	1	165	9	158	95.7576	AGTCT-TTGTTGTTG-GTGCG	9	0	4	2.42424	AGTTT-TTTTTGTTG-GTGCG	9	0	3	1.81818	AGTTT-TTGTTTTTG-GTGGG
chr3	3p21.31:_CCDC36	49293822	13	6	2.16667	TATGG-CAGGCC-TCCCT	4	13	1	153	13	119	77.7778	TATGG-CAGGCCCAGGCCC-TCCCT	13	0	18	11.7647	TATGG-CAGGCCCCGGCCC-CCCCC	13	0	10	6.53595	TATGG-CAGGGCCCGGCCC-CCCCC	13	0	6	3.92157	TATGG-CAGGGCCAGGCCC-TCCCC
chr3	3p21.31:_NICN1	49463783	9	2	4.5	GGCAG-GT-CTGAG	3	9	1	129	9	113	87.5969	GGCAG-GTGTGTGTG-CTGAG	9	0	12	9.30233	GGCAG-GGGTGTGTG-CTGAG	9	0	4	3.10078	GGCAG-GGGGGTGTG-CTGAG
chr3	3p21.31:_DAG1	49569203	15	3	5	CCCTC-CCA-AGAAG	3	15	1	65	15	59	90.7692	CCCTC-CCACAACCACCACCA-AGAAG	15	0	3	4.61538	CCCCC-CCACAACCCCCCCCA-AGAAG	15	0	3	4.61538	CCCCC-CCACAACCACCCCCA-AGAAG
chr3	3p21.31:_DAG1	49569528	9	3	3	GAGGA-CAC-TGACA	4	9	1	97	9	87	89.6907	GAGGA-CACCACCAC-TGACA	9	0	4	4.12371	GAGGA-CCCCACCAC-TGACA	9	0	3	3.09278	GAGGA-CACCCCCAC-TGACA	9	0	3	3.09278	GAGGC-CCCCCCCAC-TGACA
chr3	3p14.1:_LRIG1	66432048	8	2	4	CTTGG-AC-CTGCA	3	8	1	148	8	142	95.9459	CTTGG-ACACACAC-CTGCA	8	0	3	2.02703	CTTGG-ACACACCC-CTGCC	8	0	3	2.02703	CTTTG-GCACACAC-CCGCA
chr3	3p14.1:_LRIG1	66434643	10	3	3.33333	GGCCA-TGG-CCGGA	6	10	1	172	10	133	77.3256	GGCCA-TGGTGGTGGT-CCGGA	10	0	11	6.39535	GGCCA-TGGGGGTGGT-CCGGA	10	0	9	5.23256	GGCCA-TGGTGGGGGT-CCGGA	10	0	8	4.65116	GGCCA-TGGTGGTGGG-CCGGA	10	0	6	3.48837	GGCCA-TGGGGGTGGG-CCGGA	10	0	5	2.90698	GGCCA-TGGGGGGGGT-CCGGG
chr3	3p13:_MITF	70014177	14	6	2.33333	GATGG-CACCAT-ACAAC	3	14	1	101	14	91	90.099	GATGG-CACCATCACCTTCA-ACAAC	14	0	7	6.93069	GATGG-CCCCATCCCCTTCA-ACAAC	14	0	3	2.9703	GAGGG-CACCATCCCCTTCA-ACAAC
chr3	3p13:_FOXP1	71008342	13	1	13	ACGTG-T-CCTTT	3	13	1	80	13	71	88.75	ACGTG-TTTTTTTTTTTTT-CCTTT	12	-1	5	6.25	ACGTG-TTTTTTTTTTTT-CCTTT	14	1	4	5	ACGTG-TTTTTTTTTTTTTT-CCTTT
chr3	3p13:_PDZRN3	73432742	12	3	4	ACTCG-CGC-TGCTC	3	12	1	179	12	168	93.8547	ACTCG-CGCCGCCGCCGC-TGCTC	12	0	8	4.46927	CCTCG-CCCCGCCGCCGC-TGCTC	12	0	3	1.67598	ACTCG-CGCCGCCCCCGC-GGCTC
chr3	3p12.1:_VGLL3	87017983	10	3	3.33333	ATGAG-GGT-CCGCA	3	10	1	45	10	38	84.4444	ATGAG-GGTGGTGGTG-CCGCA	10	0	4	8.88889	ATGGG-GGGGGTGGTG-CCGCA	10	0	3	6.66667	ATGAG-GGGGGGGGGG-CCGCA
chr3	3q12.1:_FILIP1L	99567210	11	5	2.2	ATTGG-TTGTT-AGTGC	3	11	1	453	11	438	96.6887	ATTGG-TTGTTTTGTTT-AGTGC	11	0	8	1.766	ATTGG-TTGTTTTTTTT-TGTGC	11	0	7	1.54525	ATTGG-TTGGTTTGTTT-AGTGC
chr3	3q12.2:_GPR128	100365524	15	6	2.5	GATTC-CTGCCG-AACCA	4	15	1	237	15	200	84.3882	GATTC-CTGCGCTGCCGCTGC-AACCA	15	0	29	12.2363	GATCC-CTGCCCTGCCGCTGC-AACCA	15	0	4	1.68776	GATCC-CTCCCCTGCCGCTGC-AACCA	15	0	4	1.68776	GATCC-CGGCCCTGCCGCTGC-AACCA
chr3	3q12.3:_RPL24	101401730	12	5	2.4	GCGGG-TTCTT-GAATT	3	12	1	113	12	106	93.8053	GCGGG-TTCTTTTCTTTT-GAATT	12	0	4	3.53982	GCGGG-GTCTTTTTTTTT-TAATT	12	0	3	2.65487	GCGGG-TTCTTTTTTTTT-GAATT
chr3	3q13.13:_MYH15	108147600	16	3	5.33333	CTGGA-TCC-AGCCT	3	16	1	198	16	173	87.3737	CTGGA-TCCTCCTACCTCCTCC-AGCCT	16	0	20	10.101	CTGGA-TCCTCCTCCCTCCTCC-AGCCT	16	0	5	2.52525	CTGGA-TCCTCCTCCCTCCCCC-AGCCT
chr3	3q13.2:_KIAA2018	113376567	11	5	2.2	TTTCA-TGGCT-TAAGA	3	11	1	242	11	207	85.5372	TTTCA-TGGCTTGGCTT-TAAGA	11	0	27	11.157	TTTCA-TGGCTTTGCTT-TTAGA	11	0	8	3.30579	TTTCA-TGGCTTGGGTT-TTAGA
chr3	3q13.2:_KIAA2018	113377482	11	1	11	GAGGG-T-AGCAA	3	11	1	327	11	303	92.6606	GAGGG-TTTTTTTTTTT-AGCAA	10	-1	12	3.66972	GAGGG-TTTTTTTTTT-AGCAA	12	1	12	3.66972	GAGGG-TTTTTTTTTTTT-AGCAA
chr3	3q13.31:_ZDHHC23	113672720	13	3	4.33333	CCTCC-TGG-TTTGA	4	13	1	160	13	150	93.75	CCTCC-TGGGGGTGGTGGT-TTTGA	13	0	4	2.5	CCTCC-TGGGGGTGGGGGT-TTTGA	13	0	3	1.875	CCTCC-TGGGGGTGGTGGG-TTTGA	13	0	3	1.875	CCTCC-TGGGGGGGGTGGT-TTTGA
chr3	3q13.32:_C3orf30	118865869	15	4	3.75	CAGAT-TGGC-ACCCA	3	15	1	101	15	85	84.1584	CAGAT-TGGCTGGCCTGGCTG-ACCCA	15	0	9	8.91089	CAGAT-TGGCTGGCCCGGCTG-ACCCA	15	0	7	6.93069	CAGAT-TGGCTGGGCTGGCTG-GCCCA
chr3	3q13.33:_PLA1A	119348346	16	1	16	CTGCA-T-GAGAG	5	16.19	2	53	16	29	54.717	CTGCA-TTTTTTTTTTTTTTTT-GAGAG	19	3	8	15.0943	CTGCA-TTTTTTTTTTTTTTTTTTT-GAGAG	15	-1	7	13.2075	CTGCA-TTTTTTTTTTTTTTT-GAGAG	17	1	6	11.3208	CTGCA-TTTTTTTTTTTTTTTTT-GAGAG	18	2	3	5.66038	CTGCA-TTTTTTTTTTTTTTTTTT-GAGAG
chr3	3q21.1:_DIRC2	122575166	11	5	2.2	CTGGC-TGGAT-TTGGT	5	11	1	406	11	335	82.5123	CTGGC-TGGATTGGATT-TTGGT	11	0	37	9.1133	CTGGC-TGGGTTGGGTT-TTGGT	11	0	23	5.66502	CTGGC-TGGGTTGGATT-TTGGT	11	0	8	1.97044	CTGGC-TGGATTGGGTT-TTGGT	11	0	3	0.738916	CTGGC-TGGATTTGATT-TTTGT
chr3	3q21.1:_MYLK	123332876	16	1	16	TTGAG-T-GAGTT	4	16.15	2	158	16	104	65.8228	TTGAG-TTTTTTTTTTTTTTTT-GAGTT	15	-1	27	17.0886	TTGAG-TTTTTTTTTTTTTTT-GAGTT	17	1	22	13.9241	TTGAG-TTTTTTTTTTTTTTTTT-GAGTT	18	2	5	3.16456	TTGAG-TTTTTTTTTTTTTTTTTT-GAGTT
chr3	3q21.1:_MYLK	123452675	11	5	2.2	GCTCC-CCAGG-TGCCT	3	11	1	100	11	93	93	GCTCC-CCAGGCCAGGC-TGCCT	11	0	4	4	GCTCC-CCCGGCCAGGC-CGCCT	11	0	3	3	GCCCC-CCGGGCCAGGC-TGCCT
chr3	3q21.2:_ZNF148	124951172	15	1	15	TACAC-T-AGCCA	5	15.14	2	68	15	43	63.2353	TACAC-TTTTTTTTTTTTTTT-AGCCA	14	-1	15	22.0588	TACAC-TTTTTTTTTTTTTT-AGCCA	13	-2	4	5.88235	TACAC-TTTTTTTTTTTTT-AGCCA	16	1	3	4.41176	TACAC-TTTTTTTTTTTTTTTT-AGCCA	12	-3	3	4.41176	TACAC-TTTTTTTTTTTT-AGCCA
chr3	3q21.3:_MBD4	129155544	14	1	14	TGATC-T-ACAAG	3	14	1	340	14	331	97.3529	TGATC-TTTCTTTTTTTTTT-ACAAG	13	-1	6	1.76471	TGATC-TTTCTTTTTTTTT-ACAAG	15	1	3	0.882353	TGATC-TTTCTTTTTTTTTTT-ACAAG
chr3	3q22.1:_TMCC1	129546658	13	5	2.6	GCAGT-TCCTC-GGTAG	3	13	1	167	13	158	94.6108	GCAGT-TCCCTCCTCTCCT-GGTAG	13	0	5	2.99401	GCAGT-TCCCTCCTCCCCT-GGTAG	13	0	4	2.39521	GCAGT-CCCCTCCTCTCCT-GGTAG
chr3	3q23:_ATR	142274740	10	1	10	AGGTA-T-CAGTA	3	10	1	358	10	344	96.0894	AGGTA-TTTTTTTTTT-CAGTA	9	-1	7	1.95531	AGGTA-TTTTTTTTT-CAGTA	11	1	7	1.95531	AGGTA-TTTTTTTTTTT-CAGTA
chr3	3q24:_CHST2	142841047	10	3	3.33333	TCGGG-CTC-AAGCC	4	10	1	36	10	24	66.6667	TCGGG-CTCCTCCTCC-AAGCC	10	0	4	11.1111	TCGGG-CTCCCCCTCC-AAGCC	10	0	4	11.1111	TCGGG-CTCCTCCCCC-AAGCC	10	0	4	11.1111	TCGGG-GTCCTCCTCC-AAGCC
chr3	3q25.1:_MED12L	151129225	10	3	3.33333	AGATT-CAG-CGAGT	4	10	1	318	10	306	96.2264	AGATT-CAGCAGCAGC-CGAGT	10	0	5	1.57233	AGATT-CAGCGGCAGC-CGAGT	10	0	4	1.25786	AGATT-CGGCAGCAGC-CGAGT	10	0	3	0.943396	AGATC-CAGCACCAGC-CGAGT
chr3	3q25.1:_IGSF10	151156094	13	5	2.6	TCGGC-TTGCA-TTGAT	8	13	1	381	13	312	81.8898	TCGGC-TTGCATTGCATTG-TTGAT	13	0	35	9.18635	TCGGC-TTTCATTGCATTG-TTGAT	13	0	11	2.88714	TCGGC-TTTCATTTCATTT-TTGAT	13	0	7	1.83727	TCGGC-TTTCATTTCATTG-TTGAT	13	0	5	1.31234	TCGGC-TTTCATTGCATTT-TTGAT	13	0	4	1.04987	TCGGC-TTGCATTTCATTT-TTGAT	13	0	4	1.04987	TCGGC-TTGCATTTCATTG-TTGAT	13	0	3	0.787402	TCGGC-TTTCCTTGCATTG-TTGAT
chr3	3q25.32:_VEPH1	157081227	9	1	9	TGAGG-T-AAGTG	3	9	1	560	9	550	98.2143	TGAGG-TTTTTTTTT-AAGTG	10	1	5	0.892857	TGAGG-TTTTTTTTTT-AAGTG	8	-1	5	0.892857	TGAGG-TTTTTTTT-AAGTG
chr3	3q25.32:_SHOX2	157816022	10	3	3.33333	ATGCA-GGT-CGCGT	3	10	1	94	10	88	93.617	ATGCA-GGTGGTGGTG-CGCGT	10	0	3	3.19149	ATGCA-GGTGGTGGGG-CGCGT	10	0	3	3.19149	AGGCA-GGGGGTGGTG-CGCGT
chr3	3q25.32:_RSRC1	157841704	14	6	2.33333	GGAAA-CGAAGT-TTCAA	4	14	1	205	14	195	95.122	GGAAA-CGAAGTCGAAGTCG-TTCAA	14	0	4	1.95122	GGAAA-CGAAGGCGAAGTCG-TTCAA	14	0	3	1.46341	GGAAA-CGAAGGCGAAGGCG-TTCAA	14	0	3	1.46341	GGAAA-CGAAGTCGAAGGCG-TTCAA
chr3	3q25.33:_SMC4	160119758	18	3	6	AGCAT-TCC-AGCAA	6	18	1	419	18	392	93.5561	AGCAT-TCCTCCTCCCCCGCCTCC-AGCAA	18	0	8	1.90931	AGCAT-TCCTCCCCCCCCGCCTCC-AGCAA	18	0	6	1.43198	AGCAT-TCCCCCTCCCCCGCCTCC-AGCAA	18	0	5	1.19332	AGCAT-CCCCCCCCCCCCGCCTCC-AGCAA	18	0	5	1.19332	AGCAT-CCCTCCTCCCCCGCCTCC-AGCAA	18	0	3	0.71599	AGCAT-CCCTCCCCCCCCGCCTCC-AGCAA
chr3	3q25.33:_SMC4	160134199	11	4	2.75	AGAAA-AAGT-TTTTT	6	11	1	284	11	246	86.6197	AGAAA-AAGAAGTAAGT-TTTTT	11	0	14	4.92958	AAAAA-AAAAAGTAAGT-TTTTT	12	1	10	3.52113	AGAAA-AAGAAGTAAGTT-TTTTT	10	-1	8	2.8169	AGAAA-AAGAAGTAAG-TTTTT	11	0	3	1.05634	AAAAA-AAAAAGTAAAT-TTTTT	11	0	3	1.05634	AGAAA-AAGGAGTAAGT-TTTTT
chr3	3q25.33:_TRIM59	160156368	10	1	10	GAAAC-T-CTGTT	3	10	1	348	10	339	97.4138	GAAAC-TTTTTTTTTT-CTGTT	9	-1	6	1.72414	GAAAC-TTTTTTTTT-CTGTT	10	0	3	0.862069	GGAAC-CTTTTTTTTT-CTGTT
chr3	3q25.33:_KPNA4	160243744	12	3	4	TCCAT-TGG-GTCTT	3	12	1	189	12	183	96.8254	TCCAT-TGGTGGTGGTGG-GTCTT	12	0	3	1.5873	TCCAT-TGGTGGGGGTGG-GTCTT	12	0	3	1.5873	TCCAT-TGGTGGTGGGGG-GTCTT
chr3	3q26.1:_SLITRK3	164905649	11	1	11	TTTTG-A-GCACT	3	11	1	94	11	87	92.5532	TTTTG-AAAAAAAAAAA-GCACT	10	-1	4	4.25532	TTTTG-AAAAAAAAAA-GCACT	11	0	3	3.19149	CTTTT-GAAAAAAAAAA-GCACT
chr3	3q26.2:_CLDN11	170150411	14	5	2.8	GATTG-GTGCT-CTCGT	3	14	1	183	14	166	90.7104	GATTG-GTGCTGTGCTGTGC-CTCGT	14	0	14	7.65027	GATTG-GGGCTGTGCTGTGC-CTCGT	14	0	3	1.63934	GATTG-GTGCTGTGGTGTGC-CTCGG
chr3	3q26.31:_SPATA16	172607316	9	3	3	TTGCC-TCT-GGGAT	4	9	1	482	9	470	97.5104	TTGCC-TCTTCTTCT-GGGAT	9	0	5	1.03734	TTGCC-CCTTCTTCT-GGGAT	9	0	4	0.829876	TTGCC-TCCTCTTCT-GGGAT	9	0	3	0.622407	TTGCC-TCTTTTTCT-GGGAT
chr3	3q26.32:_ZMAT3	178748728	10	3	3.33333	CTAGC-AGG-CAGCT	3	10	1	192	10	182	94.7917	CTAGC-AGGAGGAGGA-CAGCT	10	0	6	3.125	CTAGC-AGGAGGAGGG-CAGCT	10	0	4	2.08333	CTAGC-AGGGGGAGGA-CAGCT
chr3	3q27.1:_YEATS2	183454553	16	7	2.28571	TCCCG-TCAGAGT-TTTTA	3	16	1	532	16	517	97.1805	TCCCG-TCAGAGTTCAAGTTCA-TTTTA	16	0	12	2.25564	TCCCG-TCAGAGGTCAAGTTCA-TTTTA	16	0	3	0.56391	TCCCG-TCAGAGTTCAAGGTCA-TTTTA
chr3	3q27.1:_EIF2B5	183860593	17	6	2.83333	AAGAG-AGTGAA-GCAAA	3	17	1	122	17	115	94.2623	AAGAG-AGTGAAAGTGAAAGTGA-GCAAA	17	0	4	3.27869	AAGAG-AGTGAAAGTGAAAGGGA-GCAAA	17	0	3	2.45902	AAGAG-AGGGAAAGTGAAAGTGA-GCAAA
chr3	3q27.2:_IGF2BP2	185410535	13	6	2.16667	CGGTT-TCTGTG-TGACT	6	13	1	415	13	365	87.9518	CGGTT-TCTGTGTCTGTGT-TGACT	13	0	28	6.74699	CGGTT-TTTGTGTCTGTGT-TGACT	13	0	10	2.40964	CGGTT-TCTGTGTCTGTGG-TGACT	13	0	5	1.20482	CGGTT-TCTGTGTCTGGGT-TGACT	13	0	4	0.963855	CGGGT-TCTTTGTCTGTGT-TGGCT	13	0	3	0.722892	CGGGT-TTTGTGTCTTTGT-TGACT
chr3	3q27.3:_HRG	186394948	12	3	4	TAGAG-ATC-CCCAC	3	12	1	274	12	249	90.8759	TAGAG-ATCATCATCATC-CCCAC	12	0	21	7.66423	TAGAG-ATCATCATCACC-CCCAC	12	0	4	1.45985	TAGAG-ATCATCACCACC-CCCAC
chr3	3q29:_CPN2	194062677	12	5	2.4	TGATG-GCGTT-AGCCA	3	12	1	38	12	32	84.2105	TGATG-GCGTTGCGTTGC-AGCCA	12	0	3	7.89474	TGAGG-GCTTTGCGTTGC-AGCCA	12	0	3	7.89474	GGATG-GCGGTGCGTTGC-AGCCA
chr3	3q29:_ATP13A3	194134558	8	2	4	ATGGT-AC-TATCT	3	8	1	954	8	948	99.3711	ATGGT-ACACACAC-TATCT	8	0	3	0.314465	ATGGT-GCACACAC-TATCT	8	0	3	0.314465	ATGGT-ACACGCAC-TATCT
chr4	4p16.3:_HAUS3	2242244	12	3	4	AGTGG-CTT-TAGCA	5	12	1	76	12	59	77.6316	AGTGG-CTTCTTCTTCTT-TAGCA	12	0	7	9.21053	AGTGG-CTTTTTTTTCTT-TTGCA	12	0	4	5.26316	AGTGG-CTTTTTTTTTTT-TTGCA	12	0	3	3.94737	AGTGG-CTTCTTCTTTTT-TTGCA	12	0	3	3.94737	AGTGG-CTTTTTCTTTTT-TTGCA
chr4	4p15.2:_CCKAR	26483672	13	3	4.33333	TGGCC-CTG-CGGTG	3	13	1	68	13	61	89.7059	TGGCC-CTGCTGCTGCTGC-CGGTG	13	0	4	5.88235	TGGCC-CGGCTGCTGCTGC-CGGTG	13	0	3	4.41176	TGGCC-CTGCTGCTCCTGC-CGGTG
chr4	4p11:_FRYL	48584634	11	5	2.2	CGAAC-AATAA-CAAAT	3	11	1	122	11	110	90.1639	CGAAC-AATAAAATAAA-CAAAT	11	0	7	5.7377	CAAAC-AAAAAAAAAAA-CAAAC	11	0	5	4.09836	CGAAC-AAAAAAATAAA-CAAAT
chr4	4q13.3:_RUFY3	71634286	10	3	3.33333	TGATG-GAA-GAGCC	4	10	1	272	10	232	85.2941	TGATG-GAAGAAGAAG-GAGCC	10	0	33	12.1324	TGATG-GAAGAAGAGG-GAGCC	10	0	4	1.47059	TGATG-GAAAAAGAAG-GAGCC	10	0	3	1.10294	TGAGG-AAAAAAGAAG-GAGCC
chr4	4q13.3:_MTHFD2L	75040322	11	5	2.2	AGAAG-ACCTC-GTATA	3	11	1	120	11	114	95	AGAAG-ACCTCACCTCA-GTATA	11	0	3	2.5	AGAAG-CCCTCCCCTCA-GTATA	11	0	3	2.5	AGAAG-ACCTCCCCTCA-GTATA
chr4	4q21.3:_SLC10A6	87770212	9	3	3	GGCAG-CTC-TGAAC	4	9	1	122	9	110	90.1639	GGCAG-CTCCTCCTC-TGAAC	9	0	6	4.91803	GGCAG-CTCCTCCCC-TGAAC	9	0	3	2.45902	GGCAG-CTCCCCCTC-TTGAC	9	0	3	2.45902	GGCAG-CCCCTCCTC-TGAAC
chr4	4q22.1:_SPARCL1	88416168	16	6	2.66667	TGCTG-TTTCAT-TTCAG	7	16	1	191	16	166	86.911	TGCTG-TTTCTTTTTCATTTTC-TTCAT	16	0	7	3.66492	TGCTG-TTTTTTTTTTATTTTT-TTCAT	16	0	5	2.6178	TGCTG-TTTCTTTTTTATTTTC-TTCAT	16	0	4	2.09424	TGCTG-TTTCTTTTTTATTTTT-TTCAT	16	0	3	1.57068	TGCTG-TTTTTTTTTTTTTTTT-TTTAT	16	0	3	1.57068	TGCTG-TTTCTTTTTCATTTTT-TTCAT	16	0	3	1.57068	TGCTG-TTTTTTTTTTATTTTC-TTCAT
chr4	4q22.1:_SPARCL1	88416183	13	6	2.16667	ATTTT-CTTCAG-CCTTA	3	13	1	203	13	191	94.0887	ATTTT-CTTCATCTTCAGC-CCTTA	13	0	9	4.4335	ATTTT-TTTCATCTTCAGC-CCTTT	13	0	3	1.47783	TTTTT-TTTTATCTTCAGC-CCTTT
chr4	4q22.1:_SNCA	90756761	10	3	3.33333	TTTCT-CAG-CACAA	5	10.1	2	161	10	110	68.323	TTTCT-CAGCAGCAGC-CACAA	10	0	33	20.4969	TTTCT-CAGCACCAGC-CACAA	10	0	7	4.34783	TTTCT-CAGCCCCAGC-CACAA	10	0	7	4.34783	TTTCC-CACCACCAGC-CACAA	10	0	4	2.48447	TTTCT-CAGCCGCAGC-CACAA
chr4	4q25:_LRIT3	110789047	11	5	2.2	GGCTT-CCCCA-AGATC	5	11	1	145	11	121	83.4483	GGCTT-CCCCACCCCAC-AGATC	11	0	12	8.27586	GGCTT-CCCCACCCCCC-AGATC	11	0	6	4.13793	GGCTT-CCCCCCCCCAC-AGATC	11	0	3	2.06897	GGCTT-TCCCACCCCCC-AGATC	11	0	3	2.06897	GGCTT-TCCCCCCCCAC-AGATC
chr4	4q26:_ANK2	114280293	9	3	3	ATGAA-AGT-GCCCT	3	9	1	241	9	234	97.0954	ATGAA-AGTAGTAGT-GCCCT	9	0	4	1.65975	ATGAA-AGTAGGAGT-GCCCT	9	0	3	1.24481	ATGGA-AGGAGTAGT-GCCCC
chr4	4q28.2:_PLK4	128812271	9	2	4.5	AGGAG-GT-GAGCT	4	9	1	308	9	291	94.4805	AGGAG-GTGTGTGTG-GAGCT	9	0	7	2.27273	GGGGG-GGGTGTGTG-GAGCT	9	0	5	1.62338	AGGGG-GGGTGTGGG-GAGCT	9	0	5	1.62338	AGGAG-GTGTGTGGG-GAGCT
chr4	4q28.3:_PCDH18	138442389	9	3	3	ACAGT-TGG-GATTT	4	9	1	66	9	49	74.2424	ACAGT-TGGTGGTGG-GATTT	9	0	9	13.6364	ACAGT-TGGGGGGGG-GGTTT	9	0	5	7.57576	CCAGT-TGGTGGGGG-GATTT	9	0	3	4.54545	ACAGT-TGGGGGTGG-GGTTT
chr4	4q31.1:_ELMOD2	141446575	9	1	9	CCAGG-A-TGTTT	3	9	1	219	9	212	96.8037	CCAGG-AAAAAAAAA-TGTTT	10	1	4	1.82648	CCAGG-AAAAAAAAAA-TGTTT	8	-1	3	1.36986	CCAGG-AAAAAAAA-TGTTT
chr4	4q31.22:_ZNF827	146823802	9	3	3	CTGCA-GGT-TGAGT	3	9	1	119	9	111	93.2773	CTGCA-GGTGGTGGT-TGAGT	9	0	5	4.20168	CTGCA-GGTGGGGGG-TGAGT	9	0	3	2.52101	CTGCA-GGGGGGGGG-TGAGG
chr4	4q34.3:_NEIL3	178272631	12	2	6	GGACC-TG-ACTTT	3	12	1	291	12	274	94.1581	GGACC-TGTGTGGTGTGT-ACTTT	12	0	14	4.811	GGACC-TGTGTGGGGTGT-ACTTT	12	0	3	1.03093	GGACC-TGTGTGGGGGGT-ACTTT
chr4	4q35.2:_FRG1	190881950	9	3	3	ATTCC-AGA-CAAAG	4	9	1	832	9	554	66.5865	ATTCC-AGAAGAAGA-CAAAG	6	-3	113	13.5817	ATTCC-AGAAGA-CAAAG	9	0	95	11.4183	ATTCC-AGAAGAATA-CAAAG	9	0	70	8.41346	ATTCC-AGAAGAGGA-CAAAG
chr5	5p15.33:_SDHA	225657	13	3	4.33333	AGCAG-GCC-TGGTC	4	13	1	78	13	69	88.4615	AGCAG-GCCCCCGCCGCCG-TGGTC	13	0	3	3.84615	AGCAG-GCCCCCGCCGCTG-TGGTC	13	0	3	3.84615	AGCAG-CCCCCCGCCGCCG-TGGTC	13	0	3	3.84615	AGCAG-GCCCCCCCCGCCG-GGGCC
chr5	5p15.33:_SLC6A18	1244802	9	3	3	GTCCC-CTG-ACCAT	3	9	1	115	9	104	90.4348	GTCCC-CTGCTGCTG-ACCAT	9	0	8	6.95652	GTCCC-CCGCTGCTG-ACCAT	9	0	3	2.6087	GGCCC-CCGCTGCCG-ACCCT
chr5	5p15.33:_NDUFS6	1816019	9	3	3	GACAG-CAC-TAGAG	3	9	1	248	9	224	90.3226	GACAG-CACCACCAC-TAGAG	9	0	21	8.46774	GACAG-CCCCACCAC-TAGAG	9	0	3	1.20968	GACAG-CCCCCCCAC-TAGAG
chr5	5p15.32:_ADAMTS16	5239372	13	3	4.33333	CCAAG-CAC-ACCGT	4	13	1	441	13	416	94.3311	CCAAG-CACCACCACACCA-ACCGT	13	0	19	4.30839	CCAAG-CCCCACCACACCA-ACCGT	13	0	3	0.680272	CCAAG-CCCCCCCACACCA-ACCGT	13	0	3	0.680272	CCAAG-CACCCCCACACCA-ACCGT
chr5	5p15.31:_NSUN2	6632018	14	7	2	TTCTG-ACCGTCC-GGTCC	4	14	1	382	14	371	97.1204	TTCTG-ACCGTCCACCTCCA-GGTCC	14	0	5	1.3089	TTCTG-ACCGTCCACCTCCC-GGTCC	14	0	3	0.78534	TTCTG-ACCGTCCCCCTCCA-GGTCC	14	0	3	0.78534	TTCTG-GCCGTCCACCTCCA-GGTCC
chr5	5p15.31:_POLS	6755000	9	3	3	CGGCT-GGA-AAAAA	5	9	1	104	9	89	85.5769	CGGCT-GGAGGAGGA-AAAAA	9	0	5	4.80769	CGGCT-GGGGGAGGA-AAAAA	9	0	4	3.84615	CGGCT-GGGGGGGGA-AAAAA	9	0	3	2.88462	CGGCT-GGGGGAGGG-AAAAA	9	0	3	2.88462	CGGCT-GGGGGGGGG-AAAAA
chr5	5p13.3:_PDZD2	32101263	16	5	3.2	ACCTC-GGCTG-AGTCT	3	16	1	154	16	147	95.4545	ACCTC-GGCTGGGCTGGGACTG-AGTCT	16	0	4	2.5974	ACCTC-GGCTGGGGTGGGACTG-AGTCT	16	0	3	1.94805	ACCTC-GGCTGGGCTGGGGCTG-AGGCT
chr5	5p13.3:_ZFR	32419947	20	3	6.66667	GTAGC-TGG-CTTCT	3	20	1	417	20	402	96.4029	GTAGC-TGGGGGTGGTGGTGGTGGTG-CTTCT	20	0	8	1.91847	GTAGC-TGGGGGTGGTGGTGGGGGTG-CTTCT	20	0	7	1.67866	GTAGC-TGGGGGTGGTGGTGGTGGGG-CTTCT
chr5	5q13.1:_PIK3R1	67584513	12	1	12	GGGGA-T-CATTG	3	12	1	51	12	38	74.5098	GGGGA-TTTTTTTTTTTT-CATTG	11	-1	8	15.6863	GGGGA-TTTTTTTTTTT-CATTG	13	1	5	9.80392	GGGGA-TTTTTTTTTTTTT-CATTG
chr5	5q23.2:_ZNF608	124080513	13	3	4.33333	TACTA-GTG-AATTA	4	13	1	100	13	87	87	TACTA-GTGGTGGTGGTGG-AATTA	13	0	5	5	TACTA-GTGGTGGGGGGGG-GATTA	13	0	5	5	TACTA-GTGGTGGGGGTGG-AATTA	13	0	3	3	TACTA-GTGGTGGTGGGGG-AATTA
chr5	5q31.3:_SLC35A4	139947144	13	6	2.16667	CTCTA-CTGCCT-CGGCA	3	13	1	109	13	102	93.578	CTCTA-CTGCCTCTGCCTC-CGGCA	13	0	4	3.66972	CTCTC-CTGCCTCTGCCCC-CGGCA	13	0	3	2.75229	CTCTC-CTGCCTCTCCCTC-CGGCA
chr5	5q31.3:_PCDHA1	140167374	12	2	6	GGTGG-GC-TGTCG	3	12	1	47	12	39	82.9787	GGTGG-GCGAGCGCGCGC-TGTCG	12	0	4	8.51064	GGGGG-GGGGGCGCGCGC-CGTCG	12	0	4	8.51064	GGGGG-GGGAGCGCGCGC-TGTCG
chr5	5q31.3:_PCDHA2	140175859	9	3	3	GTGGG-CCA-GCGTG	5	9	1	130	9	109	83.8462	GTGGG-CCACCACCA-GCGTG	9	0	7	5.38462	GTGGG-CCCCCACCA-GCGTG	9	0	6	4.61538	GTGGG-CCCCCCCCA-GCGTG	9	0	5	3.84615	GTGGG-CCACCCCCA-GCGTG	9	0	3	2.30769	GTGGG-CCCCCGCCA-GCGTG
chr5	5q31.3:_PCDHA7	140215408	13	6	2.16667	GCGGG-GGACGC-CAGAA	3	13	1	40	13	34	85	GCGGG-GGACGCGGACGCG-CAGAA	13	0	3	7.5	GCGGG-GGGCGCGGACGCG-CAGAA	13	0	3	7.5	GCGGG-GGGCGCGGGCGCG-CAGAA
chr5	5q31.3:_PCDHB7	140554479	9	3	3	CTACC-TGG-CGTTG	3	9	1	217	9	208	95.8525	CTACC-TGGTGGTGG-CGTTG	9	0	5	2.30415	CTACC-TGGTGGGGG-CGTTG	9	0	4	1.84332	CTACC-TGGGGGTGG-CGTTG
chr5	5q31.3:_PCDHB10	140574200	9	3	3	CTACC-TGG-CGTTG	3	9	1	102	9	96	94.1176	CTACC-TGGTGGTGG-CGTTG	9	0	3	2.94118	CTACC-TGGTGGGGG-CGGTG	9	0	3	2.94118	CTACC-TGGTGGCGG-CGTTG
chr5	5q31.3:_PCDHB11	140580831	16	6	2.66667	CCAGG-ACCTGC-CGCCT	4	16	1	257	16	221	85.9922	CCAGG-ACCTGCACCTGCCCCT-CGCCT	16	0	17	6.61479	CCAGG-ACCTGCCCCTGCCCCT-CGCCT	16	0	10	3.89105	CCAGG-CCCTGCACCTGCCCCT-CGCCT	16	0	9	3.50195	CCAGG-CCCTGCCCCTGCCCCT-CGCCT
chr5	5q31.3:_PCDHB12	140589166	9	3	3	GTCAG-GGT-TGTAG	3	9	1	246	9	238	96.748	GTCAG-GGTGGTGGT-TGTAG	9	0	5	2.03252	GTCAG-GGGGGTGGT-TGTAG	9	0	3	1.21951	GTCAG-GGGGGGGGG-TGTAG
chr5	5q31.3:_PCDHGA2	140720616	15	3	5	GTACC-TGG-CCGCG	3	15	1	158	15	150	94.9367	GTACC-TGGTGGTGGCGGTGG-CCGCG	15	0	5	3.16456	GTACC-TGGTGGTGGCGGGGG-CCGCG	15	0	3	1.89873	GTACC-TGGTGGTGGTGGTGG-CCGCG
chr5	5q31.3:_PCDHGA12	140812772	16	1	16	TCTTC-T-AATTG	4	16	1	69	16	58	84.058	TCTTC-TTTCTTTTTTTTTTTT-AATTG	15	-1	5	7.24638	TCTTC-TTTCTTTTTTTTTTT-AATTG	16	0	3	4.34783	TCTTT-TTTTTTTTTTTTTTTT-AATTG	17	1	3	4.34783	TCTTC-TTTCTTTTTTTTTTTTT-AATTG
chr5	5q31.3:_PCDHGC5	140870927	13	6	2.16667	CCTAG-TCACCT-TCTGT	3	13	1	338	13	329	97.3373	CCTAG-TCACCTTCACCTT-TCTGT	13	0	5	1.47929	CCTAG-TCCCCTTCACCTT-TCTGT	13	0	4	1.18343	CCTAG-TCACCTTCCCCTT-TCTGT
chr5	5q31.3:_DIAPH1	140905627	22	2	11	AGTTG-CT-AGCCG	4	22	1	422	22	406	96.2085	AGTTG-CTCTCTCTTCTGCTGCTTCTCT-AGCCG	22	0	6	1.4218	AGTTG-CTCTCTCTTCGGCTGCTTCTCT-AGCCG	22	0	6	1.4218	AGTTG-CTCTCTCTTCTCCTGCTTCTCT-AGCCG	22	0	4	0.947867	AGTTG-CTCTCTCTCCTGCTGCTTCTCT-AGCCG
chr5	5q32:_PPP2R2B	145969530	9	2	4.5	CTGGA-AT-GGTTA	3	9	1	574	9	535	93.2056	CTGGA-ATATATATA-GGTTA	9	0	36	6.27178	CTGAA-ATATATATG-GTTTT	9	0	3	0.522648	CTGAA-TTATATATA-GTTTT
chr5	5q32:_ADRB2	148207660	11	1	11	AAAGA-C-AACAG	5	11	1	82	11	62	75.6098	AAAGA-CCCCCCCCCCC-AACAG	10	-1	8	9.7561	AAAGA-CCCCCCCCCC-AACAG	9	-2	6	7.31707	AAAGA-CCCCCCCCC-AACAG	11	0	3	3.65854	TAAAA-GCCCCCCCCCC-AACAG	12	1	3	3.65854	AAAGA-CCCCCCCCCCCC-AACAG
chr5	5q32:_GRPEL2	148730808	21	5	4.2	TGCCC-GAGTG-CTCAG	5	21	1	89	21	72	80.8989	TGCCC-GAGTGGAAGTGGCAGTGGAGT-CTCAG	21	0	5	5.61798	TGCCC-GAGTGGAAGTGGCAGGGGGGG-CTCAG	21	0	5	5.61798	TGCCC-GAGTGGAAGTGGCAGGGGAGT-CTCAG	21	0	4	4.49438	TGCCC-GAGTGGAAGTGGCAGGGGAGG-CTCAG	21	0	3	3.37079	TGCCC-GAGTGGAAGTGGCAGTGGAGG-CTCAG
chr5	5q32:_SLC26A2	149360166	13	3	4.33333	TGAAC-TTG-AGCAG	8	13	1	362	13	298	82.3204	TGAAC-TTGTTGTTGTTGT-AGCAG	13	0	19	5.24862	TGAAC-TTTTTGTTGTTGT-ACCAG	13	0	17	4.69613	TGAAC-TTGTTTTTGTTGT-ACCAG	13	0	10	2.76243	TGAAC-TTGTTGTTTTTGT-ACCAG	13	0	7	1.9337	TGAAT-TTTTTTTTGTTGT-ACCAG	13	0	4	1.10497	TGATC-TTTTTGTTTTTGT-ACCAG	13	0	4	1.10497	TGAAT-TTGTTTTTTTTGT-ACCAG	13	0	3	0.828729	TAAAC-TTTTTTTTTTTGT-ACCAG
chr5	5q32:_TCOF1	149743787	16	6	2.66667	GAGGA-AGAAGC-ACCGC	4	16	1	142	16	125	88.0282	GAGGA-AGAAGCAGAAGCCGAA-ACCGC	16	0	10	7.04225	GAGGA-AGAAGCAAAAGCCGAA-ACCGC	16	0	4	2.8169	GAGGA-AAAAGCAGAAGCCGAA-ACCGC	16	0	3	2.11268	GGGAA-AAAAGCAAAAGCCGAA-ACCGC
chr5	5q33.1:_FAT2	150925451	10	3	3.33333	TGTCA-ACC-TGACA	4	10	1	383	10	371	96.8668	TGTCA-ACCACCACCA-TGACA	10	0	6	1.56658	TGCCA-CCCCCCACCA-TGACA	10	0	3	0.78329	TGTCA-CCCACCACCA-TGACA	10	0	3	0.78329	TGCCA-CCCCCCCCCA-TGACA
chr5	5q33.1:_NMUR2	151784732	36	1	36	CCAGG-A-GAGAA	3	36	1	34	36	26	76.4706	CCAGG-AAAAAAAAAAAAAAAAGAAAAAAGGAAAACAAAAAA-GAGAA	37	1	5	14.7059	CCAGG-AAAAAAAAAAAAAAAAAGAAAAAAGGAAAACAAAAAA-GAGAA	35	-1	3	8.82353	CCAGG-AAAAAAAAAAAAAAAGAAAAAAGGAAAACAAAAAA-GAGAA
chr5	5q33.2:_GRIA1	153030025	12	3	4	GCGGC-TGG-ACTGT	3	12	1	78	12	67	85.8974	GCGGC-TGGTGGTGGTGG-ACTGT	12	0	6	7.69231	GCGGC-TGGGGGGGGGGG-ACTGT	12	0	5	6.41026	GCGGC-TGGGGGTGGGGG-GCTGT
chr5	5q33.2:_C5orf4	154200857	11	5	2.2	AGGCA-GGAAG-TGGTA	4	11	1	167	11	154	92.2156	AGGCA-GGAAGGGAAGG-TGGTA	11	0	7	4.19162	AGGCA-GGAGGGGAAGG-TGGTA	11	0	3	1.79641	AGGCA-GGAGGGGAGGG-TGGTA	11	0	3	1.79641	AGGCA-GGAAGGAAAGG-TGGTA
chr5	5q33.2:_KIF4B	154395186	14	5	2.8	AATGT-CAAGC-TGAGT	5	14	1	228	14	190	83.3333	AATGT-CAACCAAGCCAAGC-TGAGT	14	0	13	5.70175	AATGT-CACCCAAGCCAAGC-TGAGT	14	0	12	5.26316	AATGT-CAACAAAGCCAAGC-TGAGT	14	0	10	4.38596	AATGT-CACCAAAGCCAAGC-TGAGT	14	0	3	1.31579	AATGT-AAACCAAGCCAAGC-TGAGT
chr5	5q33.3:_HAVCR1	156479515	13	6	2.16667	GAACA-GTCGTT-GAATG	4	13	1	2026	13	2017	99.5558	GAACA-GTCGTTGTCGTCG-GAATG	13	0	3	0.148075	GAACA-GTCGTTGTGGTCG-GAATG	13	0	3	0.148075	GAACA-CTCGTTGTCGTCG-GAATG	13	0	3	0.148075	GAACA-GTCGTTGCCGTCG-GAATG
chr5	5q34:_MAT2B	162945388	12	1	12	GGTTC-T-AAATG	3	12	1	101	12	89	88.1188	GGTTC-TTTTTTTTTTTT-AAATG	11	-1	7	6.93069	GGTTC-TTTTTTTTTTT-AAATG	13	1	5	4.9505	GGTTC-TTTTTTTTTTTTT-AAATG
chr5	5q35.2:_MSX2	174156637	13	6	2.16667	GGTTT-CCTCTC-ACGAA	6	13	1	79	13	60	75.9494	GGTTT-CCTCTCCCTCTCC-ACGAA	13	0	5	6.32911	GGTTT-CCTCCCCCTCTCC-ACGAA	13	0	4	5.06329	GGTTT-CCTCCCCCTCCCC-ACGAA	13	0	4	5.06329	GGTTT-CCTCTCCCTCCCC-ACGAA	13	0	3	3.79747	GGTTT-CCCCCCCCTCTCC-ACGAA	13	0	3	3.79747	GTTTT-CCTCCCCCCCCCC-ACGAA
chr5	5q35.2:_PCDH24	176005575	12	3	4	CGTCC-AGG-GCAAT	5	12	1	89	12	72	80.8989	CGTCC-AGGAGGAGGAGG-GCAAT	12	0	6	6.74157	CGTCC-AGGAGGGGGAGG-GCAAT	12	0	5	5.61798	CGTCC-AGGAGGGGGGGG-GGAAT	12	0	3	3.37079	CGTCC-CGGAGGAGGGGG-GGAAT	12	0	3	3.37079	CGTCC-AGGAGGAGGGGG-GGAAT
chr5	5q35.3:_NSD1	176637439	17	5	3.4	GCAGA-AAAAG-TATTC	5	17	1	246	17	221	89.8374	GCAGA-AAAATGAAAAGATAAAG-TATTC	17	0	12	4.87805	GCAGA-AAAATAAAAAGATAAAG-TATTC	17	0	5	2.03252	GAAGA-AAAATAAAAAGAAAAAG-TATTC	17	0	4	1.62602	GCAAA-AAAATGAAAAGAAAAAG-TATTC	17	0	4	1.62602	GAAAA-AAAATAAAAAAAAAAAG-TATTC
chr5	5q35.3:_SLC34A1	176823776	9	3	3	TGCCA-TGG-GCGCC	4	9	1	77	9	64	83.1169	TGCCA-TGGTGGTGG-GCGCC	9	0	5	6.49351	TGCCA-TGGGGGGGG-GCGCC	9	0	5	6.49351	TGCCA-TGGTGGGGG-GCGCC	9	0	3	3.8961	TGCCA-TGGGGGTGG-GCGCC
chr5	5q35.3:_DBN1	176885456	17	6	2.83333	TGTCA-GCAGTG-TTCAA	3	17	1	92	17	85	92.3913	TGTCA-GCAGTGGCAGTGTCAGT-TTCAA	17	0	4	4.34783	TGTCA-GCAGTGGCAGGGTCAGT-TTCAA	17	0	3	3.26087	TGTCA-GCAGTGGCAGGGTCAGG-TTCAA
chr6	6p25.3:_FOXC1	1612275	11	5	2.2	AATGG-CCTTC-AGCCA	3	11	1	63	11	57	90.4762	AATGG-CCTTCCCTTCC-AGCCA	11	0	3	4.7619	AATGG-CCTTCCCCTCC-AACCA	11	0	3	4.7619	AATGC-CCTCCCCTCCC-AGCCA
chr6	6p24.2:_GCM2	10874627	9	3	3	GCACC-TGG-AGTCG	4	9	1	133	9	116	87.218	GCACC-TGGTGGTGG-AGTCG	9	0	8	6.01504	GCACC-TGGTGGGGG-AGTCG	9	0	6	4.51128	GCACC-TGGGGGTGG-AGTCG	9	0	3	2.25564	GCACC-TGGGGGGGG-GGTCG
chr6	6p22.1:_HIST1H2BK	27114473	21	6	3.5	CTCTC-CTTGCG-CTTGC	3	21	1	404	21	396	98.0198	CTCTC-CTTGCGGCTGCGCTTGCGCTT-CTTGC	21	0	5	1.23762	CTCTC-CTTGCGGCTGCGCCTGCGCTT-CTTGC	21	0	3	0.742574	CTCTC-CTTGCGGCTGGGCTTGCGCTT-CTTGC
chr6	6p21.32:_SYNGAP1	33410680	16	5	3.2	CATGG-CTCCC-AACCA	5	16.16	2	54	16	28	51.8519	CATGG-CTCGCCTCCCCTCCCC-AACCA	16	0	12	22.2222	CATGG-CTCGCCTCCCCCCCCC-AACCA	16	0	5	9.25926	CATGG-CTCCCCCCCCCCCCCC-CACCA	16	0	5	9.25926	CATGG-CTCGCCCCCCCCCCCC-CACCA	16	0	4	7.40741	CATGG-CTCCCCTCCCCCCCCC-CACCA
chr6	6p21.2:_KCNK16	39285688	14	5	2.8	CAGAA-GACCT-CTGTG	4	14.14	2	58	14	37	63.7931	CAGAA-GACCTGACCTGCCT-CTGTG	14	0	15	25.8621	CAGAA-GCCCTGCCCTGCCT-CTGTG	14	0	3	5.17241	CAGAA-GCCCTGACCTGCCT-CTGTG	14	0	3	5.17241	CAGAA-GACCTGCCCTGCCT-CTGTG
chr6	6p21.2:_LRFN2	40400004	9	3	3	ACAAA-CTC-ACGCA	3	9	1	80	9	74	92.5	ACAAA-CTCCTCCTC-ACGCA	9	0	3	3.75	ACAAA-ATCCTCCTC-ACGCA	9	0	3	3.75	ACAAA-CCCCTCCTC-ACGCA
chr6	6p21.1:_CUL9	43181005	10	3	3.33333	ATGTG-GCT-AAATT	4	10	1	53	10	39	73.5849	ATGTG-GCTGCTGCTG-AAATT	10	0	7	13.2075	ATGTG-GCTGGTGCTG-AAATT	10	0	4	7.54717	ATGTG-GCTGGGGCTG-AAAAT	10	0	3	5.66038	ATGTG-GCTGGTGGTG-AAAAT
chr6	6p12.3:_GPR116	46867802	13	6	2.16667	AGCTG-GTTCAT-AAGAC	4	13	1	206	13	185	89.8058	AGCTG-GTTCATGTTCATG-AAGAC	13	0	13	6.31068	AGCTG-GGTCATGTTCATG-AAGAC	13	0	5	2.42718	AGCTG-GGTCATGTTTATG-AAGAC	13	0	3	1.45631	AGCTG-GTTCATGTTTATG-AAGAC
chr6	6p12.3:_TFAP2D	50682996	9	3	3	CCGCT-CCA-GTCCT	3	9	1	66	9	58	87.8788	CCGCT-CCACCACCA-GTCCT	9	0	5	7.57576	CCGCT-CCCCCACCA-GTCCT	9	0	3	4.54545	CCGCT-CCACCCCCA-GTCCT
chr6	6q13:_COL12A1	75799955	11	5	2.2	GTTGC-GACTG-TAATC	3	11	1	35	11	29	82.8571	GTTGC-GACTGGACTGG-TAATC	11	0	3	8.57143	GGTGC-GGCTGGGCTGG-TGATC	11	0	3	8.57143	GGTGC-GACTGGGCTGG-TAATC
chr6	6q14.3:_SNORD50A	86387037	11	1	11	AAAAG-T-CAACA	3	11	1	151	11	143	94.702	AAAAG-TTTTTTTTTTT-CAACA	10	-1	5	3.31126	AAAAG-TTTTTTTTTT-CAACA	12	1	3	1.98675	AAAAG-TTTTTTTTTTTT-CAACA
chr6	6q23.2:_CTGF	132270554	9	3	3	GGCAG-GGT-TCTGT	3	9	1	69	9	63	91.3043	GGCAG-GGTGGTGGT-TCTGT	9	0	3	4.34783	GGCAG-GGGGGTGGT-TCTGT	9	0	3	4.34783	GGCAG-GGGGGGGGT-TCTGT
chr6	6q23.2:_VNN2	133077027	15	5	3	ACCAC-ATTGT-AAAGT	4	15	1	162	15	149	91.9753	ACCAC-ATTGGTATTGTATTG-AAAGT	15	0	6	3.7037	CCCAC-ATTGGTTTTGTATTG-AAAGT	15	0	4	2.46914	ACCAC-ATTGTTATTGTATTG-AAAGT	15	0	3	1.85185	ACCAC-ATTGGTATTGTATTA-AAAGT
chr6	6q23.3:_BCLAF1	136582195	8	1	8	CAGGT-A-TGGTG	4	11.8	2	41	11	21	51.2195	CAGGT-AAAAAAAAAAA-CGGTG	8	-3	14	34.1463	CAGGT-AAAAAAAA-TGGTG	10	-1	3	7.31707	CAGGT-AAAAAAAAAA-CGGTG	12	1	3	7.31707	CAGGT-AAAAAAAAAAAA-CGGTG
chr6	6q23.3:_OLIG3	137815210	28	3	9.33333	TCTCC-TGG-CCCTC	3	28	1	40	28	33	82.5	TCTCC-TGGTGGTGGTGGTGGCGGTGGTGGTGGT-CCCTC	28	0	4	10	TCTCC-TGGTGGTGGTGGTGGCGGTGGTGGGGGT-CCCTC	28	0	3	7.5	TCTCC-TGGTGGTGGTGGTGGCGGGGGGGGGGGT-CTCTC
chr6	6q25.2:_IPCEF1	154481052	10	3	3.33333	AGCCC-GCT-ATAGA	3	10	1	44	10	37	84.0909	AGCCC-GCTGCTGCTG-ATAGA	10	0	4	9.09091	AGCCC-GCCGCTGCTG-ATAGA	10	0	3	6.81818	AGCCC-GCTGCCGCTG-GTAGA
chr7	7p22.3:_MICALL2	1474246	13	6	2.16667	GGGGC-TGCTTT-TGGTG	6	13	1	178	13	145	81.4607	GGGGC-TGCTTTTGCTTTT-TGGTG	13	0	12	6.74157	GGGGC-TGCTTTTTCTTTT-TTGTG	13	0	9	5.05618	GGGGC-TGGTTTTTCTTTT-TTGTG	13	0	5	2.80899	GGGGC-TGGTTTTGCTTTT-TGGTG	13	0	4	2.24719	GGGGC-TGGCTTTGCTTTT-TTGTG	13	0	3	1.68539	GGGGC-TGCCTTTGCTTTT-TTGTG
chr7	7p22.3:_MAD1L1	1997307	9	3	3	TCTTT-TCC-AGCCG	3	9	1	65	9	59	90.7692	TCTTT-TCCTCCTCC-AGCCG	9	0	3	4.61538	TCTTT-TCCCCCCCC-AGCCG	9	0	3	4.61538	TCTTT-CCCTCCTCC-AGCCG
chr7	7p22.3:_IQCE	2646774	9	3	3	AAAGA-ACC-GCAGC	5	9	1	272	9	257	94.4853	AAAGA-ACCACCACC-GCAGC	9	0	5	1.83824	AAAGA-ACCACCCCC-GCAGC	9	0	4	1.47059	AAAGA-CCCACCACC-GCAGC	9	0	3	1.10294	AAAGA-ACCCCCACC-GCAGC	9	0	3	1.10294	AAAGA-CCCACCCCC-GCAGC
chr7	7p21.1:_BZW2	16745815	10	1	10	AAAGG-A-TAGGA	3	10	1	83	10	76	91.5663	AAAGG-AAAAAAAAAA-TAGGA	9	-1	4	4.81928	AAAGG-AAAAAAAAA-TAGGA	11	1	3	3.61446	AAAGG-AAAAAAAAAAA-TAGGA
chr7	7p21.1:_AHR	17379336	9	3	3	AAGCA-AGT-GGAGC	4	9	1	625	9	594	95.04	AAGCA-AGTAGTAGT-GGAGC	9	0	18	2.88	AAGCA-AGTAGTAGG-GGAGC	9	0	8	1.28	AAGCA-AGTAGTGGT-GGAGC	9	0	5	0.8	AAGCA-AGTAGTGGG-GGAGC
chr7	7p15.3:_SP4	21470318	19	6	3.16667	TGCTC-CTGTTG-CCCAA	5	19	1	228	19	180	78.9474	TGCTC-CTGTGGCTGTTGCTGGTGC-CCCAA	19	0	20	8.77193	TGCTC-CTGTGGCTGGTGCTGGGGC-CCCCA	19	0	17	7.45614	TGCTC-CTGTGGCTGTTGCTGGGGC-CCCAA	19	0	7	3.07018	TGCTC-CTGTGGCTGGTGCTGGTGC-CCCCA	19	0	4	1.75439	TGCTC-CTGTGGCTGGTGCTGGGGG-CCCCA
chr7	7p15.3:_C7orf31	25176003	15	5	3	AGTAA-GGTTG-TTTAG	3	15	1	1163	15	1154	99.2261	AGTAA-GGTGTGGGTTGGGTT-TTTAG	15	0	5	0.429923	AGTAA-GGCGTGGGTTGGGTT-TTTAG	15	0	4	0.343938	AGTAA-GGTGTGGGTTGGGGT-TTTAG
chr7	7p15.2:_HOXA11	27222571	9	3	3	ACGCT-GAA-CTCCC	3	9	1	451	9	444	98.4479	ACGCT-GAAGAAGAA-CTCCC	9	0	4	0.886918	ACGCT-GGAGAAGAA-CTCCC	9	0	3	0.665188	ACGCT-GAAGAAGAC-CTCCC
chr7	7p14.3:_MIR550-1	30329454	9	3	3	AGCCC-TGT-AAGAT	6	9	1	226	9	179	79.2035	AGCCC-TGTTGTTGT-AAGAT	6	-3	29	12.8319	AGCCC-TGTTGT-AAGAT	9	0	9	3.9823	AGCCC-CGTTGTTGT-AAGAT	9	0	3	1.32743	AGCCC-TGTTGGTGT-AAAAA	9	0	3	1.32743	AGCCC-TTTTGTTGT-AAGAT	9	0	3	1.32743	AGCCT-TGTTGTTGA-AAGAT
chr7	7p14.3:_GARS	30673513	15	1	15	CTAAT-A-CTACT	5	15.14	2	146	15	83	56.8493	CTAAT-AAAAAAAAAAAAAAA-CTACT	14	-1	42	28.7671	CTAAT-AAAAAAAAAAAAAA-CTACT	16	1	15	10.274	CTAAT-AAAAAAAAAAAAAAAA-CTACT	17	2	3	2.05479	CTAAT-AAAAAAAAAAAAAAAAA-CTACT	13	-2	3	2.05479	CTAAT-AAAAAAAAAAAAA-CTACT
chr7	7p14.3:_FKBP9	33016046	12	2	6	GGGGA-TG-AGAAG	3	12	1	351	12	340	96.8661	GGGGA-TGTGTGTGGGTG-AGAAG	12	0	7	1.9943	GGGGA-TGTGTGTGGGGG-AGAAG	12	0	4	1.1396	GGGGA-TGTGTGGGGGGG-AGAAG
chr7	7p14.3:_NPSR1	34698134	11	5	2.2	GGTGG-AAGGA-TGGGG	5	11	1	253	11	239	94.4664	GGTGG-AAGGAAAGGAA-TGGGG	11	0	4	1.58103	GGTGG-AAGGGAAGGAA-TGGGG	11	0	4	1.58103	GGGGG-AAGGAAAGGGA-TGGGG	11	0	3	1.18577	GGTGG-AAGGAGAGGAA-TGGGG	11	0	3	1.18577	GGGGG-GAGGAAAGGGA-TGGGG
chr7	7p14.1:_CDC2L5	40133838	10	3	3.33333	CCTGA-ACC-GTCAC	3	10	1	482	10	476	98.7552	CCTGA-ACCACCACCA-GTCAC	10	0	3	0.622407	CCTGA-CCCACCACCA-GTCAC	10	0	3	0.622407	CCTGA-CCCCCCACCA-GTCAC
chr7	7p14.1:_CDC2L5	40133894	9	3	3	TGTAC-CCA-GTTCT	3	9	1	454	9	448	98.6784	TGTAC-CCACCACCA-GTTCT	9	0	3	0.660793	TGGGC-CCGCCACCA-GTTCT	9	0	3	0.660793	TGTAC-CCCCCACCA-GTTCT
chr7	7p13:_URG4	43916301	16	6	2.66667	CTGGA-TGTTTT-CGACA	5	16	1	418	16	376	89.9522	CTGGA-TGTTTTTGTTTTGGTT-CGACA	16	0	18	4.30622	CTGGA-TTTTTTTGTTTTGGTT-CGACA	16	0	13	3.11005	CTGGA-TGTTTTTTTTTTGGTT-CGACA	16	0	7	1.67464	CTGGA-TTTTTTTTTTTTGGTT-CGACA	16	0	4	0.956938	CTGGA-TGTTTTTGTTTTGTTT-CGACA
chr7	7p13:_PURB	44924044	16	3	5.33333	CTCTT-CGC-CCCAC	3	16	1	192	16	183	95.3125	CTCTT-CGCCGCCGCCGCTGCC-CCCAC	16	0	6	3.125	CTCTT-CCCCGCCGCCGCTGCC-CCCAC	16	0	3	1.5625	CTCTT-CGCCGCCGCCGCCGCC-CCCAC
chr7	7p13:_MYO1G	45010179	13	4	3.25	GCTGG-CCAC-TGTTG	5	13	1	59	13	41	69.4915	GCTGG-CCAGCCACCCACC-TGTTG	13	0	6	10.1695	GCTGG-CCAGCCACCCCCC-CGTTG	13	0	5	8.47458	GCTGG-CCAGCCCCCCACC-TGTTG	13	0	4	6.77966	GCTGG-GCAGCCACCCCCC-TGTTG	13	0	3	5.08475	GCTGG-CCCGCCACCCACC-TGTTG
chr7	7p11.2:_EGFR	55238221	9	3	3	CACGG-CCT-GCCAC	3	9	1	89	9	63	70.7865	CACGG-CCTCCTCCT-GCCAC	9	0	14	15.7303	CCCGG-CCTCCCCCT-GCCAC	9	0	12	13.4831	CCCGG-CCCCCCCCT-GCCAC
chr7	7q11.23:_POM121	72411418	14	3	4.66667	TTACC-CTG-ACCTG	5	14	1	872	14	853	97.8211	TTACC-CTGCCTGCTGCTGC-ACCTG	14	0	9	1.03211	TTCCC-CTCCCTGCTGCTGC-CCCTG	14	0	4	0.458716	TTCCC-CGGCCTGCTGCTGC-ACCTG	14	0	3	0.344037	TTACC-CTGCCTGCTGCTCC-ACCTG	14	0	3	0.344037	TTACC-CTGCCGGCTGCTGC-ACCTG
chr7	7q11.23:_CLIP2	73770814	11	5	2.2	ATCTA-CCAGC-AAGGC	4	11	1	181	11	158	87.2928	ATCTA-CCAGCCCAGCC-AAGGC	11	0	13	7.18232	ATCTA-CCAGCCCCGCC-AAGGC	11	0	7	3.8674	ATCTA-CCAGCCCACCC-AAGGC	11	0	3	1.65746	ATCTA-CCAACCCAGCC-AAGGC
chr7	7q21.2:_AKAP9	91709101	9	3	3	AAGTG-GCT-CTTGT	4	9	1	331	9	284	85.8006	AAGTG-GCTGCTGCT-CTTGT	9	0	39	11.7825	AAGTG-GCTGGTGCT-CTTGT	9	0	4	1.20846	AAGTG-GCTGCGGCT-CTTGT	9	0	4	1.20846	AAGTG-GCTGGTGGT-CTTGT
chr7	7q21.2:_PEX1	92123657	11	5	2.2	CCTAA-GCAGG-TCAAT	3	11	1	228	11	214	93.8596	CCTAA-GCAGGGCAGGG-TCAAT	11	0	9	3.94737	CCTAA-GCGGGGCAGGG-TCAAT	11	0	5	2.19298	CCTAA-GCGGGGCGGGG-TCAAT
chr7	7q21.2:_PEX1	92146721	9	1	9	CCTAA-T-GATCT	3	9	1	1092	9	1072	98.1685	CCTAA-TTTTTTTTT-GATCT	8	-1	15	1.37363	CCTAA-TTTTTTTT-GATCT	10	1	5	0.457875	CCTAA-TTTTTTTTTT-GATCT
chr7	7q21.2:_SAMD9	92734789	16	6	2.66667	CTCTT-CTGTGG-ATTTG	7	16.16	2	688	16	424	61.6279	CTCTT-CTGTGGCTGTTGCTGT-ATTTG	16	0	215	31.25	CTCTT-CTGTGGCTGGTGCTGT-ATTTG	16	0	31	4.50581	CTCTT-CTGTGGCTGGTGGTGT-ATTTT	16	0	8	1.16279	CTCTT-CTGTGGCTGGTGCTGG-ATTTT	16	0	4	0.581395	CTCTT-CTGTGGCTGTTGGTGT-ATTTT	16	0	3	0.436047	CTCTT-CTGTGGCTGGTGTTGT-ATTTT	16	0	3	0.436047	CTCTT-CTGTGGCTGTTTCTGT-ATTTG
chr7	7q21.3:_TFPI2	93519558	9	3	3	CTGTC-GTA-ACGGA	3	9	1	177	9	168	94.9153	CTGTC-GTAGTAGTA-ACGGA	9	0	5	2.82486	CTGTC-GTAGGAGTA-ACGGA	9	0	4	2.25989	CTGTC-GGAGTAGTA-ACGGA
chr7	7q21.3:_PON3	94989256	17	1	17	TAGAC-T-ACTAT	4	17.16	2	125	17	65	52	TAGAC-TTTTTTTTTTTTTTTTT-ACTAT	16	-1	37	29.6	TAGAC-TTTTTTTTTTTTTTTT-ACTAT	18	1	15	12	TAGAC-TTTTTTTTTTTTTTTTTT-ACTAT	15	-2	8	6.4	TAGAC-TTTTTTTTTTTTTTT-ACTAT
chr7	7q22.1:_TRRAP	98540596	9	3	3	TGGAA-GTG-ATCAC	3	9	1	168	9	145	86.3095	TGGAA-GTGGTGGTG-ATCAC	9	0	20	11.9048	TGGAA-GTGGTGGGG-ATCAC	9	0	3	1.78571	TGGAA-GTGGGGGTG-ATCAC
chr7	7q22.1:_OR2AE1	99473901	11	5	2.2	CAGGC-ACCAA-GAGAA	5	11	1	337	11	309	91.6914	CAGGC-ACCAAACCAAA-GAGAA	11	0	15	4.45104	CAGGC-ACCAAACAAAA-GAGAA	11	0	5	1.48368	CAGGC-ACAAAACAAAA-GAAAA	11	0	4	1.18694	CAGGC-CCCAAACCAAA-GAGAA	11	0	4	1.18694	CAGGC-ACAAAACCAAA-GAGAA
chr7	7q22.1:_LRCH4	100174731	10	3	3.33333	GGACA-CGG-CCCTC	4	10	1	39	10	30	76.9231	GGACA-CGGCGGCGGC-CCCTC	10	0	3	7.69231	GGACA-CGGCGGGGGG-CCCCC	10	0	3	7.69231	GGACA-CGGCGGCGGG-CCCCC	10	0	3	7.69231	GGACA-CGGCGGGGGC-CCCTC
chr7	7q22.1:_FBXO24	100187642	11	5	2.2	GGGTT-GAAGA-GGGGA	3	11	1	171	11	147	85.9649	GGGTT-GAAGAGAAGAG-GGGGA	11	0	17	9.94152	GGGGT-GGAGAGAAGAG-GGGGG	11	0	7	4.09357	GGGGT-GGAGAGGAGAG-GGGGG
chr7	7q22.1:_EPHB4	100410512	15	6	2.5	CTCAC-GCCGCT-TGTAG	3	15	1	140	15	133	95	CTCAC-GCCGCTGCCGCTCCG-TGTAG	15	0	4	2.85714	CTCCC-CCCGCTGCCGCTCCG-TGTAG	15	0	3	2.14286	CTCAC-GCCCCTGCCGCTCCG-TGTAG
chr7	7q22.1:_EPHB4	100411571	16	6	2.66667	TGACC-ACCAGG-CACCC	3	16	1	183	16	171	93.4426	TGACC-ACCAGGACCAGGACCA-CACCC	16	0	6	3.27869	TGCCC-CCCAGGACCAGGACCA-CACCC	16	0	6	3.27869	TGCCC-CCCAGGACCAGGCCCA-CCCCC
chr7	7q22.1:_SLC12A9	100456715	13	6	2.16667	ACGAT-CGTCGC-TACAC	3	13	1	811	13	804	99.1369	ACGAT-CGTCGCCGTCGCC-TACAC	13	0	4	0.493218	ACGAT-CGTCGCCGGCGCC-TACAC	13	0	3	0.369914	ACGAT-CGTCGCCGCCGCC-TACAC
chr7	7q22.1:_UFSP1	100486557	16	4	4	TCTTG-CCAC-GCAGC	3	16	1	51	16	42	82.3529	TCTTG-CCAGCCCACCCACCCA-GCAGC	16	0	6	11.7647	TCTTG-CCAGCCCCCCCACCCA-GCAGC	16	0	3	5.88235	TCTTG-CCAGCCCCCCCCCCCA-GCAGC
chr7	7q22.1:_MUC17	100693775	10	3	3.33333	GCAGT-GTG-AGCAT	4	10	1	393	10	376	95.6743	GCAGT-GTGGTGGTGG-AGCAT	10	0	9	2.29008	GCAGT-GTGGTGGGGG-AGCAT	10	0	5	1.27226	GCAGT-GTGGGGGTGG-AGCAT	10	0	3	0.763359	GCAGT-GTGGGGGGGG-AGCAT
chr7	7q22.3:_MLL5	104753065	10	3	3.33333	TCAAA-CTG-CGTAG	4	10	1	156	10	145	92.9487	TCAAA-CTGCTGCTGC-CGTAG	10	0	4	2.5641	TCAAA-CGGCTGCTGC-CGTAG	10	0	4	2.5641	TCAAA-CTGCCGCTGC-CGTAG	10	0	3	1.92308	TCAAA-CTGCTCCTGC-CGTAG
chr7	7q32.3:_MKLN1	131128358	17	7	2.42857	TGCTT-TCAACTG-ACCTG	3	17	1	99	17	85	85.8586	TGCTT-TCAACTGTCAATGTCAA-ACCTG	17	0	8	8.08081	TTTTT-TTTACTGTCAATGTCAA-ACCCG	17	0	6	6.06061	TTCTT-TTAACTGTCAATGTCAA-AACTG
chr7	7q35:_ARHGEF5	144060586	16	6	2.66667	GCAAA-AACAGG-AGATG	3	16	1	1162	16	1156	99.4836	GCAAA-AACAGGAACAGGTACA-AGATG	16	0	3	0.258176	GCAAA-AACAGGAACGGGTACA-AGATG	16	0	3	0.258176	GCAAA-AACAGGAACAGGCACA-AGATG
chr7	7q36.1:_PRKAG2	151257684	10	3	3.33333	CATTT-ACC-GCCGA	4	10.1	2	62	10	29	46.7742	CATTT-ACCACCACCA-GCCGA	10	0	24	38.7097	CATTT-CCCCCCCCCA-GCCGA	10	0	6	9.67742	CATTT-ACCCCCCCCA-GCCGA	10	0	3	4.83871	CATTT-CCCACCCCCA-GCCGA
chr7	7q36.1:_MLL3	151874148	9	1	9	GTTCC-T-GGTTC	3	9	1	248	9	238	95.9677	GTTCC-TTTTTTTTT-GGTTC	8	-1	7	2.82258	GTTCC-TTTTTTTT-GGTTC	10	1	3	1.20968	GTTCC-TTTTTTTTTT-GGTTC
chr7	7q36.3:_PTPRN2	157396721	14	6	2.33333	TCTGA-GTGGCT-TCTCC	3	14	1	53	14	45	84.9057	TCTGA-GTGGCTGTGGCTGT-TCTCC	14	0	5	9.43396	TCTGA-GTGGCTGTGGCTGG-TCTCC	14	0	3	5.66038	TCTGA-GTGGCTGGGGCTGG-TTTCC
chr8	8p22:_FGL1	17722163	9	3	3	AGAAT-ACC-CATGC	4	9	1	165	9	152	92.1212	AGAAT-ACCACCACC-CATGC	9	0	5	3.0303	AGAAT-CCCACCACC-CATGC	9	0	4	2.42424	AGAAT-ACCACCCCC-CATGC	9	0	4	2.42424	AGAAT-ACCCCCACC-CATGC
chr8	8p21.2:_STC1	23712067	12	1	12	TTGGG-T-CCTGC	3	12	1	251	12	221	88.0478	TTGGG-TTTTTTTTTTTT-CCTGC	11	-1	18	7.17131	TTGGG-TTTTTTTTTTT-CCTGC	13	1	12	4.78088	TTGGG-TTTTTTTTTTTTT-CCTGC
chr8	8p11.21:_IKBKB	42179609	9	3	3	GTACG-GCT-TCAGG	4	9	1	182	9	154	84.6154	GTACG-GCTGCTGCT-TCAGG	9	0	19	10.4396	GTACG-GCTGGTGCT-TCAGG	9	0	6	3.2967	GTACG-GCTGGGGCT-TCAGG	9	0	3	1.64835	GTACG-GCTGCCGCT-TCAGG
chr8	8p11.21:_SLC20A2	42294500	16	5	3.2	GAAAG-CACCT-TTGCC	3	16	1	49	16	43	87.7551	GAAAG-CACCCACCTCACGTCA-TTGCC	16	0	3	6.12245	GAAAG-CCCCCACCTCACGTCA-TTGCC	16	0	3	6.12245	GAAAG-CCCCCCCCTCACGTCA-TTGCC
chr8	8q11.23:_ST18	53084776	11	5	2.2	CTAGG-TGGTT-CTTCT	4	11	1	217	11	184	84.7926	CTAGG-TGGTTTGGTTT-CTTCT	11	0	15	6.91244	CTGGG-TGTTTTGTTTT-CTTCT	11	0	14	6.45161	CTAGG-TGGTTTGTTTT-CTTCT	11	0	4	1.84332	CTAGG-TGTTTTGGTTT-CTTCT
chr8	8q21.11:_RDH10	74235226	12	4	3	GCTCA-AAGC-CACAA	4	12	1	157	12	136	86.6242	GCTCA-AAGAAAGCAAGC-CACAA	12	0	13	8.28025	GCACA-AAAAAAGCAAGC-CACAA	12	0	5	3.18471	GCAAA-AAAAAAGAAAGC-CACAA	12	0	3	1.91083	GCTAA-AAGAAAGAAAGC-CACAA
chr8	8q21.13:_TPD52	80950388	10	3	3.33333	GCTCC-GTG-CACTA	3	10	1	129	10	119	92.2481	GCTCC-GTGGTGGTGG-CACTA	10	0	7	5.42636	GCTCC-GTGGTGGGGG-CACTA	10	0	3	2.32558	GCTCC-GTGGGGGTGG-GACTA
chr8	8q22.1:_RAD54B	95419809	9	3	3	GTACT-TCC-AAGCT	7	9	1	308	9	270	87.6623	GTACT-TCCTCCTCC-AAGCT	9	0	11	3.57143	GTCCT-CCCCCCTCC-AAGCT	9	0	9	2.92208	GTACT-TCCCCCTCC-AAGCT	9	0	7	2.27273	GTCCT-CCCCCCCCC-AAGCT	9	0	5	1.62338	GTCCT-TCCTCCCCC-AAGCT	9	0	3	0.974026	GTCCT-TCCCCCCCC-AAGCT	9	0	3	0.974026	GTACT-CCCTCCTCC-AAGCT
chr8	8q24.13:_FAM83A	124195527	9	3	3	CAAGC-ACA-TCAGA	3	9	1	193	9	187	96.8912	CAAGC-ACAACAACA-TCAGA	9	0	3	1.5544	CAAGC-CCAACAACA-TCAGA	9	0	3	1.5544	CAAGC-AAAACAACA-CCAGA
chr8	8q24.3:_DENND3	142161752	9	3	3	GATCG-TCT-CCTCG	4	9	1	287	9	270	94.0767	GATCG-TCTTCTTCT-CCTCG	9	0	7	2.43902	GATCG-TCTTTTTCT-CCTCG	9	0	6	2.09059	GATCG-TCTTCTTTT-CCTCG	9	0	4	1.39373	GATCG-GCTTCTTCT-CCTC
chr8	8q24.3:_GPAA1	145140598	9	3	3	GCTGG-CCA-TGGTG	3	9	1	115	9	106	92.1739	GCTGG-CCACCACCA-TGGTG	9	0	5	4.34783	GCTGG-CCCCCACCA-TGGTG	9	0	4	3.47826	GCTGG-CCACCCCCA-TGGTG
chr8	8q24.3:_CPSF1	145623962	10	3	3.33333	GCGGC-CGT-TGCTT	4	10.1	2	210	10	137	65.2381	GCGGC-CGTCGTCGTC-TGCTT	10	0	66	31.4286	GCGGC-CATCGTCGTC-TGCTT	10	0	4	1.90476	GCGGC-CGGCGTCGTC-TGCTT	10	0	3	1.42857	GCGGC-CGTCGGCGTC-TGCTT
chr8	8q24.3:_GPT	145732321	15	3	5	AGAAA-CTG-GAGAA	3	15	1	120	15	110	91.6667	AGAAA-CTGCGGCTGCTGCTG-GAGAA	15	0	6	5	AGAAA-CTGCGGCTGGTGCTG-GGGGA	15	0	4	3.33333	AGAAA-CGGCGGCTGCTGCTG-GAGAA
chr9	9p24.3:_CBWD1	178917	9	3	3	GACAA-TCC-GCAGG	5	9	1	330	9	295	89.3939	GACAA-TCCTCCTCC-GCAGG	9	0	22	6.66667	GACAA-TCTTCCTCC-GCAGG	9	0	6	1.81818	GACAA-CCCTCCTCC-GCAGG	9	0	4	1.21212	GACAA-TCCCCCTCC-GCAGG	9	0	3	0.909091	GACAC-CCCCCCTCC-GCAGG
chr9	9p24.3:_CBWD1	178932	15	3	5	CAGGA-TCC-GCAGA	6	15	1	185	15	163	88.1081	CAGGA-TCCTCCTCCTCATCC-GCAGA	15	0	7	3.78378	CAGGA-TCCTCCTCCTCACCC-GCAGA	15	0	5	2.7027	CAGGA-TCCTCTTCCTCATCC-ACAGA	15	0	4	2.16216	CAGGA-CCCCCCCCCTCACCC-GCAGA	15	0	3	1.62162	CAGGA-CCCTCCTCCTCACCC-GCAGA	15	0	3	1.62162	CAGGA-TCCTCCCCCTCATCC-GCAGA
chr9	9p13.3:_TLN1	35717289	9	3	3	CTGTG-GCT-CCTAC	3	9	1	163	9	141	86.5031	CTGTG-GCTGCTGCT-CCTAC	9	0	19	11.6564	CTGTG-GCTGGTGCT-CCTAC	9	0	3	1.84049	CTGTG-GCTGGGGCT-CCTTC
chr9	9p13.3:_OR2S2	35957418	17	3	5.66667	CTCAG-GAT-AGACA	3	17	1	278	17	267	96.0432	CTCAG-GATGGTGGTGATGATGA-AGACA	17	0	8	2.8777	CTCAG-GATGGTGGGGATGATGA-AGACA	17	0	3	1.07914	CTCAG-GATGGGGGTGATGATGA-AGACA
chr9	9q21.11:_ANKRD20A4	69423544	9	3	3	GACTG-GCT-ATAAG	7	9.9	2	505	9	335	66.3366	GACTG-GCTGCTGCT-ATAAG	9	0	110	21.7822	GACTG-GCTGGTGCT-ATAAG	9	0	33	6.53465	GACTG-GCTGGGGCT-ATAAG	9	0	11	2.17822	GACTG-GCTGGGGGT-ATAAG	9	0	8	1.58416	GACTG-GCTGGTGGT-ATAAG	9	0	5	0.990099	GACTG-GCTGCGGCT-ATAAA	9	0	3	0.594059	GACTG-GCTGGTGCC-TTAAG
chr9	9q21.32:_HNRNPK	86584223	11	1	11	CAGAT-A-GATGC	3	11	1	198	11	180	90.9091	CAGAT-AAAAAAAAAAA-GATGC	10	-1	14	7.07071	CAGAT-AAAAAAAAAA-GATGC	12	1	4	2.0202	CAGAT-AAAAAAAAAAAA-GATGC
chr9	9q21.33:_SLC28A3	86903031	9	3	3	AGTTT-AGC-CAATG	3	9	1	127	9	102	80.315	AGTTT-AGCAGCAGC-CAATG	9	0	22	17.3228	ATTTT-AGCACCAGC-CAATG	9	0	3	2.3622	AGTTA-ACCACCAGC-CAATG
chr9	9q21.33:_ZCCHC6	88916350	12	5	2.4	CCGCA-TTGGC-TCTGA	3	12	1	189	12	182	96.2963	CCGCA-TTGGCTTGGCTT-TCTGA	12	0	4	2.1164	CCGCA-TTGGCTTTGCTT-TCTGA	12	0	3	1.5873	CCGCA-TTGGCTTGGGTT-TCTGT
chr9	9q22.32:_ZNF169	97062603	8	2	4	AGAGG-AC-CGGGG	3	8	1	145	8	125	86.2069	AGAGG-ACACACAC-CGGGG	8	0	14	9.65517	AGAGG-ACACACCC-CGGGG	8	0	6	4.13793	AGAGG-ACACCCCC-GGGGG
chr9	9q22.33:_TSTD2	100364964	11	5	2.2	TGACA-GGCAG-TCAAA	3	11	1	123	11	117	95.122	TGACA-GGCAGGGCAGG-TCAAA	11	0	3	2.43902	TGACA-GGCAGGGCCGG-GCAAA	11	0	3	2.43902	TGACA-GGCAGGGGAGG-GCAAA
chr9	9q31.2:_ZNF462	109689180	11	3	3.66667	GGCTC-GTG-TTGCC	9	11.11	2	247	11	125	50.6073	GGCTC-GTGGTGGTGGT-TTGCC	11	0	38	15.3846	GGCTC-GTGGGGGGGGG-TTGCC	11	0	19	7.69231	GGCTC-GTGGTGGGGGT-TTGCC	11	0	18	7.28745	GGCTC-GTGGTGGGGGG-TTGCC	11	0	17	6.88259	GGCTC-GTGGGGGGGGT-TTGCC	11	0	12	4.8583	GGCTC-GTGGGGGTGGT-TTGCC	11	0	8	3.23887	GGCTC-GTGGTGGTGGG-TTGCC	11	0	6	2.42915	GGCTC-GTGGGGGTGGG-TTGCC
chr9	9q31.2:_ZNF462	109690255	17	5	3.4	CCAGA-CCCCT-TCACA	4	17	1	215	17	200	93.0233	CCAGA-CCCATCCCCTCCCTCTC-TCACA	17	0	8	3.72093	CCAGA-CCCACCCCCTCCCTCTC-TCACA	17	0	4	1.86047	CCAGA-CCCATCCCCTCCCCCTC-TCACA	17	0	3	1.39535	CCAGA-CCCATCCCCCCCCTCTC-CCACA
chr9	9q31.2:_RAD23B	110068673	16	6	2.66667	AGTGT-CCAGCA-TACAA	3	16	1	208	16	196	94.2308	AGTGT-CCACACCAGCACCAGC-TACAA	16	0	9	4.32692	AGTGT-CCACCCCAGCACCAGC-TACAA	16	0	3	1.44231	AGTGT-CCCCACCAGCACCAGC-TACAA
chr9	9q31.2:_RAD23B	110084348	14	6	2.33333	CAGTG-GCTGCA-AACTA	5	14	1	189	14	169	89.418	CAGTG-GCTGCAGCTGCAGC-AACTA	14	0	7	3.7037	CAGTG-GCTGCAGCTGCCGC-AACTA	14	0	5	2.6455	CAGTG-GCTGCCGCTGCAGC-AACTA	14	0	5	2.6455	CAGTG-GCTGCAGCCGCAGC-AACTA	14	0	3	1.5873	CAGTG-GCTGGCGCTGCAGC-AACCA
chr9	9q33.2:_RC3H2	125621201	11	3	3.66667	GCTGC-GGA-CTGGT	3	11	1	245	11	235	95.9184	GCTGC-GGAGGAGGAGG-CTGGT	11	0	6	2.44898	GCTGC-GGAGGGGGAGG-CTGGG	11	0	4	1.63265	GCTGC-GGAGGAGGGGG-CTGGG
chr9	9q34.11:_CIZ1	130941173	8	2	4	GTGCC-TG-GACCT	3	8	1	95	8	86	90.5263	GTGCC-TGTGTGTG-GACCT	8	0	5	5.26316	GTGCC-TGTGGGTG-GACCT	8	0	4	4.21053	GTGCC-TGTGTGGG-GACCT
chr9	9q34.11:_CIZ1	130941214	22	6	3.66667	TGCTT-CTGCAG-CTTGG	3	22	1	65	22	57	87.6923	TGCTT-CTGCAGCTGCAGCTGCACCTGC-CTTGG	22	0	5	7.69231	TGCTT-CTGCAGCTGCAGCTGCACCCGC-CTTGG	22	0	3	4.61538	TGCTT-CTGCGGCTGCAGCTGCACCTGC-CTTGG
chr9	9q34.11:_SPTAN1	131349934	9	3	3	CTACG-GCA-TCCAG	3	9	1	122	9	116	95.082	CTACG-GCAGCAGCA-TCCAG	9	0	3	2.45902	CTACG-GCAGGAGCA-TCCAG	9	0	3	2.45902	CTACG-GCAGGCGCA-CCCCG
chr9	9q34.13:_NUP214	134073058	9	3	3	CTGCA-ACC-TCAGT	4	9	1	91	9	81	89.011	CTGCA-ACCACCACC-TCAGT	9	0	4	4.3956	CTGCA-ACCCCCACC-TCAGT	9	0	3	3.2967	CTGCA-CCCCCCCCC-TCAGT	9	0	3	3.2967	CTGCA-CCCCCCACC-TCAGT
chr9	9q34.13:_GTF3C4	135554212	9	3	3	TGGTG-TCT-GATCT	4	9	1	346	9	332	95.9538	TGGTG-TCTTCTTCT-GATCT	9	0	7	2.02312	TGGTG-TCTTCTTTT-GATCT	9	0	4	1.15607	TTGTG-TCTTTTTTT-GATCT	9	0	3	0.867052	TTGGG-TCTTTTTCT-GATCT
chr9	9q34.3:_NOTCH1	139393419	10	3	3.33333	GTTCA-CGG-CCAGT	3	10	1	263	10	253	96.1977	GTTCA-CGGCGGCGGC-CCAGT	10	0	5	1.90114	GTTCA-CGGCGGGGGC-CCCGG	10	0	5	1.90114	GTTCA-CGGCGGCGGG-CCCGG
chr10	10p12.31:_CACNB2	18828670	19	1	19	TTGTG-T-GAAGT	5	19	1	86	19	58	67.4419	TTGTG-TTTTTTTTTTTTTTTTTTT-GAAGT	18	-1	13	15.1163	TTGTG-TTTTTTTTTTTTTTTTTT-GAAGT	17	-2	8	9.30233	TTGTG-TTTTTTTTTTTTTTTTT-GAAGT	20	1	4	4.65116	TTGTG-TTTTTTTTTTTTTTTTTTTT-GAAGT	16	-3	3	3.48837	TTGTG-TTTTTTTTTTTTTTTT-GAAGT
chr10	10p12.31:_MLLT10	21901308	11	5	2.2	AAGAG-AAAGC-GCCAC	4	11	1	100	11	75	75	AAGAG-AAAGCAAAGCA-GCCAC	11	0	15	15	AAGAG-AAAGCAAACCA-GCCAC	11	0	6	6	AAGAG-AAAGCAACCCA-GCCAC	11	0	4	4	AAGAG-AAAGAAAACCA-GCCAC
chr10	10p12.1:_ABI1	27037483	16	1	16	ACTTC-A-TTAAT	3	16	1	65	16	58	89.2308	ACTTC-AAAAGAAAAAAAAAAA-TTAAT	15	-1	4	6.15385	ACTTC-AAAAGAAAAAAAAAA-TTAAT	17	1	3	4.61538	ACTTC-AAAAGAAAAAAAAAAAA-TTAAT
chr10	10p11.23:_SVIL	29812411	14	6	2.33333	ACATT-CTCCAC-TCTCT	3	14	1	117	14	109	93.1624	ACATT-CTCCACCTCCACCT-TCTCT	14	0	5	4.2735	ACATT-CTCCACCTCCCCCT-TCTCT	14	0	3	2.5641	ACATT-CTCCCCCTCCACCT-TCTCT
chr10	10q11.21:_ALOX5	45941070	9	3	3	GCAAC-AAG-CAGCT	3	9	1	105	9	92	87.619	GCAAC-AAGAAGAAG-CAGCT	9	0	9	8.57143	GCAAA-AAAAAGAAG-CAGCT	9	0	4	3.80952	GCAAA-AAGAAAAAG-CAGCT
chr10	10q11.22:_AGAP4	46322773	9	3	3	GGAAT-GGA-ATAGT	3	9	1	213	9	206	96.7136	GGAAT-GGAGGAGGA-ATAGT	9	0	4	1.87793	GGAAT-GGAGGAGGG-ATAGT	9	0	3	1.40845	GGAAT-GGAGGGGGG-ATAGT
chr10	10q11.22:_AGAP4	46342651	10	3	3.33333	CTGTA-CAG-CATGG	3	10	1	253	10	236	93.2806	CTGTA-CAGCAGCAGC-CATGG	10	0	13	5.13834	CTGTA-CAGCACCAGC-CATGG	10	0	4	1.58103	CTGTA-CAGCGGCAGC-CATGG
chr10	10q11.22:_GDF2	48414216	11	5	2.2	GGAGT-CGGAC-CAGCG	3	11	1	182	11	176	96.7033	GGAGT-CGGACCGGACC-CAGCG	11	0	3	1.64835	GGAGT-CGGACCGGCCC-CAGCG	11	0	3	1.64835	GGAGT-CGGCCCGGCCC-CAGCG
chr10	10q11.22:_LOC399753	49239472	10	3	3.33333	CTGTA-CAG-CATGG	3	10	1	340	10	319	93.8235	CTGTA-CAGCAGCAGC-CATGG	10	0	12	3.52941	CTGCA-CAGCACCAGC-CATGG	10	0	9	2.64706	CTGTA-CAGCGGCAGC-CATGG
chr10	10q11.23:_AGAP8	51226400	9	3	3	GGAAT-GGA-ATAGT	3	9	1	221	9	215	97.2851	GGAAT-GGAGGAGGA-ATAGT	9	0	3	1.35747	GGAAT-GGAGGGGGA-ATAGG	9	0	3	1.35747	GGAAT-GGAGGAGGG-AAAGT
chr10	10q11.23:_AGAP8	51246265	10	3	3.33333	CTGTA-CAG-CATGG	4	10	1	238	10	217	91.1765	CTGTA-CAGCAGCAGC-CATGG	10	0	12	5.04202	CTGTA-CAGCACCAGC-CATGG	10	0	5	2.10084	CTGTA-CACCACCAGC-CATGG	10	0	4	1.68067	CTGTA-CAGCGGCAGC-CATGG
chr10	10q11.23:_AGAP7	51464466	8	2	4	ATACT-AC-TCGTC	3	8	1	357	8	348	97.479	ATACT-ACACACAC-TCGTC	8	0	5	1.40056	ATACT-ACACACCC-TCGTC	8	0	4	1.12045	ATCCT-ACACCCAC-TCGTC
chr10	10q11.23:_AGAP7	51465874	9	3	3	GGAAT-GGA-ATAGT	5	9	1	264	9	250	94.697	GGAAT-GGAGGAGGA-ATAGT	9	0	5	1.89394	GGAAT-GGAGGAGGG-ATAGT	9	0	3	1.13636	GGAAT-GGAGGGGGA-ATAGT	9	0	3	1.13636	GGAAT-GGAGGGGGG-ATAGT	9	0	3	1.13636	GGAAT-GGGGGAGGG-ATAGT
chr10	10q11.23:_AGAP7	51486057	10	3	3.33333	CTGTA-CAG-CATGG	3	10	1	193	10	180	93.2642	CTGTA-CAGCAGCAGC-CATGG	10	0	10	5.18135	CTGCA-CAGCACCAGC-CATGG	10	0	3	1.5544	CTGCA-CAGCGGCAGC-CATGG
chr10	10q11.23:_AGAP6	51748611	10	3	3.33333	CCATG-GCT-TACAG	7	10	1	397	10	341	85.8942	CCATG-GCTGCTGCTG-TACAG	10	0	31	7.80856	CCATG-GCTGGTGCTG-TACAG	10	0	8	2.01511	CCATG-GCTGCCGCTG-TACAG	10	0	5	1.25945	CCATG-GCTGCTGCCG-TACAG	10	0	5	1.25945	CCATG-GCTGGCGCTG-TACAG	10	0	4	1.00756	CCATG-GCTGGTGGTG-TACAG	10	0	3	0.755668	CCATG-GCTGCGGCTG-TACAG
chr10	10q11.23:_AGAP6	51769937	8	2	4	GACGA-GT-AGTAT	4	8	1	354	8	340	96.0452	GACGA-GTGTGTGT-AGTAT	8	0	7	1.9774	GACGA-GGGTGTGT-AGTAT	8	0	4	1.12994	GACGA-GTGTGTGG-AGTAT	8	0	3	0.847458	GACGA-GGGTGTGG-AGTAT
chr10	10q21.1:_PCDH15	56077158	14	3	4.66667	TGAGA-GTG-TCGCC	4	14	1	236	14	223	94.4915	TGAGA-GTGGTGGTGGTGGT-TCGCC	14	0	5	2.11864	TGAGA-GTGGTGGGGGGGGT-TGGCC	14	0	5	2.11864	TGAGA-GTGGTGGTGGTGGG-TCGCC	14	0	3	1.27119	TGAGA-GTGGTGGTGGGGGT-TCGCC
chr10	10q21.1:_TFAM	60148570	10	1	10	ATGAC-A-GTGAG	3	10	1	259	10	246	94.9807	ATGAC-AAAAAAAAAA-GTGAG	9	-1	9	3.4749	ATGAC-AAAAAAAAA-GTGAG	11	1	4	1.5444	ATGAC-AAAAAAAAAAA-GTGAG
chr10	10q21.3:_RUFY2	70156583	9	1	9	GGCCA-T-GCATG	3	9	1	239	9	231	96.6527	GGCCA-TTTTTTTTT-GCATG	10	1	5	2.09205	GGCCA-TTTTTTTTTT-GCATG	8	-1	3	1.25523	GGCCA-TTTTTTTT-GCATG
chr10	10q22.1:_ADAMTS14	72434682	8	2	4	CAGGA-GT-ACACT	3	8	1	39	8	30	76.9231	CAGGA-GTGTGTGT-ACACT	8	0	6	15.3846	CAGGG-GGGTGTGT-ACACT	8	0	3	7.69231	CAGGG-GGGGGTGG-ACACT
chr10	10q22.1:_ADAMTS14	72468450	17	3	5.66667	ATCGA-GGT-ACGAC	3	17	1	94	17	88	93.617	ATCGA-GGTGCTGCTGGTGGTGG-ACGAC	17	0	3	3.19149	ATCGA-GGGGCTGCTGGGGGGGG-GCGAC	17	0	3	3.19149	ATCGA-GGGGCTGCTGGGGGTGG-GCGAC
chr10	10q22.3:_KCNMA1	78729786	9	1	9	GTTGC-T-GGTGA	3	9	1	194	9	181	93.299	GTTGC-TTTTTTTTT-GGTGA	8	-1	10	5.15464	GTTGC-TTTTTTTT-GGTGA	10	1	3	1.54639	GTTGC-TTTTTTTTTT-GGTGA
chr10	10q23.31:_PAPSS2	89501013	12	4	3	GGGAC-TGGT-GGAGA	4	12	1	206	12	164	79.6117	GGGAC-TGGCTGGTTGGT-GGAGA	12	0	22	10.6796	GGGAC-TGGCTGGGTGGT-GGAGA	12	0	16	7.76699	GGGAC-TGGCTGGGTGGG-GGGGA	12	0	4	1.94175	GGGAC-TGGCTGGTTGGG-GGAGA
chr10	10q23.32:_CPEB3	93870859	9	2	4.5	GCTTG-AC-GGTAG	3	9	1	217	9	208	95.8525	GCTTG-ACACACACA-GGTAG	9	0	6	2.76498	GGTTG-GCACACACA-GGGAG	9	0	3	1.38249	GCTTG-TCACACACA-GGGAG
chr11	11p15.3:_CTR9	10776655	15	5	3	CTCGG-AAAGA-GACAA	3	15	1	219	15	211	96.347	CTCGG-AAAGAAAAGAATAAG-GACAA	15	0	5	2.28311	CTCGG-GAAGAAAAGAATAAG-GACAA	15	0	3	1.36986	CTCGG-AAAGAAAAGAAAAAG-GACAA
chr11	11p15.3:_CSNK2A1P	11374466	9	3	3	ATTTT-AAC-TTTTT	4	9	1	101	9	88	87.1287	ATTTT-AACAACAAC-TTTTT	9	0	6	5.94059	ATTTT-TACAACAAC-TTTTT	9	0	4	3.9604	ATTTT-TACAAAAAC-TTTTT	9	0	3	2.9703	ATTTT-AAAAAAAAC-TTTTT
chr11	11p15.1:_KCNC1	17793930	13	6	2.16667	CGCCA-TGCCCG-CATCG	3	13	1	107	13	101	94.3925	CGCCA-TGCCCGTGCCCGT-CATCG	13	0	3	2.80374	CGCCA-TGCCCGGGCCCGG-CACCG	13	0	3	2.80374	CGCCA-TGCCCGTGCCCGC-CATCG
chr11	11p15.1:_MRGPRX4	18195227	8	2	4	CGGTC-GT-CCTGC	3	8	1	201	8	195	97.0149	CGGTC-GTGTGTGT-CCTGC	8	0	3	1.49254	CGGTC-GCGTGTGT-CCTGC	8	0	3	1.49254	CGGTC-GTGGGTGT-CCTGC
chr11	11p15.1:_LOC494141	18231189	19	1	19	GGTTT-A-GTCCT	5	20.19	2	68	20	31	45.5882	GGTTT-AAAAAAAAAAAAAAGAAAAA-GTCCT	19	-1	20	29.4118	GGTTT-AAAAAAAAAAAAAGAAAAA-GTCCT	20	0	8	11.7647	GGTTT-AAAAAAAAAAAAAAAAAAAA-GCCCT	19	-1	6	8.82353	GGTTT-AAAAAAAAAAAAAAAAAAA-GGCCT	21	1	3	4.41176	GGTTT-AAAAAAAAAAAAAAAGAAAAA-GTCCT
chr11	11p15.1:_NAV2	19914108	17	6	2.83333	CACCT-CCCCAC-AGCAG	4	17.17	2	68	17	40	58.8235	CACCT-CCCCACCCCCACCGCCA-AGCAG	17	0	12	17.6471	CCCCC-CCCCCCCCCCCCCGCCA-AGCAG	17	0	11	16.1765	CCCCC-CCCCCCCCCCACCGCCA-AGCAG	17	0	5	7.35294	CACCT-CCCCACCCCCCCCGCCA-AGCAG
chr11	11p14.2:_MUC15	26581383	40	2	20	GTGTT-AC-CATGA	5	40	1	38	40	24	63.1579	GTGTT-ACACACACACACACACACACACACACACACACACACACAC-CATGA	38	-2	4	10.5263	GTGTT-ACACACACACACACACACACACACACACACACACACAC-CATGA	40	0	4	10.5263	GTGTT-TCACACACACACACACACACACACACACACACACACACAC-CATGA	38	-2	3	7.89474	GTGTT-TCACACACACACACACACACACACACACACACACACAC-CATGA	42	2	3	7.89474	GTGTT-ACACACACACACACACACACACACACACACACACACACACAC-CATGA
chr11	11p14.2:_SLC5A12	26692595	35	2	17.5	GAGTT-TG-CATTC	3	35	1	51	35	39	76.4706	GAGTT-TGTGTGTGTGTGTGTGTATTGCACGTGTGTGTGTG-CATTC	49	14	8	15.6863	GAGTT-TGTGTGTGTGTGTGTGTGTGTGTGTGTGTGTATTGCACGTGTGTGTGTG-CGTTC	33	-2	4	7.84314	GAGTT-TGTGTGTGTGTGTGTATTGCACGTGTGTGTGTG-CATTC
chr11	11p11.2:_LOC729799	43921061	10	3	3.33333	GAGTG-CAC-TTCTC	3	10	1	27	10	21	77.7778	GAGTG-CACCACCACC-TTCTC	10	0	3	11.1111	GAGTG-CCCCCCCCCC-TTCCC	10	0	3	11.1111	GAGTG-CACCCCCACC-TTCTC
chr11	11p11.2:_PSMC3	47445587	14	4	3.5	CCGTG-CCTC-TGGAT	5	14	1	369	14	344	93.2249	CCGTG-CCTCCCTCACCTCC-TGGAT	14	0	8	2.16802	CCGTG-CCTCCCTCACCCCC-TGGAT	14	0	8	2.16802	CCGTG-CCTCCCCCACCTCC-TGGAT	14	0	6	1.62602	CCGTG-CCTCCCTCCCCTCC-TGGAT	14	0	3	0.813008	CCGTG-CCCCCCTCACCTCC-TGGAT
chr11	11q12.1:_SSRP1	57093935	12	3	4	GCTAG-TTC-AGAGT	4	12	1	236	12	220	93.2203	GCTAG-TTCTTCTTCTTC-AGAGT	12	0	9	3.81356	GCTAG-GTCTTCTTCTTC-AGAGT	12	0	4	1.69492	GCTAG-TTCTTCTTTTTC-AGAGT	12	0	3	1.27119	GCTAG-TTCTTCTTCTTT-AGAGT
chr11	11q12.1:_OR1S2	57971136	8	2	4	GAAGG-GT-AAGAG	3	8	1	699	8	693	99.1416	GAAGG-GTGTGTGT-AAGAG	8	0	3	0.429185	GAAGG-GAGTGTGT-AAGAG	8	0	3	0.429185	GAAGG-GGGTGTGT-AAGAG
chr11	11q12.1:_OR5B2	58189945	16	5	3.2	GGAGT-GGCTG-CAAGT	3	16	1	115	16	109	94.7826	GGAGT-GGCTGGAGCTGGGCTG-CAAGT	16	0	3	2.6087	GGAGT-GGCTGGGGCTGGGCTG-CAAGT	16	0	3	2.6087	GGAGT-GGCTGGAGCCGGGCTG-CAAGT
chr11	11q12.1:_OR5B12	58207225	11	3	3.66667	TGTCA-TGG-TAATG	3	11	1	223	11	215	96.4126	TGTCA-TGGTGGTGGTG-TAATG	11	0	4	1.79372	TGTCA-TGGTGGTGGGG-TAATG	11	0	4	1.79372	TGTCA-TGGTGGGGGTG-TAATG
chr11	11q12.2:_PGA3	60971045	13	3	4.33333	AAGTG-GCT-GGTCT	3	13	1	165	13	143	86.6667	AAGTG-GCTGCTGCTGCTG-GGTCT	13	0	18	10.9091	AAGTG-GCTGGTGCTGCTG-GGGCT	13	0	4	2.42424	AAGTG-GCTGGTGGTGCTG-GGGGT
chr11	11q12.3:_INCENP	61897378	17	6	2.83333	CCCGT-GCTGCA-CGCGG	3	17	1	40	17	31	77.5	CCCGT-GCTGCGGCTGCAGCTGC-CGCGG	17	0	5	12.5	CCCGT-GCTGCGGCTGCAGCCGC-CGCGG	17	0	4	10	CCCGT-GCTGCGGCTGGAGCTGC-CGCGG
chr11	11q12.3:_ASRGL1	62159664	13	6	2.16667	AGTGG-ACCTCC-TGCCC	5	13	1	106	13	85	80.1887	AGTGG-ACCTCCACCTCCA-TGCCC	13	0	11	10.3774	AGTGG-CCCTCCCCCTCCA-TGCCC	13	0	4	3.77358	AGTGG-ACCTCCCCCTCCA-TGCCC	13	0	3	2.83019	AGTGG-CCCTCCACCTCCA-TGCCC	13	0	3	2.83019	AGTGG-ACCTCCACCCCCA-TGCCC
chr11	11q12.3:_METTL12	62434445	16	6	2.66667	TATGG-CTGTGA-CAGGA	3	16	1	195	16	179	91.7949	TATGG-CTGGACTGTGACTGTG-CAGGA	16	0	13	6.66667	TATGG-CTGGGCTGTGACTGTG-CAGGA	16	0	3	1.53846	TATGG-CTGGACTGTGGCTGTG-CAGGA
chr11	11q12.3:_HNRNPUL2	62487590	11	3	3.66667	GGACA-ACC-TTTCC	4	11	1	369	11	348	94.3089	GGACA-ACCACCACCAC-TTTCC	11	0	11	2.98103	GGACA-ACCCCCACCAC-TTTCC	11	0	7	1.89702	GGACA-CCCACCACCAC-TTTCC	11	0	3	0.813008	GGACA-CCCCCCACCAC-TTTCC
chr11	11q12.3:_SLC22A9	63149671	11	1	11	AGCAC-A-CCTTC	3	11	1	164	11	151	92.0732	AGCAC-AAAAAAAAAAA-CCTTC	10	-1	10	6.09756	AGCAC-AAAAAAAAAA-CCTTC	12	1	3	1.82927	AGCAC-AAAAAAAAAAAA-CCTTC
chr11	11q13.1:_C11orf84	63585706	26	6	4.33333	TGCCC-ACCCAG-GCTGC	4	26	1	70	26	59	84.2857	TGCCC-ACCCAGACCCAGACGCCAACCCAGAC-GCTGC	26	0	5	7.14286	TGCCC-CCCCAGACCCAGACGCCAACCCAGAC-GCTGC	26	0	3	4.28571	TGCCC-ACCCAGCCCCAGACGCCAACCCAGAC-GCTGC	26	0	3	4.28571	TGCCC-CCCCAGCCCCAGACGCCAACCCAGAC-GCTGC
chr11	11q13.1:_PRDX5	64088263	13	5	2.6	AGGCA-AGGTG-GGCCT	6	13	1	267	13	237	88.764	AGGCA-AGGTGAGGTGAGG-GGCCT	13	0	13	4.86891	AGGCA-AGGGGAGGGGAGG-GGCCT	13	0	6	2.24719	AGGCA-AGGGGAGGTGAGG-GGCCT	13	0	4	1.49813	AGGCA-AGGGGGGGGGAGG-GGCCT	13	0	4	1.49813	AGGCA-AGGGGAGGGGGGG-GGGCT	13	0	3	1.1236	AGGCA-AGGTGAGGGGAGG-GGCCT
chr11	11q13.1:_NRXN2	64374866	13	3	4.33333	CAGAG-CGC-ACAAT	3	13	1	22	13	16	72.7273	CAGAG-CGCCGCCGCCGCC-ACAAT	13	0	3	13.6364	CAGCG-CCCCCCCGCCGCC-ACAAT	13	0	3	13.6364	CAGAG-CGCCCCCGCCGCC-ACAAT
chr11	11q13.1:_SIPA1	65413768	9	3	3	CTGCC-CCA-TCCGC	3	9	1	193	9	181	93.7824	CTGCC-CCACCACCA-TCCGC	9	0	9	4.66321	CTGCC-CCACCCCCA-TCCGC	9	0	3	1.5544	CTGCC-CCCCCACCA-TCCGC
chr11	11q13.1:_SIPA1	65417077	9	3	3	CCGGA-CCT-GGCCA	3	9	1	41	9	33	80.4878	CCGGA-CCTCCTCCT-GGCCA	9	0	5	12.1951	CCGGC-CCCCCTCCT-GGCCA	9	0	3	7.31707	CCGGC-CCCCCCCCT-GGCCC
chr11	11q13.1:_RNASEH2C	65487731	9	3	3	AGCGG-CTC-TTGGT	3	9	1	198	9	175	88.3838	AGCGG-CTCCTCCTC-TTGGT	9	0	14	7.07071	AGCGG-CTCCCCCTC-TTGGT	9	0	9	4.54545	AGCGG-CTCCTCCCC-TTGGT
chr11	11q13.2:_YIF1A	66055720	11	5	2.2	TCGAA-GAGGG-GATCC	3	11	1	68	11	60	88.2353	TCGAA-GAGGGGAGGGG-GATCC	11	0	5	7.35294	TCGAA-GAGGGGGGGGG-GATCC	11	0	3	4.41176	TCGAA-GGGGGGAGGGG-GATCC
chr11	11q13.2:_SPTBN2	66488610	15	6	2.5	TCATT-GTCCCA-AGGAA	3	15	1	131	15	117	89.313	TCATT-GTCCCAGTCCGAGTC-AGGAA	15	0	11	8.39695	TCATT-GTCCCCGTCCGAGTC-AGGAA	15	0	3	2.29008	TCATT-GTCCCCGTCCGAGGC-AGGGA
chr11	11q13.2:_ANKRD13D	67069050	16	6	2.66667	CTCCG-GGACGA-CTCCT	3	16	1	27	16	20	74.0741	CTCCG-GGACGAGGACGATGAC-CTCCT	16	0	4	14.8148	CTCCG-GGACGAGGACGATGCC-CTCCT	16	0	3	11.1111	CCCGG-GGAGGAGGACGATGCC-CTCCT
chr11	11q13.3:_CPT1A	68579984	10	3	3.33333	CACGC-CCA-GATAA	3	10	1	220	10	214	97.2727	CACGC-CCACCACCAC-GATAA	10	0	3	1.36364	CACGC-CCACCCCCAC-GATAA	10	0	3	1.36364	CACGC-CCCCCACCAC-GATAA
chr11	11q13.3:_IGHMBP2	68705675	9	3	3	CCCAC-GGA-CTTTG	5	9	1	206	9	189	91.7476	CCCAC-GGAGGAGGA-CTTTG	9	0	5	2.42718	CCCAC-GGAGGAGGT-CTTTG	9	0	4	1.94175	CCCAC-GGAGGAGGC-CTTTG	9	0	4	1.94175	CCCAC-GGGGGGGGA-CTTTG	9	0	4	1.94175	CCCAG-GGGGGAGGA-CTTTG
chr11	11q13.3:_MYEOV	69063641	11	5	2.2	ACCGG-CACCC-TCACT	3	11	1	58	11	52	89.6552	ACCGG-CACCCCACCCC-TCACT	11	0	3	5.17241	ACCGG-CACCCCGCCCC-TCACT	11	0	3	5.17241	ACCGG-CACCCCCCCCC-TCACT
chr11	11q13.3:_SHANK2	70332024	17	4	4.25	GCAGA-GTTG-AGTTC	3	17	1	142	17	135	95.0704	GCAGA-GTTGGTTGGTTGGCTGG-AGTTC	17	0	4	2.8169	GCAGA-GTTGGTTGGGTGGCTGG-AGTTC	17	0	3	2.11268	GCAGA-GTTGGGTGGTTGGCTGG-GGTTC
chr11	11q13.4:_KRTAP5-7	71238646	11	3	3.66667	AAGCC-CTG-CCTCA	4	11	1	80	11	71	88.75	AAGCC-CTGCTGCTGCT-CCTCA	11	0	3	3.75	AAGCC-CTGCTGCTGCC-CCTCA	11	0	3	3.75	AAGCC-CCGCTGCTGCT-CCCCC	11	0	3	3.75	AACCC-CTCCTGCTGCT-CCTCA
chr11	11q13.4:_KRTAP5-11	71293458	10	3	3.33333	GACTG-GCA-GGCTT	3	10	1	92	10	85	92.3913	GACTG-GCAGCAGCAG-GGCTT	10	0	4	4.34783	GACTG-GCAGGAGCAG-GGCTT	10	0	3	3.26087	GACTG-GCAGCAGGAG-GGGTT
chr11	11q13.4:_KRTAP5-11	71293600	9	3	3	AGCCT-GAG-CAGCA	3	9	1	67	9	59	88.0597	AGCCT-GAGGAGGAG-CAGCA	9	0	5	7.46269	AGCCC-GAGGGGGAG-CAGGG	9	0	3	4.47761	AGCCT-GAGGGGGGG-CAGGA
chr11	11q13.4:_P2RY6	73008287	10	3	3.33333	TGGCC-GTG-CTGCT	3	10	1	57	10	49	85.9649	TGGCC-GTGGTGGTGG-CTGCT	10	0	5	8.77193	TGGCC-GTGGGGGTGG-CTGCT	10	0	3	5.26316	TGGCC-GTGGTGGGGG-CAGGT
chr11	11q13.4:_UCP2	73687999	16	6	2.66667	GCTGG-GCCACA-GGGCA	4	16	1	189	16	155	82.0106	GCTGG-GCCACAGCCACAGCCA-GGGCA	16	0	22	11.6402	GCTGG-GCCCCAGCCACAGCCA-GGGCA	16	0	8	4.2328	GCTGG-CCCCCAGCCACAGCCA-GGGCA	16	0	4	2.1164	GCTGG-CCCACAGCCACAGCCA-GGGCA
chr11	11q13.4:_C2CD3	73872581	16	6	2.66667	TACTT-CCAGCA-CATAT	4	16	1	153	16	123	80.3922	TACTT-CCAGCACCAGCACAGC-CATAT	16	0	14	9.15033	TACTT-CCAGCACCAGCCCAGC-CATAT	16	0	8	5.22876	TACTT-CCAGCCCCAGCACAGC-CATAT	16	0	8	5.22876	TACTT-CCAGCCCCAGCCCAGC-CATAT
chr11	11q13.5:_CAPN5	76795904	13	5	2.6	TGTTC-CCCCT-TGGGG	3	13	1	51	13	45	88.2353	TGTTC-CCCCTCCCCTCCC-TGGGG	13	0	3	5.88235	TGTTC-CCCCCCCCCTCCC-TGGGG	13	0	3	5.88235	TGTCC-CCCCCCCCCCCCC-GGGGG
chr11	11q14.1:_RSF1	77378086	13	5	2.6	TTGCA-CTGTG-TGTCC	3	13	1	194	13	176	90.7216	TTGCA-CTGGCTGTGCTGT-TGTCC	13	0	15	7.73196	TTGCA-CTGGCTGGGCTGT-TGTCC	13	0	3	1.54639	TTGCA-CTGGCTGGGGTGT-TGTCC
chr11	11q14.1:_RSF1	77386217	16	6	2.66667	CAAAA-GTCACT-TCATT	3	16	1	163	16	157	96.319	CAAAA-GTCAGTGTCACTGTCA-TCATT	16	0	3	1.84049	CAAAA-ATCAGTGTCACTGTCA-TCATT	16	0	3	1.84049	CAAAA-GACAGTGTCACTGTCA-TCATT
chr11	11q14.1:_USP35	77920702	9	3	3	CCTTC-CCT-GAGCG	3	9	1	98	9	92	93.8776	CCTTC-CCTCCTCCT-GAGCG	9	0	3	3.06122	CCTTC-CCCCCTCCT-GAGCG	9	0	3	3.06122	CCTTC-CCTCCCCCT-GAGCG
chr11	11q14.3:_MTNR1B	92714649	9	3	3	TGACC-TGG-CCTTC	3	9	1	597	9	583	97.6549	TGACC-TGGTGGTGG-CCTTC	9	0	10	1.67504	TGACC-TGGTGGGGG-CCTTC	9	0	4	0.670017	TGACC-TGGGGGTGG-CCTTC
chr11	11q14.3:_MTNR1B	92714662	16	7	2.28571	GCCTT-CTACCCG-ATCCT	3	16	1	418	16	406	97.1292	GCCTT-CTACCCCTACCCGCTA-ATCCT	16	0	9	2.15311	GCCTT-CTCCCCCTACCCGCTA-ATCCT	16	0	3	0.717703	GCCTT-CTACCCCTCCCCGCTA-ATCCT
chr11	11q14.3:_MTNR1B	92715087	11	5	2.2	CAGGA-AAGCC-GAGAG	3	11	1	72	11	66	91.6667	CAGGA-AAGCCAAGCCA-GAGAG	11	0	3	4.16667	CAGGA-AACCCAAGCCA-GAGAG	11	0	3	4.16667	CAGAA-AAGCAAAGCCA-GAGAG
chr11	11q21:_SCARNA9	93454832	36	2	18	GTCTG-GT-ACGCA	4	34.36	2	31	34	12	38.7097	GTCTG-GTGTGTGTGTGTGTGTGTGTGTGTGTGTGTGTGT-ACGCA	36	2	12	38.7097	GTCTG-GTGTGTGTGTGTGTGTGTGTGTGTGTGTGTGTGTGT-ACGCA	38	4	4	12.9032	GTCTG-GTGTGTGTGTGTGTGTGTGTGTGTGTGTGTGTGTGTGT-ACGCA	32	-2	3	9.67742	GTCTG-GTGTGTGTGTGTGTGTGTGTGTGTGTGTGTGT-ACGCA
chr11	11q21:_MTMR2	95580866	12	2	6	TAGTA-AC-CTTAA	6	12	1	254	12	216	85.0394	TAGTA-ACACACACCCAC-CTTAA	12	0	17	6.69291	TAGTA-ACACACCCCCAC-CTTAA	12	0	9	3.54331	TAGTA-ACACACCCCCCC-CTTAA	12	0	5	1.9685	TAGTA-ACACACACCCCC-CTTAA	12	0	4	1.5748	TAGTA-ACACCCCCCCCC-CTTAA	12	0	3	1.1811	TAGTA-ACCCACCCCCCC-CTTAA
chr11	11q22.3:_CASP5	104878041	10	1	10	AACTG-T-GTGGT	3	10	1	234	10	215	91.8803	AACTG-TTTTTTTTTT-GTGGT	11	1	11	4.70085	AACTG-TTTTTTTTTTT-GTGGT	9	-1	8	3.4188	AACTG-TTTTTTTTT-GTGGT
chr11	11q22.3:_CASP5	104879687	10	1	10	ACGCC-T-GCCAC	3	10	1	171	10	157	91.8129	ACGCC-TTTTTTTTTT-GCCAC	9	-1	11	6.43275	ACGCC-TTTTTTTTT-GCCAC	11	1	3	1.75439	ACGCC-TTTTTTTTTTT-GCCAC
chr11	11q22.3:_GUCY1A2	106810585	17	6	2.83333	ACCTG-TTCCAC-GCCGA	5	17	1	139	17	109	78.4173	ACCTG-TTCCACTTCCACATCCA-GCCGA	17	0	11	7.91367	CCCTG-TTCCCCTTCCACACCCA-GCCGA	17	0	9	6.47482	ACCTG-TTCCACTTCCACACCCA-GCCGA	17	0	6	4.31655	CCCTG-TTCCCCTTCCACATCCA-GCCGA	17	0	4	2.8777	ACCTG-TCCCCCTTCCACACCCA-GCCGA
chr11	11q23.2:_FAM55A	114401441	11	3	3.66667	GGCAC-TGG-TTCAC	5	11	1	327	11	269	82.263	GGCAC-TGGTGGTGGTG-TTCAC	11	0	35	10.7034	GGCAC-TGGTGGTGGGG-TTCAC	11	0	12	3.66972	GGCAC-TGGTGGGGGGG-TTCAC	11	0	7	2.14067	GGCAC-TGGTGGGGGTG-TTCAC	11	0	4	1.22324	GGCAC-TGGGGGTGGTG-TTCAC
chr11	11q23.2:_FAM55D	114453554	11	3	3.66667	GGCGC-TGG-TTCAC	6	11	1	353	11	296	83.8527	GGCGC-TGGTGGTGGTG-TTCAC	11	0	24	6.79887	GGCGC-TGGTGGTGGGG-TTCAC	11	0	12	3.39943	GGCGC-TGGTGGGGGGG-TTCAC	11	0	11	3.11615	GGCGC-TGGTGGGGGTG-TTCAC	11	0	7	1.983	GGCGC-TGGGGGTGGGG-TTCAC	11	0	3	0.849858	GGCGC-TGGGGGTGGTG-TTCAC
chr11	11q23.3:_FAM55B	114568947	10	3	3.33333	TGAAT-ACC-GTGCC	4	10	1	117	10	95	81.1966	TGAAT-ACCACCACCA-GTGCC	10	0	9	7.69231	TGAAT-CCCACCACCA-GTGCC	10	0	9	7.69231	TGAAT-ACCCCCACCA-GTGCC	10	0	4	3.4188	TGAAT-CCCCCCACCA-GTGCC
chr11	11q23.3:_DSCAML1	117329595	9	3	3	CCCGC-GTG-ATGTT	3	9	1	156	9	148	94.8718	CCCGC-GTGGTGGTG-ATGTT	9	0	5	3.20513	CCCGC-GTGGTGGGG-ATGTT	9	0	3	1.92308	CCCGC-GCGGTGGTG-ATGTT
chr11	11q23.3:_MLL	118375813	15	5	3	CCAGA-CCACC-TGAAG	4	15	1	193	15	179	92.7461	CCAGA-CCACTCCACCCCACC-TGAAG	15	0	8	4.14508	CCAGA-CCACTCCACCCCCCC-TGAAG	15	0	3	1.5544	CCAGA-CCCCTCCCCCCCACC-TGAAG	15	0	3	1.5544	CCAGA-CCACTCCCCCCCACC-TGAAG
chr11	11q23.3:_BCL9L	118779279	11	5	2.2	GTGCA-TTGGC-GGGGC	4	11	1	104	11	95	91.3462	GTGCA-TTGGCTTGGCT-GGGGC	11	0	3	2.88462	GTGCA-TTGGCTTGGGT-GGGGG	11	0	3	2.88462	GTGCA-TTGGCTTTGCT-GGGGG	11	0	3	2.88462	GTGCA-TTGGCTTGGCG-GGGGG
chr11	11q23.3:_CBL	119155962	11	3	3.66667	ATCTT-CCA-GCCTC	7	11	1	117	11	84	71.7949	ATCTT-CCACCACCACC-GCCTC	11	0	8	6.83761	ATCTT-CCCCCCCCCCC-GCCTC	11	0	7	5.98291	ATCTT-CCCCCACCACC-GCCTC	11	0	6	5.12821	ATCTT-CCCCCCCCACC-GCCTC	11	0	5	4.2735	ATCTT-CCACCACCCCC-GCCTC	11	0	4	3.4188	ATCTT-CCCCCACCCCC-GCCTC	11	0	3	2.5641	ATCTT-CCACCCCCACC-GCCTC
chr11	11q24.1:_OR10S1	123847715	13	6	2.16667	ATAAC-GATGAG-CAGCC	3	13	1	67	13	61	91.0448	ATAAC-GATGAGGATGAGG-CAGCC	13	0	3	4.47761	ATAAC-GATGAGGATGGGG-CAGCC	13	0	3	4.47761	ATAAC-GAGGAGGATGAGG-CAGCC
chr11	11q24.2:_PANX3	124489272	13	4	3.25	AGTGG-CTAC-GAGGA	5	13	1	114	13	101	88.5965	AGTGG-CTACCTACCTCCT-GAGGA	13	0	4	3.50877	AGTGG-CTAACTACCTCCT-GAGGA	13	0	3	2.63158	AGTGG-CTAACTACCTCCC-GAGGA	13	0	3	2.63158	AGTGG-CTACCTACCTCCC-GAGGA	13	0	3	2.63158	AGTGG-CTACCCACCTCCC-GGGGA
chr11	11q24.2:_PUS3	125763611	13	1	13	GTAAA-T-CCTTT	3	13	1	80	13	72	90	GTAAA-TTTTTTTTTTTTT-CCTTT	12	-1	5	6.25	GTAAA-TTTTTTTTTTTT-CCTTT	14	1	3	3.75	GTAAA-TTTTTTTTTTTTTT-CCTTT
chr11	11q24.3:_ST14	130064055	14	4	3.5	TGGCA-CCTC-TACAA	5	14	1	96	14	71	73.9583	TGGCA-CCTACCCTCCCTCC-TACAA	14	0	15	15.625	TGGCC-CCTCCCCTCCCTCC-TACAA	14	0	4	4.16667	TGGCC-CCTCCCCCCCCTCC-TACAA	14	0	3	3.125	GGGCC-CCTCCCCTCCCCCC-TACAA	14	0	3	3.125	TGGCC-CCTCCCCCCCCCCC-TACAC
chr12	12p13.33:_FOXM1	2968471	18	5	3.6	ACCGG-CTCCT-CTGTG	4	18	1	70	18	60	85.7143	ACCGG-CTCCTCTCCCTCCTCTCC-CTGTG	18	0	4	5.71429	ACCGG-CTCCCCTCCCCCCTCTCC-CTGTG	18	0	3	4.28571	ACCGG-CTCCCCTCCCTCCTCTCC-CTGTG	18	0	3	4.28571	ACCGG-CTCCTCTCCCTCCCCTCC-CCGTG
chr12	12p11.21:_FGD4	32735108	9	3	3	AATGT-GAG-AAAGC	3	9	1	75	9	69	92	AATGT-GAGGAGGAG-AAAGC	9	0	3	4	AATGG-GAGGAGGAA-AAAGC	9	0	3	4	AAGGT-GGGGAGGAG-AACCC
chr12	12q12:_CNTN1	41408056	15	6	2.5	ATGTA-GGAGGT-AGAAA	3	15	1	99	15	86	86.8687	ATGTA-GGAGGTGGAGGTGGA-AGAAA	15	0	10	10.101	ATGTA-GGAGGTGGAGGGGGA-AGAAA	15	0	3	3.0303	ATGTA-GGAGGGGGAGGTGGA-AGAAA
chr12	12q13.12:_ADCY6	49171505	10	3	3.33333	ACCGA-CAG-CGCTC	3	10	1	134	10	127	94.7761	CCCGA-CAGCAGCAGC-CGCTC	10	0	4	2.98507	CCCGA-CAGCGGCAGC-CGCTC	10	0	3	2.23881	ACCGA-CAGCACCAGC-CGCTC
chr12	12q13.12:_AQP5	50357306	9	3	3	GGCCA-TGG-AGCTG	3	9	1	162	9	156	96.2963	GGCCA-TGGTGGTGG-AGCTG	9	0	3	1.85185	GGCCA-GGGTGGTGG-AGCTG	9	0	3	1.85185	GGCCA-TGGTGGCGG-AGCTG
chr12	12q13.13:_HOXC11	54367394	14	3	4.66667	GGCGG-CCA-GCGCC	4	14	1	44	14	32	72.7273	GGCGG-CCACCACCACCCCA-GCGCC	14	0	6	13.6364	GGCGG-CCACCACCACCCCC-CCGCC	14	0	3	6.81818	GGCGG-CCACCCCCACCCCA-GAGCC	14	0	3	6.81818	GGCGG-CCCCCACCACCCCA-GCGCC
chr12	12q13.2:_NCKAP1L	54902304	13	6	2.16667	ATGCT-GCATGG-TGAGT	3	13	1	586	13	578	98.6348	ATGCT-GCATGGGCATGGG-TGAGT	13	0	5	0.853242	ATGCT-GCATGGGGATGGG-GGGGG	13	0	3	0.511945	ATGCT-GCCTGGGCATGGG-GGGGG
chr12	12q13.2:_OR6C76	55820959	12	1	12	CCCAC-A-CACTG	3	12	1	142	12	129	90.8451	CCCAC-AAAAAAAAAAAA-CACTG	11	-1	7	4.92958	CCCAC-AAAAAAAAAAA-CACTG	13	1	6	4.22535	CCCAC-AAAAAAAAAAAAA-CACTG
chr12	12q21.2:_SYT1	79842706	9	3	3	GTGCA-GGT-AACTG	4	9	1	157	9	147	93.6306	GTGCA-GGTGGTGGT-AACTG	9	0	4	2.54777	GTGCA-GGTGGGGGT-AACTG	9	0	3	1.91083	GTGCA-GGTGGGGGG-AACTG	9	0	3	1.91083	GTGCA-GGGGGTGGT-AACTG
chr12	12q21.31:_SLC6A15	85285921	17	1	17	TATTT-A-CTCCC	4	17.18	2	116	17	71	61.2069	TATTT-AAAAAAAAAAAAAAAAA-CTCCC	18	1	26	22.4138	TATTT-AAAAAAAAAAAAAAAAAA-CTCCC	16	-1	15	12.931	TATTT-AAAAAAAAAAAAAAAA-CTCCC	19	2	4	3.44828	TATTT-AAAAAAAAAAAAAAAAAAA-CTCCC
chr12	12q23.1:_NEDD1	97311393	14	7	2	TTTTT-AAATAGC-GACAT	4	14	1	115	14	101	87.8261	TTTTT-AAATAGCAAAAGCA-GACAT	14	0	6	5.21739	TTTTT-AAATAGAAAAAGCA-GACAT	14	0	4	3.47826	TTTTT-AAAAAGCAAAAGCA-GACAT	14	0	4	3.47826	TTTTT-AAAAAGAAAAAGCA-GACAT
chr12	12q23.1:_TMPO	98941545	13	1	13	GGCAG-T-GGTCT	3	13	1	298	13	286	95.9732	GGCAG-TTTTTTTGTTTTT-GGTCT	13	0	8	2.68456	GGCAG-GTTTTTTGTTTTT-TGTCT	13	0	4	1.34228	GGCAG-TTTTTTTTTTTTT-GGTCT
chr12	12q23.3:_STAB2	103988197	13	2	6.5	ACATA-CT-CCCGG	3	13	1	74	13	60	81.0811	ACATA-CTCTCTGTCTCTC-CCCGG	13	0	11	14.8649	ACATC-CTCTCTGTCTCCC-CCCGG	13	0	3	4.05405	ACATC-CTCTCTGTCCCCC-CCCGG
chr12	12q23.3:_C12orf23	107364988	13	5	2.6	TGGTG-TGGAT-TGGAA	4	13	1	257	13	207	80.5447	TGGTG-TGGCTTGGATTGG-TGGAA	13	0	43	16.7315	TGGTG-TGGCTTGGGTTGG-TGGGA	13	0	4	1.55642	TGGTG-TGGCTTTGATTGG-GGGGA	13	0	3	1.16732	TGGTG-TGGCTTTGGTTGG-GGGAA
chr12	12q24.11:_ATP2A2	110777445	13	6	2.16667	CGATG-CCTGGC-ACTCA	4	13	1	194	13	169	87.1134	CGATG-CCTGGCCCTGGCC-ACTCA	13	0	10	5.15464	CGATG-CCCGGCCCTGGCC-ACTCA	13	0	8	4.12371	CGATG-CCCGGCCCCGGCC-ACCCC	13	0	7	3.60825	CGATG-CCTGGCCCCGGCC-ACTCA
chr12	12q24.13:_ERP29	112451241	12	4	3	GCTTA-CCTC-TGCAG	3	12	1	102	12	91	89.2157	GCTTA-CCTACCTCCCTC-TGCAG	12	0	6	5.88235	GCTTA-CCTCCCCCCCTC-TGCAG	12	0	5	4.90196	GCTTA-CCTCCCTCCCTC-TGCAG
chr12	12q24.22:_FBXO21	117593649	9	3	3	AAGGC-TGG-CCGTG	3	9	1	68	9	60	88.2353	AAGGC-TGGTGGTGG-CCGTG	9	0	5	7.35294	AAGGC-TGGTGGGGG-CCGTG	9	0	3	4.41176	AAGGC-TGGGGGTGG-ACGTG
chr12	12q24.31:_PLA2G1B	120763812	10	3	3.33333	GCTGT-CGG-CACTG	5	10	1	301	10	278	92.3588	GCTGT-CGGCGGCGGC-CACTG	10	0	12	3.98671	GCTGT-CGGCGGCGGG-CACTG	10	0	5	1.66113	GCTGT-GGGCGGCGGC-CACTG	10	0	3	0.996678	GCTGT-CGGCGCCGGC-CACTG	10	0	3	0.996678	GCTGT-CGGCGGGGGC-CACTG
chr12	12q24.31:_RNF10	121014502	21	1	21	TCTGG-T-CCCCC	3	21	1	298	21	290	97.3154	TCTGG-TTTTTGTTTTTGTTTTTTTTT-CCCCC	22	1	4	1.34228	TCTGG-TTTTTGTTTTTGTTTTTTTTTT-CCCCC	20	-1	4	1.34228	TCTGG-TTTTTGTTTTTGTTTTTTTT-CCCCC
chr12	12q24.33:_EP400	132491362	11	5	2.2	ATGAA-GCTGG-TAAAA	3	11	1	174	11	168	96.5517	ATGAA-GCTGGGCTGGG-TAAAA	11	0	3	1.72414	ATGAA-GCTGGGCCGGG-TAAAA	11	0	3	1.72414	ATGAA-GCTGGGGTGGG-GAAAA
chr12	12q24.33:_EP400	132534924	9	2	4.5	AATGC-CA-CCAGC	5	9	1	194	9	158	81.4433	AATGC-CACACACAC-CCAGC	9	0	19	9.79381	AATGC-CACACACCC-CCAGC	9	0	10	5.15464	AATGC-CACACCCCC-CCAGC	9	0	4	2.06186	AATGC-CACCCCCCC-CCAGC	9	0	3	1.54639	AATCC-CCCACCCCC-CCAGC
chr13	13q11:_LOC284232	19412591	9	3	3	CTTAT-AGC-CAGTC	4	9	1	224	9	173	77.2321	CTTAT-AGCAGCAGC-CAGTC	9	0	40	17.8571	CTTAT-AGCACCAGC-CAGTC	9	0	7	3.125	CTTAT-AGCCCCAGC-CAGTC	9	0	4	1.78571	CTTAT-ACCACCAGC-CAGTC
chr13	13q12.11:_PSPC1	20279864	13	6	2.16667	CATGG-CAGGAC-CATTG	3	13	1	178	13	156	87.6404	CATGG-CAGGACCAGGACC-CATTG	13	0	18	10.1124	CATGG-CAGGGCCAGGACC-CATTG	13	0	4	2.24719	CATGG-CAGGGCCAGGGCC-CATTG
chr13	13q12.12:_SACS	23914687	8	1	8	TTCAA-T-GCCAC	3	8	1	751	8	740	98.5353	TTCAA-TTTTTTTT-GCCAC	7	-1	8	1.06525	TTCAA-TTTTTTT-GCCAC	9	1	3	0.399467	TTCAA-TTTTTTTTT-GCCAC
chr13	13q13.1:_PDS5B	33349236	15	1	15	AAATC-T-GGTCA	4	18.15	2	31	18	12	38.7097	AAATC-TTTTTTTTTTTTTTTTTT-GGTCA	15	-3	12	38.7097	AAATC-TTTTTTTTTTTTTTT-GGTCA	16	-2	4	12.9032	AAATC-TTTTTTTTTTTTTTTT-GGTCA	17	-1	3	9.67742	AAATC-TTTTTTTTTTTTTTTTT-GGTCA
chr13	13q14.11:_ELF1	41507656	9	3	3	CTGTG-GCT-CCGTT	4	9	1	663	9	625	94.2685	CTGTG-GCTGCTGCT-CCGTT	9	0	28	4.22323	CTGTG-GCTGGTGCT-CCGTT	9	0	7	1.05581	CTGTG-GCTGCTGGT-CCGTT	9	0	3	0.452489	CTGTG-GCTGCGGCT-CCGGT
chr13	13q14.11:_TSC22D1	45148683	25	3	8.33333	AGCTG-GTT-CTGCT	3	25	1	147	25	141	95.9184	AGCTG-GTTGTTGCTGTTGTTGTTGTTGTTG-CTGCT	23	-2	3	2.04082	AGCTG-GTTGTTGCTGTTGTTGTTGTTGT-TGCTG	25	0	3	2.04082	AGCTG-GTTGTTGCTGTTGTTGTTGTTGCTG-CTGGT
chr13	13q14.13:_ZC3H13	46543106	9	3	3	CCGAG-GCT-CCTCT	3	9	1	287	9	275	95.8188	CCGAG-GCTGCTGCT-CCTCT	9	0	7	2.43902	CCGAG-GCTGCTGCC-CCTCT	9	0	5	1.74216	CCGAG-GCTGCCGCT-CCTCT
chr13	13q14.2:_HTR2A	47408903	11	1	11	TCATA-T-CCAGA	3	12	1	44	12	35	79.5455	TCATA-TTTTTTTTTTTT-CCAGA	11	-1	6	13.6364	TCATA-TTTTTTTTTTT-CCAGA	13	1	3	6.81818	TCATA-TTTTTTTTTTTTT-CCAGA
chr13	13q14.2:_CYSLTR2	49281570	9	3	3	TGCCT-TGG-GCTGC	4	9	1	329	9	295	89.6657	TGCCT-TGGTGGTGG-GCTGC	9	0	16	4.86322	TGCCT-TGGTGGGGG-GCTGC	9	0	12	3.64742	TGCCT-GGGTGGTGG-GCTGC	9	0	6	1.82371	TGCCT-TGGGGGTGG-GCTGC
chr13	13q14.2:_RCBTB1	50129643	11	5	2.2	GGAGA-CACCT-GCCAT	4	11	1	137	11	126	91.9708	GGAGA-CACCTCACCTC-GCCAT	11	0	4	2.91971	GGAGA-CCCCTCCCCTC-GCCAT	11	0	4	2.91971	GGAGA-CCCCTCACCTC-GCCAT	11	0	3	2.18978	GGAGA-CACCTCCCCTC-GCCAT
chr13	13q14.3:_INTS6	51948518	15	6	2.5	GGGTC-GTTTAT-GAGGT	3	15	1	397	15	384	96.7254	GGGTC-GTTTATGTTTATTTT-GAGGT	15	0	10	2.51889	GGGTC-GTTTATTTTTATTTT-GAGGT	15	0	3	0.755668	GGGTC-TTTTATGTTTATTTT-GAGGT
chr13	13q21.33:_DACH1	72147017	12	3	4	ACTTG-TGC-CATAT	3	12	1	104	12	95	91.3462	ACTTG-TGCTGCTGCTGC-CATAT	12	0	6	5.76923	CCTTG-TGCTGCTCCTGC-CATAT	12	0	3	2.88462	TCTTG-TGCTGCCCCTGC-CATAT
chr13	13q32.1:_ABCC4	95735500	17	6	2.83333	GGAAT-CACAGC-AGACC	3	17	1	114	17	97	85.0877	GGAAT-CACGGCCACAGCCACAG-AGACC	17	0	10	8.77193	GGAAT-CCCGGCCACAGCCACAG-AGACC	17	0	7	6.14035	GGAAT-CACGGCCCCAGCCACAG-AGACC
chr13	13q33.1:_FGF14	102378993	11	5	2.2	GCTGC-TGGTT-TCTTT	3	11	1	170	11	150	88.2353	GCTGC-TGGTTTGGTTT-TCTTT	11	0	10	5.88235	GCTGC-TGGGTTGGGTT-TCTTT	11	0	10	5.88235	GCTGC-TGGGTTGGTTT-TCTTT
chr14	14q11.2:_OR4N5	20612355	11	5	2.2	CTTTA-TCCAT-GTACA	4	11	1	273	11	255	93.4066	CTTTA-TCCATTCCATT-GTACA	11	0	8	2.9304	GTTTA-TCCATTCCCTT-GTACA	11	0	6	2.1978	CTTTA-TCCCTTCCATT-GTACA	11	0	4	1.4652	GTTTA-TCCCTTCCCTT-GTACA
chr14	14q11.2:_TOX4	21961047	15	3	5	GTGTT-GCA-TGCTG	3	15	1	149	15	133	89.2617	GTGTT-GCAGGCAGCAGCAGC-TGCTG	15	0	13	8.72483	GTGTT-GCGGGCAGCAGCAGC-TGCTG	15	0	3	2.01342	GTGTG-GCAGCCAGCAGCAGC-TGCTG
chr14	14q11.2:_SALL2	21991428	10	3	3.33333	CCCCA-CCT-TGCCC	3	10	1	66	10	60	90.9091	CCCCA-CCTCCTCCTC-TGCCC	10	0	3	4.54545	CCCCA-CCCCCTCCTC-TGCCC	10	0	3	4.54545	CCCCA-CCTCCTCCCC-TGCCC
chr14	14q11.2:_DCAF11	24590079	11	5	2.2	TCTAA-AGACC-TCAAA	3	11	1	371	11	364	98.1132	TCTAA-AGACCAGACCA-TCAAA	11	0	4	1.07817	TCTAA-AGCCCAGACCA-TCAAA	11	0	3	0.808625	TCTAA-AGCCCAGCCCA-TCAAA
chr14	14q12:_DHRS1	24768277	12	2	6	CCAGT-CA-TTGGC	3	12	1	59	12	53	89.8305	CCAGT-CACCACACACAC-TTGGC	12	0	3	5.08475	CCAGT-CCCCACACACAC-TTGGC	12	0	3	5.08475	CCAGT-CCCCCCACACAC-TTGGC
chr14	14q13.2:_SRP54	35480785	9	3	3	TTGAA-ATT-GTTGA	5	9	1	159	9	141	88.6792	TTGAA-ATTATTATT-GTTGA	9	0	8	5.03145	TTAAA-ATTATTTTT-GTTGA	9	0	4	2.51572	TTAAA-ATTTTTTTT-GTTGA	10	1	3	1.88679	TTTAA-ATTTATTTTT-GTTGA	9	0	3	1.88679	TTGAA-TTTTTTTTT-GTTAA
chr14	14q21.2:_FANCM	45665616	9	3	3	TCGCA-TGG-AAAGG	4	9	1	321	9	287	89.4081	TCGCA-TGGTGGTGG-AAAGG	9	0	18	5.60748	TCGCA-TGGTGGGGG-AAAGG	9	0	10	3.11526	TCGCA-TGGGGGGGG-AAAGG	9	0	6	1.86916	TCGCA-TGGGGGTGG-AAAGG
chr14	14q21.2:_C14orf106	45687510	9	3	3	GCTGG-CTT-AGTGA	3	9	1	348	9	338	97.1264	GCTGG-CTTCTTCTT-AGTGA	9	0	6	1.72414	GCTGG-CTTTTTCTT-TGTGA	9	0	4	1.14943	GCTGG-CTTCTTTTT-AGTGA
chr14	14q21.2:_C14orf106	45716019	11	1	11	TGCAA-T-CAACT	3	11	1	351	11	339	96.5812	TGCAA-TTTTTTTTTTT-CAACT	12	1	6	1.7094	TGCAA-TTTTTTTTTTTT-CAACT	10	-1	6	1.7094	TGCAA-TTTTTTTTTT-CAACT
chr14	14q22.1:_ATL1	51054587	9	3	3	CAGAA-GAG-CCAGT	3	9	1	303	9	290	95.7096	CAGAA-GAGGAGGAG-CCAGT	9	0	8	2.64026	CAGAA-GAGGGGGAG-CCAGT	9	0	5	1.65017	CAGAA-GGGGAGGAG-CCAGT
chr14	14q22.2:_BMP4	54416916	15	4	3.75	TGGCA-TGGT-AGGTG	3	15	1	255	15	249	97.6471	TGGCA-TGGTTGGTTGAGTTG-AGGTG	15	0	3	1.17647	TGGCA-TGGTTGGGTGAGTTG-AGGTG	15	0	3	1.17647	TGGCA-TGGTTGGTTGAGTGG-AGGTG
chr14	14q22.3:_LGALS3	55612007	13	1	13	AGATT-A-GAATC	4	13	1	181	13	153	84.5304	AGATT-AAAAAAAAAAAAA-GAATC	12	-1	16	8.83978	AGATT-AAAAAAAAAAAA-GAATC	14	1	9	4.97238	AGATT-AAAAAAAAAAAAAA-GAATC	11	-2	3	1.65746	AGATT-AAAAAAAAAAA-GAATC
chr14	14q22.3:_KTN1	56119615	16	6	2.66667	TTTGG-AAGAGA-CCTAG	3	16	1	181	16	165	91.1602	TTTGG-AAGAGAAAGAGAAAGA-CCTAG	16	0	13	7.18232	TTTGG-AAGAGAAAGAGAAAGC-CCTAG	16	0	3	1.65746	TTTGG-AAGAAAAAGAGAAAGA-CCTAG
chr14	14q22.3:_C14orf105	57948360	11	5	2.2	TTGCA-TTTTC-AGTAC	3	11	1	294	11	288	97.9592	TTGCA-TTTTCTTTTCT-AGTAC	11	0	3	1.02041	TTGCA-TTTTCTTTCCT-AGTCC	11	0	3	1.02041	TTGCT-TTTTTTTTTCT-AGTCC
chr14	14q23.1:_DAAM1	59793260	9	3	3	ACTGG-CTA-GATAG	3	9	1	356	9	333	93.5393	ACTGG-CTACTACTA-GATAG	9	0	20	5.61798	ACTGG-CTAATACTA-GATAG	9	0	3	0.842697	ACTGG-CTACTAATA-GATAG
chr14	14q23.3:_MAX	65472875	17	1	17	GTGTC-T-GCCAC	4	17.16	2	28	17	13	46.4286	GTGTC-TTTTTTTTTTTTTTTTT-GCCAC	16	-1	7	25	GTGTC-TTTTTTTTTTTTTTTT-CCCCC	18	1	4	14.2857	GTGTC-TTTTTTTTTTTTTTTTTT-TCCAC	15	-2	4	14.2857	GTGTC-TTTTTTTTTTTTTTT-GCCAC
chr14	14q23.3:_FNTB	65494217	9	3	3	GCTTT-GGA-CCCGG	3	9	1	352	9	310	88.0682	GCTTT-GGAGGAGGA-CCCGG	9	0	37	10.5114	GCTTT-GGAGGAGGC-CCCGG	9	0	5	1.42045	GCTTT-GGGGGAGGA-CCCGG
chr14	14q23.3:_FUT8	66188493	11	5	2.2	GTCAG-GTGAA-GACAA	3	11	1	578	11	571	98.7889	GTCAG-GTGAAGTGAAG-GACAA	11	0	4	0.692042	GTCAG-GTGAAGGGAAG-GACAA	11	0	3	0.519031	GTCAG-GGGAAGTGAAG-GACAA
chr14	14q24.2:_SIPA1L1	72055663	9	3	3	AGAAA-CAC-TGGAG	3	9	1	74	9	59	79.7297	AGAAA-CACCACCAC-TGGAG	9	0	8	10.8108	AGAAA-CCCCCCCAC-TGGAG	9	0	7	9.45946	AGAAA-CCCCACCAC-TGGAG
chr14	14q31.1:_C14orf145	81329172	10	2	5	GCGCA-TC-CAGTT	3	10	1	89	10	70	78.6517	GCGCA-TCTCTCTCTC-CAGTT	10	0	15	16.8539	GCGCA-TCTCTCTCCC-CAGTT	10	0	4	4.49438	GCGCA-TCTCTCCCCC-CAGTC
chr14	14q31.3:_ZC3H14	89076062	16	3	5.33333	AGTTG-CAC-TTCCA	3	16	1	120	16	114	95	AGTTG-CACCACCAGCACCACC-TTCCA	16	0	3	2.5	AGTTG-CCCCACCAGCACCCCC-TTCCA	16	0	3	2.5	AGTTG-CCCCACCAGCACCACC-TTCCA
chr14	14q32.32:_SNORA28	103804270	8	2	4	GGTGT-TC-CCATG	3	8	1	88	8	71	80.6818	GGTGT-TCTCTCTC-CCATG	8	0	12	13.6364	GGTGT-TCTCTCCC-CCATG	8	0	5	5.68182	GGTGT-TCTCCCCC-CCAGG
chr15	15q11.2:_HERC2P2	23308688	14	6	2.33333	CGCAG-CAGGTC-CTTGT	3	14	1	230	14	223	96.9565	CGCAG-CAGGTCCAGGTCCA-CTTGT	14	0	4	1.73913	CGCAG-CAGGTCCAGGGCCA-CTTGT	14	0	3	1.30435	CGCAG-CAGGTCCAGGTCCT-CTTGT
chr15	15q11.2:_PAR5	25232059	9	3	3	GTGGT-AGG-GTTGG	4	9	1	95	9	72	75.7895	GTGGT-AGGAGGAGG-GTTGG	9	0	9	9.47368	GTGGT-AGGGGGGGG-GTTGG	9	0	7	7.36842	GTGGT-AGGGGGAGG-GTTGG	9	0	7	7.36842	GTGGT-AGGAGGGGG-GTTGG
chr15	15q11.2:_SNORD116-2	25299376	8	1	8	TCCCC-A-CATTC	3	8	1	599	8	590	98.4975	TCCCC-AAAAAAAA-CATTC	9	1	6	1.00167	TCCCC-AAAAAAAAA-CATTC	7	-1	3	0.500835	TCCCC-AAAAAAA-CATTC
chr15	15q11.2:_SNORD116-10	25319288	16	1	16	ATACG-T-GGAAA	5	16	1	167	16	124	74.2515	ATACG-TTTTTTTTTTTTTTTT-GGAAA	16	0	16	9.58084	TATAC-GTTTTTTTTTTTTTTT-GGAAA	17	1	13	7.78443	ATACG-TTTTTTTTTTTTTTTTT-GGAAA	15	-1	9	5.38922	ATACG-TTTTTTTTTTTTTTT-GGAAA	16	0	5	2.99401	ATATA-CGTTTTTTTTTTTTTT-GGAAA
chr15	15q11.2:_HBII-52-28	25467488	13	5	2.6	TGCCC-TGGGG-TGATG	3	13	1	397	13	387	97.4811	TGCCC-TGGGTTGGGGTGG-TGATG	13	0	7	1.76322	TGCCC-TGGGTTGGGGGGG-TGATG	13	0	3	0.755668	TGCCC-TGGGGTGGGGTGG-GGATG
chr15	15q13.2:_CHRFAM7A	30659647	15	3	5	GTCGG-GGT-ACTGC	3	15	1	48	15	42	87.5	GTCGG-GGTCGTGGTGGTGGT-ACTGC	15	0	3	6.25	GTCGG-GGTCGTGGTGGTGGG-ACTGC	15	0	3	6.25	GTCGG-GGTCGTGGGGGGGGG-ACTGC
chr15	15q13.3:_TRPM1	31293996	11	1	11	CTGTT-A-TTAAA	3	11	1	131	11	125	95.4198	CTGTT-AAAAAAAAAAA-TTAAA	10	-1	3	2.29008	CTGTT-AAAAAAAAAA-TTAAA	12	1	3	2.29008	CTGTT-AAAAAAAAAAAA-TTAAA
chr15	15q15.1:_PLCB2	40586487	10	3	3.33333	GGTGG-CCA-GTCGA	3	10	1	100	10	93	93	GGTGG-CCACCACCAC-GTCGA	10	0	4	4	GGTGG-CCCCCACCAC-GTCGA	10	0	3	3	GGTGG-CCACCCCCAC-GTCGA
chr15	15q15.1:_DNAJC17	41068790	16	6	2.66667	ACTCT-CCTGGG-CCGCT	3	16	1	37	16	31	83.7838	ACTCT-CCTGGGCCTGGGCCTG-CCGCT	16	0	3	8.10811	ACTCC-CCGGGGCCTGGGCCTG-CCGCT	16	0	3	8.10811	CCTCC-CCGGGGCCGGGGCCTG-CCGCT
chr15	15q15.3:_TUBGCP4	43678458	9	3	3	TCTCA-AGC-CACTC	3	9	1	89	9	77	86.5169	TCTCA-AGCAGCAGC-CACTC	9	0	8	8.98876	TCTCA-AGCACCAGC-CACTC	9	0	4	4.49438	TCTCA-AGCCCCAGC-CACTC
chr15	15q21.2:_HDC	50549648	13	3	4.33333	GCTGC-TGG-CAAGA	4	13	1	181	13	166	91.7127	GCTGC-TGGGGTGGTGGTG-CAAGA	13	0	5	2.76243	GCTGC-TGGGGTGGTGGGG-CAAGA	13	0	5	2.76243	GCTGC-TGGGGGGGTGGTG-CAAGA	13	0	5	2.76243	GCTGC-TGGGGTGGGGGTG-CAAGA
chr15	15q21.2:_USP8	50782578	11	5	2.2	TCATA-AAGCC-CAGAT	3	11	1	185	11	178	96.2162	TCATA-AAGCCAAGCCA-CAGAT	11	0	4	2.16216	TCAAA-AACCCAAGCCA-CAGAT	11	0	3	1.62162	TCATA-AAGCAAAGCCA-CAGAT
chr15	15q21.3:_MNS1	56736723	10	1	10	CCTGC-T-CTTGT	3	10	1	494	10	471	95.3441	CCTGC-TTTTTTTTTT-CTTGT	9	-1	16	3.23887	CCTGC-TTTTTTTTT-CTTGT	11	1	7	1.417	CCTGC-TTTTTTTTTTT-CTTGT
chr15	15q22.1:_FAM63B	59144111	14	6	2.33333	ACTAT-CAGGAA-AGCAG	3	14	1	364	14	348	95.6044	ACTAT-CAGGAACAGGAACA-AGCAG	14	0	9	2.47253	ACTAC-CAGGAACAGAAACA-AGCAG	14	0	7	1.92308	ACTAT-CAGAAACAGGAACA-AGCAG
chr15	15q22.1:_FAM63B	59144125	9	3	3	GAACA-AGC-TGCTG	4	9	1	391	9	375	95.9079	GAACA-AGCAGCAGC-TGCTG	9	0	8	2.04604	GAACA-ACCAGCAGC-TGCTG	9	0	4	1.02302	GAAAA-AGCAGCGGC-TGCTG	9	0	4	1.02302	AAACA-GGCAGCAGC-TGCTG
chr15	15q22.2:_RNF111	59373303	14	3	4.66667	TGTGG-CAC-ACTCA	5	14	1	437	14	392	89.7025	TGTGG-CACCCCCACCACCA-ACTCA	14	0	31	7.09382	TGTGG-CCCCCCCACCACCA-ACTCA	14	0	6	1.373	TGTGG-CACCCCCCCCACCA-ACTCA	14	0	5	1.14416	TGTGG-CCCCCCCCCCACCA-ACTCA	14	0	3	0.686499	TGTGG-CCCCCCCACCCCCA-ACTCA
chr15	15q22.2:_RORA	60919458	13	6	2.16667	CTGCA-GGTGTG-CAGAC	3	13	1	99	13	93	93.9394	CTGCA-GGTGTGGGTGTGG-CAGAC	13	0	3	3.0303	CTGCA-GGGGTGGGTGTGG-CAGAC	13	0	3	3.0303	CTGCA-GGTGTGGGGGTGG-CAGAC
chr15	15q22.2:_TLN2	63125759	9	3	3	TCCAT-TGC-CACAA	5	9	1	352	9	332	94.3182	TCCAT-TGCTGCTGC-CACAA	9	0	11	3.125	TCCAT-TGCTCCTGC-CACAA	9	0	3	0.852273	CCCAT-TCCTGCTGC-CACAA	9	0	3	0.852273	CCCAT-TTCTGCTGC-CACAA	9	0	3	0.852273	TCCAT-TCCTCCTGC-CACAA
chr15	15q22.31:_CSNK1G1	64495321	8	2	4	CCCTA-TG-GCTTT	3	8	1	136	8	128	94.1176	CCCTA-TGTGTGTG-GCTTT	8	0	4	2.94118	CCCTA-TGTGTGGG-GCTTT	8	0	4	2.94118	CCCTA-TGGGTGTG-GCTTT
chr15	15q24.1:_GOLGA6B	72958210	11	3	3.66667	CCAGA-AGG-ATGAA	3	11	1	238	11	231	97.0588	CCAGA-AGGAGGAGGAG-ATGAA	11	0	4	1.68067	CCAGA-AGGAGGGGGAG-ATGAA	11	0	3	1.2605	CCAGA-GGGAGGAGGAG-ATGAA
chr15	15q24.2:_ODF3L1	76016528	13	6	2.16667	CCCTG-CCCAGC-ATGAA	3	13	1	62	13	55	88.7097	CCCTG-CCCAGCCCCAGCC-ATGAA	13	0	4	6.45161	CCCTG-CCCCGCCCCAGCC-ATGAA	13	0	3	4.83871	CCCTG-CCCAGCCCCCGCC-CTGAA
chr15	15q25.1:_ARNT2	80855563	13	6	2.16667	ATCTG-CACCAA-GTCAA	3	13	1	562	13	555	98.7544	ATCTG-CACCAACACCAAC-GTCAA	13	0	4	0.711744	ATCTG-CCCCAACACCAAC-GTCAA	13	0	3	0.533808	ATCTG-CACCAACCCCAAC-GTCAA
chr15	15q25.1:_IL16	81565514	12	3	4	GGGGG-AGC-CGATG	4	12.12	2	106	12	76	71.6981	GGGGG-AGCAGCAGCAGC-CGATG	12	0	21	19.8113	GGGGG-AGCAGCACCAGC-CGATG	12	0	6	5.66038	GGGGG-AGCAGCCCCAGC-CGATG	12	0	3	2.83019	GGGGG-AGCACCACCAGC-CGATG
chr15	15q25.2:_C15orf40	83677271	14	1	14	GTCTC-A-GAGAG	3	14	1	69	14	58	84.058	GTCTC-AAAAAAAAAAAAAA-GAGAG	13	-1	8	11.5942	GTCTC-AAAAAAAAAAAAA-GAGAG	15	1	3	4.34783	GTCTC-AAAAAAAAAAAAAAA-GAGAG
chr15	15q25.3:_NTRK3	88420152	15	3	5	TCATG-ACC-TAGCC	5	15	1	190	15	151	79.4737	TCATG-ACCACCAGCCACCAC-TAGCC	15	0	15	7.89474	TCATG-CCCCCCAGCCACCAC-TAGCC	15	0	14	7.36842	TCATG-ACCCCCAGCCACCAC-TAGCC	15	0	6	3.15789	TCATG-CCCACCAGCCACCAC-TAGCC	15	0	4	2.10526	TCATG-CCCCCCACCCACCAC-TAGCC
chr15	15q26.1:_ABHD2	89738563	9	3	3	TAAGC-TGG-AGTAC	4	9	1	83	9	67	80.7229	TAAGC-TGGTGGTGG-AGTAC	9	0	7	8.43373	TAAGC-TGGTGGGGG-AGTAC	9	0	6	7.22892	TAAGC-TGGGGGTGG-AGTAC	9	0	3	3.61446	TAAGC-TGGGGGGGG-AGTAC
chr15	15q26.1:_SLCO3A1	92671578	11	5	2.2	TTTTC-CAGCA-CTGGC	6	11	1	473	11	451	95.3488	TTTTC-CAGCACAGCAC-CTGGC	11	0	7	1.47992	TTTTT-CCGCACAGCAC-CCGGC	11	0	4	0.845666	TTTTT-CAGCCCAGCAC-CTGGC	11	0	4	0.845666	TTTTT-CAGCACAGCAA-CTGGC	11	0	4	0.845666	TTTTC-CAGCACAGCCC-CCGGC	11	0	3	0.634249	TTTTC-CCGCACACCAC-CTGGC
chr15	15q26.1:_CHD2	93540316	10	1	10	TGAAG-A-GTGAG	3	10	1	333	10	327	98.1982	TGAAG-AAAAAAAAAA-GTGAG	10	0	3	0.900901	TGAAG-AAAAGAAAAA-GTGAG	9	-1	3	0.900901	TGAAG-AAAAAAAAA-GTGAG
chr15	15q26.3:_ADAMTS17	100514551	12	4	3	CTTGC-GGGT-TTCAG	3	12	1	48	12	34	70.8333	CTTGC-GGGTGGGTGGGT-TTCAG	12	0	8	16.6667	CTTGC-GGGGGGGGGGGG-TTTAG	12	0	6	12.5	CTTGC-GGGTGGGGGGGT-TTCAG
chr16	16p13.11:_NOMO1	14989381	9	3	3	TCCTT-TGC-AGTTG	3	9	1	699	9	691	98.8555	TCCTT-TGCTGCTGC-AGTTG	9	0	4	0.572246	TCCTT-TGCTGCGGC-AGTTG	9	0	4	0.572246	TCCTT-TGCGGCTGC-AGTTG
chr16	16p13.11:_MYH11	15835710	11	3	3.66667	TGCAT-CTC-GCCGT	5	11	1	110	11	89	80.9091	TGCAT-CTCCTCCTCCT-GCCGT	11	0	6	5.45455	TGCAT-CTCCCCCCCCT-GCCGT	11	0	6	5.45455	TGCAT-CTCCCCCTCCT-GCCGT	11	0	5	4.54545	TGCAT-CTCCTCCCCCT-GCCGT	11	0	4	3.63636	TGCAT-CCCCTCCTCCT-GCCGT
chr16	16p12.3:_DNAH3	20999021	9	2	4.5	TGCAG-GT-AGGGC	3	9	1	95	9	81	85.2632	TGCAG-GTGTGTGTG-AGGGC	9	0	11	11.5789	TGCAG-GGGTGTGTG-AGGGC	9	0	3	3.15789	TGCAG-GGGTGTGGG-AGGGC
chr16	16p12.2:_CDR2	22358986	9	3	3	CATAT-TCC-ATAGT	5	9	1	325	9	307	94.4615	CATAT-TCCTCCTCC-ATAGT	9	0	9	2.76923	CATAT-CCCTCCTCC-ATAGT	9	0	3	0.923077	CATAT-CCCCCCTCC-ATAGT	9	0	3	0.923077	CATAT-TCCCCCCCC-ATAGT	9	0	3	0.923077	CATAT-TCCCCCTCC-ATAGT
chr16	16p12.1:_TNRC6A	24817985	10	3	3.33333	CATCT-CAG-CACTC	3	10	1	71	10	59	83.0986	CATCT-CAGCAGCAGC-CACTC	10	0	9	12.6761	CATCT-CAGCACCAGC-CACTC	10	0	3	4.22535	CTTCT-CAGCCCCAGC-CACTC
chr16	16p11.2:_TAOK2	29994921	13	3	4.33333	CTCTT-CCG-GGCCT	4	13.13	2	267	13	173	64.794	CTCTT-CTGCCCGCCGCCG-GGCCT	13	0	85	31.8352	CTCTT-CCGCCCGCCGCCG-GGCCT	13	0	6	2.24719	CTCTT-CGGCCCGCCGCCG-GGCCT	13	0	3	1.1236	CTCTT-CCCCCCGCCGCCG-GGCCT
chr16	16p11.2:_ZNF646	31092365	19	6	3.16667	CAAAG-AGCCAC-TAGAC	4	19	1	149	19	106	71.1409	CAAAG-AGCCACAGCCACAACCACA-TAGAC	19	0	23	15.4362	CAAAG-AGCCCCAGCCACAACCACA-TAGAC	19	0	13	8.72483	AAAAG-ACCCCCAGCCACAACCACA-TAGAC	19	0	7	4.69799	CAAAG-ACCCACAGCCACAACCACA-TAGAC
chr16	16p11.2:_PRSS36	31151719	10	3	3.33333	GGAGA-CAG-CACAG	3	10	1	100	10	79	79	GGAGA-CAGCAGCAGC-CACAG	10	0	17	17	GGAGA-CAGCACCAGC-CACAG	10	0	4	4	GGAGA-CAGCCCCAGC-CACAG
chr16	16q12.2:_SLC6A2	55719137	15	3	5	TGATG-GTC-TTGTA	4	15	1	131	15	112	85.4962	TGATG-GTCGTCGTCATCGTC-TTGTA	15	0	13	9.92366	TGATG-GGCGTCGTCATCGTC-TTTTT	15	0	3	2.29008	TGATG-GGCGGCGTCATCGTC-TTTTT	15	0	3	2.29008	TGATG-GGCGTCGGCATCGTC-TTTTA
chr16	16q21:_CNOT1	58568190	10	3	3.33333	GATTG-TGC-CAGCC	3	10	1	141	10	134	95.0355	GATTG-TGCTGCTGCT-CAGCC	10	0	4	2.83688	GATTG-TGCTGCTGCC-CAGCC	10	0	3	2.12766	GATTG-TGCTGCCGCT-CAGCC
chr16	16q22.1:_LRRC36	67409290	10	3	3.33333	GGCTC-CCT-AACAA	5	10	1	184	10	165	89.6739	GGCTC-CCTCCTCCTC-AACAA	10	0	6	3.26087	GGCTC-CCTCCTCCCC-CACAA	10	0	5	2.71739	GGCTC-CCCCCTCCTC-CACAA	10	0	5	2.71739	GGCTC-CCCCCTCCCC-AACAA	10	0	3	1.63043	GGCTC-CCCCCCCCCC-AACAA
chr16	16q22.1:_HSD11B2	67470687	13	3	4.33333	GCTCG-GCC-TATTA	4	13	1	128	13	106	82.8125	GCTCG-GCCCCGCCGCCGC-TATTA	13	0	12	9.375	GCTCG-GCCCCCCCGCCGC-TATTA	13	0	6	4.6875	GCTCG-CCCCCGCCGCCGC-TATTA	13	0	4	3.125	GCTCG-GCCCCCCCCCCGC-TATTA
chr16	16q22.1:_HSD11B2	67470709	14	6	2.33333	ACCCC-GGCCAG-GCTCA	5	14	1	203	14	183	90.1478	ACCCC-GGCCAGGGCCTGGG-GCTCA	14	0	7	3.44828	ACCCC-CGCCAGGGCCTGGG-GCTCA	14	0	5	2.46305	ACCCC-GGCCAGGGCCCGGG-GCTCA	14	0	4	1.97044	ACCCC-GGCCCGGGCCTGGG-GCTCA	14	0	4	1.97044	ACCCC-GGCCCGGGCCCGGG-GCTCA
chr16	16q22.1:_FAM65A	67574361	12	4	3	CTCAG-GGCT-TCGCC	3	12	1	96	12	88	91.6667	CTCAG-GGCTGGCTGGCT-TCGCC	12	0	4	4.16667	CTCAG-GGCTGGCTGGCC-TCGCC	12	0	4	4.16667	CTCAG-GGCTGGCTGGGT-TCGCC
chr16	16q22.1:_CTCF	67671682	18	6	3	CCCGC-AGAGGA-GGCCC	3	18	1	69	18	60	86.9565	CCCGC-AGAGGGAGAGGAAGAGGA-GGCCC	18	0	5	7.24638	CCCGC-AGAGGGAGAGGAAGGGGA-GGCCC	18	0	4	5.7971	CCCGC-AGGGGGAGAGGAAGAGGA-GGCCC
chr16	16q22.1:_PRMT7	68349936	9	3	3	TGGCT-GGA-TGAAC	5	9	1	88	9	59	67.0455	TGGCT-GGAGGAGGA-TGAAC	9	0	9	10.2273	TGGCT-GGGGGAGGA-TGAAC	9	0	8	9.09091	TGGCT-GGGGGGGGG-GGAAA	9	0	7	7.95455	TGGCT-GGGGGGGGA-TGAAC	9	0	5	5.68182	TGGCT-GGGGGAGGG-TGAAA
chr16	16q22.1:_TERF2	69390703	30	1	30	GTCTC-A-GAGCA	4	30.29	2	23	30	10	43.4783	GTCTC-AAAAAAAAAAAAAAAAGAAAAAGAAAGAAA-GAGCA	29	-1	7	30.4348	GTCTC-AAAAAAAAAAAAAAAGAAAAAGAAAGAAA-GAGCA	28	-2	3	13.0435	GTCTC-AAAAAAAAAAAAAAGAAAAAGAAAGAAA-GAGCA	31	1	3	13.0435	GTCTC-AAAAAAAAAAAAAAAAAGAAAAAGAAAGAAA-GAGCA
chr16	16q23.1:_CLEC18B	74446703	15	6	2.5	GGGGA-CAGTGG-GTGCT	3	15	1	382	15	352	92.1466	GGGGA-CAGTGGCAGTGGCAG-GTGCT	15	0	27	7.06806	GGGGA-CAGTGGCAGGGGCAG-GGGGG	15	0	3	0.78534	GGGGA-CAGTGGCAGAGGCAG-GGGGG
chr16	16q23.1:_LDHD	75146340	9	3	3	GCCCA-CCT-GCAGC	3	9	1	67	9	61	91.0448	GCCCA-CCTCCTCCT-GCAGC	9	0	3	4.47761	GCCCA-CCCCCTCCT-GCAGC	9	0	3	4.47761	GCCCA-CCTCCCCCT-GCAGC
chr16	16q23.3:_PLCG2	81944297	15	6	2.5	CTGTG-CCCAAC-CACGA	4	15	1	68	15	55	80.8824	CTGTG-CCCAACCCCAACCCC-CACGA	15	0	5	7.35294	CTGTG-CCCACCCCCACCCCC-CACGA	15	0	5	7.35294	CTGTG-CCCAACCCCACCCCC-CACGA	15	0	3	4.41176	CTGTG-CCCACCCCCAACCCC-CACGA
chr16	16q24.1:_FAM92B	85132862	12	4	3	CTTAA-CCAC-AGAGA	4	12	1	96	12	78	81.25	CTTAA-CCACCCACTCAC-AGAGA	12	0	9	9.375	CTTAC-CCCCCCACTCAC-AGAGA	12	0	6	6.25	CTTAC-CCCCCCACCCAC-AGAGA	12	0	3	3.125	CTAAC-CCCCCCCCTCAC-AGAGA
chr16	16q24.1:_KIAA0182	85690946	16	5	3.2	GGTGC-CCACA-GGTGC	3	16	1	77	16	65	84.4156	GGTGC-CCACCCCACACCACAC-GGTGC	16	0	7	9.09091	GGTGC-CCACCCCACCCCACAC-GGTGC	16	0	5	6.49351	GGTGC-CCCCCCCACACCACAC-GGTGC
chr16	16q24.1:_COX4I1	85838655	17	6	2.83333	GCATT-GAAGGA-CCTCC	4	17	1	158	17	143	90.5063	GCACT-GAAGGAGAAGGAGAAGG-CCTCC	17	0	7	4.43038	GCACT-GAAGGAGAGGGAGAAGG-CCTCC	17	0	4	2.53165	GCACT-GAAGGAGAAGGAGAAGC-CCTCC	17	0	4	2.53165	GCACT-GAGGGAGAAGGAGAAGG-CCTCC
chr16	16q24.1:_COX4I1	85840487	26	6	4.33333	AGATG-CTGCGC-GCTCT	3	26	1	180	26	167	92.7778	AGATG-CTGGCCTGCGCCTGCACCTGCGCCTG-GCTCT	26	0	10	5.55556	AGATG-CTGGCCTGCGCCTGCCCCTGCGCCTG-GCTCT	26	0	3	1.66667	AGATG-CGGGCCTGCGCCTGCACCTGCGCCTG-GCTCT
chr16	16q24.1:_IRF8	85952077	11	3	3.66667	CCAGG-CCA-TGCCC	7	11	1	194	11	152	78.3505	CCAGG-CCACCACCACC-TGCCC	11	0	11	5.6701	CCAGC-CCCCCCCCCCC-TGCCC	11	0	9	4.63918	CCAGG-CCCCCACCCCC-TGCCC	11	0	8	4.12371	CCAGG-CCACCCCCCCC-TGCCC	11	0	6	3.09278	CCAGG-CCACCACCCCC-TGCCC	11	0	4	2.06186	CCAGG-CCACCCCCACC-TGCCC	11	0	4	2.06186	CCAGG-CCCCCACCACC-TGCCC
chr16	16q24.3:_MVD	88724361	9	3	3	CCACA-TCC-CGGCC	3	9	1	134	9	121	90.2985	CCACA-TCCTCCTCC-CGGCC	9	0	10	7.46269	CCACA-TCCTCCCCC-CCGCC	9	0	3	2.23881	CCACA-TCCCCCTCC-CGGCC
chr16	16q24.3:_RPL13	89628772	11	5	2.2	CAGCT-GACCG-TCATG	3	11	1	277	11	271	97.8339	CAGCT-GACCGGACCGG-TCATG	11	0	3	1.08303	CAGCT-GACCCGACCGG-TCATG	11	0	3	1.08303	CAGCT-GACCGGCCCGG-TCATG
chr16	16q24.3:_C16orf7	89777058	16	7	2.28571	TGTAC-CCCACGG-TGCCG	3	16	1	19	16	13	68.4211	TGTAC-CCCACGGCCCCGGCCC-TGCCG	16	0	3	15.7895	TGTCC-CCCCCGGCCCCGGCCC-TGCCG	16	0	3	15.7895	TGTCC-CCCGCGGCCCCGGCCC-TGCCG
chr16	16q24.3:_DEF8	90029840	10	3	3.33333	CTCGT-CTG-AGGTC	3	10	1	57	10	51	89.4737	CTCGT-CTGCTGCTGC-AGGTC	10	0	3	5.26316	CTCGT-CTGCTGCCGC-AGGGC	10	0	3	5.26316	CTCGT-CTGCCGCTGC-AGGGC
chr17	17p13.3:_CRK	1326755	14	1	14	GTTGG-A-GATTG	3	14	1	72	14	59	81.9444	GTTGG-AAAAAAAAAAAAAA-GATTG	13	-1	7	9.72222	GTTGG-AAAAAAAAAAAAA-GATTG	15	1	6	8.33333	GTTGG-AAAAAAAAAAAAAAA-GATTG
chr17	17p13.2:_C17orf85	3721705	11	5	2.2	AGACG-CGCTC-CGGGG	3	11	1	121	11	110	90.9091	AGACG-CGCTCCGCTCC-CGGGG	11	0	8	6.61157	AGACG-CGCTCCGCCCC-CGGGG	11	0	3	2.47934	AGACG-CGCTCCCCTCC-CTGGG
chr17	17p11.2:_RAI1	17697276	17	6	2.83333	ACCTT-CAGCCC-ACTCA	3	17	1	50	17	44	88	ACCTT-CAGCCCCAGCTCCAGCC-ACTCA	17	0	3	6	CCCTT-CACCCCCAGCCCCAGCC-ACTCA	17	0	3	6	CCCTC-CAGCCCCAGCCCCAGCC-ACTCA
chr17	17p11.2:_ATPAF2	17929693	12	5	2.4	TTCTC-TGGGT-TCCAA	4	12	1	240	12	214	89.1667	TTCTC-TGGGTTGGGTTG-TCCAA	12	0	13	5.41667	TTCTC-TGGGTTGGGGTG-TCCAA	12	0	9	3.75	TTCTC-TGGGGTGGGTTG-TCCAA	12	0	4	1.66667	TTCTC-TGGGGTGGGGTG-TCCCA
chr17	17p11.2:_MYO15A	18023026	17	6	2.83333	TACAC-CTACGG-ACGAT	3	17	1	71	17	57	80.2817	TACAC-CTACGGCTACGGCTACG-ACGAT	17	0	11	15.493	TACAC-CTACGGCTACGGCTAAG-ACGAT	17	0	3	4.22535	TACAC-CTACGGCTACGGCTACC-ACGAT
chr17	17q11.2:_TRAF4	27076150	19	6	3.16667	ACAGG-AGGCCA-CCTTG	4	19	1	87	19	77	88.5057	ACAGG-AGGCCAAGGCCAAGCCCAA-CCTTG	19	0	4	4.5977	ACAGG-AGGCCAAGGCCAAGCCCCA-CCTTG	19	0	3	3.44828	ACAGG-AGGCCAAGGCCCAGCCCAA-CCTTG	19	0	3	3.44828	ACAGG-AGGGCAAGGCCAAGCCCAA-CCTTG
chr17	17q12:_CCT6B	33288434	11	1	11	GGGAG-A-GCCTT	3	11	1	149	11	132	88.5906	GGGAG-AAAAAAAAAAA-GCCTT	10	-1	11	7.38255	GGGAG-AAAAAAAAAA-GCCTT	12	1	6	4.02685	GGGAG-AAAAAAAAAAAA-GCCTT
chr17	17q12:_GAS2L2	34073204	12	5	2.4	TCTTT-GTGGG-TCCCG	4	12	1	82	12	57	69.5122	TCTTT-GTGGGGTGGGGT-TCCCG	12	0	12	14.6341	TCTTT-GTGGGGGGGGGG-TCCCG	12	0	8	9.7561	TCTTT-GTGGGGGGGGGT-TCCCG	12	0	5	6.09756	GCTTT-GTGGGGTGGGGG-TGCCG
chr17	17q12:_ACACA	35609949	9	3	3	CAAAG-CCA-TGTTT	4	9	1	527	9	494	93.7381	CAAAG-CCACCACCA-TGTTT	9	0	18	3.41556	CAAAG-CCCCCACCA-TGTTT	9	0	8	1.51803	CAAAG-CCCCCCCCA-TGTTT	9	0	7	1.32827	CAAAG-CCACCCCCA-TGTTT
chr17	17q12:_IKZF3	38020386	12	5	2.4	TCGCT-GCCGG-TGGAG	3	12	1	36	12	30	83.3333	TCGCT-GCCGGGCCGGGC-TGGAG	12	0	3	8.33333	TCGCT-GCCGGGCGGGGC-TGGAG	12	0	3	8.33333	CCGCT-GCGGGGCCGGGC-TGGAG
chr17	17q21.1:_NR1D1	38251742	11	5	2.2	GCAGG-TGCCT-CTGGG	3	11	1	178	11	163	91.573	GCAGG-TGCCTTGCCTT-CTGGG	11	0	12	6.74157	GCAGG-GGCCTTGCCTT-CTGGG	11	0	3	1.68539	GCAGG-TGCCCTGCCTT-CTGGG
chr17	17q21.2:_IGFBP4	38610266	14	6	2.33333	TACAT-CATCCC-ACTGC	5	14	1	347	14	324	93.3718	TACAT-CATCCCCATCCCCA-ACTGC	14	0	7	2.01729	TACAT-CACCCCCATCCCCA-ACTGC	14	0	6	1.72911	TACAT-CATCCCCCTCCCCA-ACTGC	14	0	6	1.72911	TACAT-CATCCCCATCCCCC-ACTGC	14	0	4	1.15274	TACAT-CATCCCCCTCCCCC-ACTGC
chr17	17q21.2:_SMARCE1	38792636	12	5	2.4	TGAGC-CCCTA-TTTTC	6	12	1	1518	12	1499	98.7484	TGAGC-CCCTACCCTACC-TTTTC	12	0	5	0.329381	TGAGC-CCCTACCCTGCC-TTTTC	12	0	5	0.329381	TGAGC-CCCTGCCCTACC-TTTTC	12	0	3	0.197628	TGAGC-CCCTTCCCTACC-TTTTC	12	0	3	0.197628	TGAGC-CCCTACCCCACC-TTTTC	12	0	3	0.197628	TGAGC-CCCTACCCTTCC-TTTTC
chr17	17q21.2:_KRTAP3-3	39150295	9	3	3	GCAGA-TGG-CAGGC	3	9	1	302	9	276	91.3907	GCAGA-TGGTGGTGG-CAGGC	9	0	14	4.63576	GCAGA-TGGGGGTGG-CAGGG	9	0	12	3.97351	GCAGA-TGGTGGGGG-CAGGG
chr17	17q21.2:_KRTAP3-2	39156051	9	3	3	GCAGA-TGG-CAGGC	4	9	1	292	9	266	91.0959	GCAGA-TGGTGGTGG-CAGGC	9	0	13	4.45205	GCAGA-TGGGGGTGG-CAGGG	9	0	10	3.42466	GCAGA-TGGTGGGGG-CAGGG	9	0	3	1.0274	GCAGA-TGGGGGGGG-C
chr17	17q21.2:_KRTAP9-3	39388833	9	3	3	CACCT-GCA-CACCC	4	9	1	203	9	194	95.5665	CACCT-GCAGCAGCA-CACCC	9	0	3	1.47783	CACCT-GCAGCAGCC-CCCCC	9	0	3	1.47783	CACCT-GCCGCAGCA-CACCC	9	0	3	1.47783	CACCT-GCAGCCGCA-CCCCC
chr17	17q21.2:_KRT9	39728051	11	5	2.2	CACCG-CCTCC-ACAGA	3	11	1	98	11	92	93.8776	CACCA-CCTCCCCTCCC-ACAGA	11	0	3	3.06122	CACCA-CCTCCCCCCCC-ACAGA	11	0	3	3.06122	CCCCC-CCCCCCCCCCC-ACAGA
chr17	17q21.2:_GAST	39872078	13	4	3.25	AGCCT-ATGG-CTTCG	4	13	1	123	13	113	91.8699	AGCCT-ATGGATGGATGGA-CTTCG	13	0	4	3.25203	AGCCT-ATGGATGGATGGC-CTTCG	13	0	3	2.43902	AGCCT-ATGGAGGGATGGA-CTTCG	13	0	3	2.43902	AGCCT-AGGGATGGATGGC-CTTCG
chr17	17q21.2:_KLHL11	40011214	12	4	3	GAGTA-AGGT-TTCAT	3	12	1	108	12	93	86.1111	GAGTA-AGGTAGGTAGGT-TTCAT	12	0	10	9.25926	GAGGA-AGGGAGGGAGGG-TTCAT	12	0	5	4.62963	GAGTA-AGGTAGGGAGGG-TTCAT
chr17	17q21.2:_DHX58	40257874	13	6	2.16667	CTTTG-GCGGGT-AAGAT	4	13	1	239	13	175	73.2218	CTTTG-GCGGGTGCGGGTG-AAGAT	13	0	34	14.2259	CTTTG-GCGGGTGCGGGGG-AAGAT	13	0	20	8.3682	CTTTG-GCGGGGGCGGGGG-AAGAT	13	0	10	4.1841	CTTTG-GCGGGGGCGGGTG-AAGAT
chr17	17q21.2:_STAT5B	40371442	13	3	4.33333	CTTCC-GCA-GGTCT	3	13	1	178	13	172	96.6292	CTTCC-GCAGCAGCTGCAG-GGTCT	13	0	3	1.68539	CTCCC-CCAGCAGCTGCAG-GGTCT	13	0	3	1.68539	CTCCC-GCAGCGGCTGCAG-GGTCT
chr17	17q21.2:_NAGLU	40695647	9	3	3	TGGCG-GCT-CACAT	3	9	1	84	9	78	92.8571	TGGCG-GCTGCTGCT-CACAT	9	0	3	3.57143	TGGCG-GCTGGTGCT-CACAT	9	0	3	3.57143	TGGCG-GCTGCTGCC-CCCAT
chr17	17q21.31:_WNK4	40939507	15	6	2.5	AGAGG-CAGCAC-CCTTC	3	15	1	143	15	136	95.1049	AGAGG-CAGACCAGCACCAGC-CCTTC	15	0	4	2.7972	AGAGG-CAGACCAGCACCCGC-CCTTC	15	0	3	2.0979	AGAGG-CAGACCAGCCCCAGC-CCTTC
chr17	17q21.31:_GPATCH8	42476644	9	3	3	TATAG-TCA-GAAGA	4	9	1	236	9	219	92.7966	TATAG-TCATCATCA-GAAGA	9	0	10	4.23729	TATAG-GCATCATCA-GAAGA	9	0	4	1.69492	TATAG-TCCTCATCA-GAAGA	9	0	3	1.27119	TATAG-TCATCATTA-GAAGA
chr17	17q21.31:_KIAA1267	44111645	10	3	3.33333	TACTG-GCT-TAAGA	5	10	1	152	10	102	67.1053	TACTG-GCTGCTGCTG-TAAGA	10	0	23	15.1316	TACTG-GCTGGTGCTG-TAAGA	10	0	15	9.86842	TACTG-GCTGGGGCTG-TAAGA	10	0	8	5.26316	TACTG-GCTGGGGGTG-TAAGA	10	0	4	2.63158	TACTG-GCTGGTGGTG-TTAGA
chr17	17q21.31:_ARL17P1	44630835	10	1	10	GGTGA-T-CTTCT	3	10	1	374	10	366	97.861	GGTGA-TTTTTTTTTT-CTTCT	9	-1	4	1.06952	GGTGA-TTTTTTTTT-CTTCT	11	1	4	1.06952	GGTGA-TTTTTTTTTTT-CTTCT
chr17	17q21.32:_TBX21	45822189	12	5	2.4	CACTA-CTCTC-ACCCA	3	12	1	204	12	197	96.5686	CACTA-CTCTCCTCTCCT-ACCCA	12	0	4	1.96078	CCCTA-CTCCCCTCTCCT-CCCCA	12	0	3	1.47059	CACTC-CCCTCCTCTCCT-CCCCA
chr17	17q21.32:_HOXB6	46673923	12	3	4	CGATG-CGC-GTCAG	3	12	1	390	12	381	97.6923	CGATG-CGCCGCCGCCGC-GTCAG	12	0	5	1.28205	CGATG-CCCCGCCGCCGC-GTCAG	12	0	4	1.02564	CGAGG-CGCCCCCGCCGC-GTCAG
chr17	17q21.33:_ACSF2	48541265	17	5	3.4	CATGT-GTGGG-CCAAG	3	17	1	328	17	321	97.8659	CATGT-GTGGAGGTGGGGTGGGG-CCAAG	17	0	4	1.21951	CATGT-GTGGGGGTGGGGTGGGG-CCAAG	17	0	3	0.914634	CATGT-GGGGAGGTGGGGTGGGG-CCAAG
chr17	17q21.33:_MYCBPAP	48606545	16	6	2.66667	GCACA-GTGAAG-CGCCC	3	16	1	76	16	70	92.1053	GCACA-GTGAGGTGAAGGGAAG-CGCCC	16	0	3	3.94737	GCACA-GTGGGGTGAAGGGAAG-CGCCC	16	0	3	3.94737	GCACA-GTGAGGGGAAGGGAAG-CGCCC
chr17	17q22:_CA10	50235113	13	3	4.33333	GGCTT-GAA-CACCT	5	13	1	589	13	572	97.1138	GGCTT-GAAGAAGAAAAAG-CACCT	13	0	6	1.01868	GGCTT-GAAGAAGAAAAAA-CACCC	13	0	5	0.848896	GGCTT-GGAGAAGAAAAAG-CACCT	13	0	3	0.509338	GGCTT-TAAGAAGAAAAAG-CACCT	13	0	3	0.509338	GGCTT-TAAGAAGAAAAAA-CACCT
chr17	17q22:_COIL	55016355	14	1	14	TCTTT-A-GTTTG	3	14	1	33	14	26	78.7879	TCTTT-AAAAAAAAAAAAAA-GTTTG	15	1	4	12.1212	TCTTT-AAAAAAAAAAAAAAA-GTTTG	13	-1	3	9.09091	TCTTT-AAAAAAAAAAAAA-GTTTG
chr17	17q23.2:_TBX2	59485447	19	6	3.16667	CTCTT-CCCCTA-ATGGC	3	19	1	60	19	50	83.3333	CTCTT-CCCCTACCCCTACACCTAC-ATGGC	19	0	7	11.6667	CTCTC-CCCCTCCCCCTACCCCTAC-ATGGC	19	0	3	5	CTCTT-CCCCTCCCCCTACACCTAC-ATGGC
chr17	17q23.3:_DDX42	61869853	11	5	2.2	CAGCA-ATTCC-AGCCA	5	11	1	301	11	280	93.0233	CAGCA-ATTCCATTCCA-AGCCA	11	0	9	2.99003	CAGCA-ATTCCATCCCA-AGCCA	11	0	5	1.66113	CAGCA-ATTCCATTCAA-AGCCA	11	0	4	1.3289	CAGCA-ATCCCATCCCA-AGCCA	11	0	3	0.996678	CAGCA-ATCCCATTCCA-AGCCA
chr17	17q24.1:_LRRC37A3	62850735	10	3	3.33333	TCACT-CTC-GTTGG	3	10	1	301	10	291	96.6777	TCACT-CTCCTCCTCC-GTTGG	10	0	7	2.32558	TCACT-CTCCCCCTCC-GTTGG	10	0	3	0.996678	TCACT-CTCCTCCCCC-GTTGG
chr17	17q24.1:_LRRC37A3	62891432	14	6	2.33333	TGGTC-TGGAAG-TCACC	5	14	1	1214	14	1168	96.2109	TGGTC-TGGATGTGGAAGTG-TCACC	14	0	37	3.04778	TGGTC-TGGATGTGGAAGGG-TCACC	14	0	3	0.247117	TGGTC-TGGATGTGGGAGTG-TCACC	14	0	3	0.247117	TGGTC-CGGATGTGGAAGTG-TCACC	14	0	3	0.247117	TGGTC-TGGATGGGGAAGGG-TCACC
chr17	17q24.1:_LRRC37A3	62892289	12	3	4	AACTG-GCT-CACTG	11	12	1	1290	12	1216	94.2636	AACTG-GCTGCTGCTGCT-CACTG	12	0	30	2.32558	AACTG-GCTGGTGCTGCT-CACTG	12	0	9	0.697674	AACTG-GCTGCCGCTGCT-CACTG	12	0	6	0.465116	AACTG-GCTGCTGCCGCT-CACTG	12	0	6	0.465116	AACTG-GCTGCTGGTGCT-CACTG	12	0	6	0.465116	AACTG-GCTGCTGCTGCC-CACTG	12	0	4	0.310078	AACTG-GCTGGTGCTGGT-CACTG	12	0	4	0.310078	AACTG-GCTGCGGCTGCT-CACTG
chr17	17q24.1:_GNA13	63052550	9	3	3	GCGCC-CAG-GATCT	3	9	1	208	9	202	97.1154	GCGCC-CAGCAGCAG-GATCT	9	0	3	1.44231	GCGCC-CAGCAGCGG-GATCT	9	0	3	1.44231	GCGCC-CGGCAGCAG-GATCT
chr17	17q24.2:_LOC651250	66122028	22	1	22	GAGCT-A-GGAAA	6	22.22	2	73	22	28	38.3562	GAGCT-AAAAAAAAAAAAAAAGAAAAAA-GGAAA	22	0	24	32.8767	GAGCT-AAAAAAAAAAGAAAAGAAAAAA-GGAAA	21	-1	11	15.0685	GAGCT-AAAAAAAAAAAAAAGAAAAAA-GGAAA	21	-1	4	5.47945	GAGCT-AAAAAAAAAGAAAAGAAAAAA-GGAAA	20	-2	3	4.10959	GAGCT-AAAAAAAAAAAAAGAAAAAA-GGAAA	22	0	3	4.10959	GAGCT-AAAAAAAAAAAAAAAAAAAAAA-GAAAA
chr17	17q24.2:_SLC16A6	66265217	9	3	3	GTGGC-TGT-AAGAA	6	9.9	2	457	9	328	71.7724	GTGGC-TGTTGTTGT-AAGAA	9	0	107	23.4136	GTGGC-TGGTGTTGT-AAGAA	9	0	9	1.96937	GTGGC-TGGTGGTGT-AAGAA	9	0	6	1.31291	GTGGC-TGGTGTTTT-AAGAA	9	0	4	0.875274	GTGGC-TGGGGTTGT-TAGAA	9	0	3	0.656455	GTGGC-TGGTGTTGG-AAGAA
chr17	17q25.1:_HN1	73132054	17	1	17	TCTTC-A-GACAG	3	17	1	48	17	40	83.3333	TCTTC-AAAAGAAAAAAAAAAAA-GACAG	18	1	4	8.33333	TCTTC-AAAAGAAAAAAAAAAAAA-AACAG	16	-1	4	8.33333	TCTTC-AAAAGAAAAAAAAAAA-GACAG
chr17	17q25.1:_KIAA0195	73495123	9	3	3	TCCTT-GTG-ACCAA	3	9	1	100	9	90	90	TCCTT-GTGGTGGTG-ACCAA	9	0	5	5	TCCTT-GTGGGGGTG-ACCAA	9	0	5	5	TCCTT-GTGGTGGGG-ACCAA
chr17	17q25.3:_USP36	76803102	9	3	3	GCTCA-GTG-TTGCT	3	9	1	35	9	27	77.1429	GCTCA-GTGGTGGTG-TTGCT	9	0	5	14.2857	GCTCA-GTGGTGGGG-TTGCT	9	0	3	8.57143	GCTCA-GTGGGGGGG-TTGCT
chr17	17q25.3:_USP36	76814848	9	3	3	GGAAC-CTT-GCATC	3	9	1	114	9	105	92.1053	GGAAC-CTTCTTCTT-GCATC	9	0	5	4.38596	GGGAC-CCTCTTCTT-GCATC	9	0	4	3.50877	GGGAC-CTTCTTTTT-GCATC
chr18	18p11.32:_C18orf56	649880	15	1	15	CTGCC-T-AAGGT	4	15	1	484	15	376	77.686	CTGCC-TTTTTTTTTTTTTTT-AAGGT	14	-1	64	13.2231	CTGCC-TTTTTTTTTTTTTT-AAGGT	16	1	36	7.43802	CTGCC-TTTTTTTTTTTTTTTT-AAGGT	17	2	8	1.65289	CTGCC-TTTTTTTTTTTTTTTTT-AAGGT
chr18	18p11.31:_ZFP161	5291461	11	5	2.2	CATCT-TTCAC-CATCC	5	11	1	272	11	253	93.0147	CATCT-TTCACTTCACT-CATCC	11	0	9	3.30882	TATCT-TTTACTTCACT-CATCC	11	0	4	1.47059	TATTT-TTTTCTTCACT-CATCC	11	0	3	1.10294	CCTCT-TTCACTTCCCT-CATCC	11	0	3	1.10294	TATCT-TTTCCTTCACT-CATCC
chr18	18p11.22:_VAPA	9954230	17	1	17	TGCTG-T-CTCTT	6	17	1	348	17	269	77.2989	TGCTG-TTTCTTTTTTTTTTTTT-CTCTT	18	1	25	7.18391	TGCTG-TTTCTTTTTTTTTTTTTT-CTCTT	16	-1	25	7.18391	TGCTG-TTTCTTTTTTTTTTTT-CTCTT	17	0	18	5.17241	TGCTG-TTTTTTTTTTTTTTTTT-CTCTT	15	-2	8	2.29885	TGCTG-TTTCTTTTTTTTTTT-CTCTT	18	1	3	0.862069	TGCTT-TTTTTTTTTTTTTTTTTT-CTCTT
chr18	18q21.32:_ALPK2	56204494	17	5	3.4	CTGGC-TGGTG-CTGCG	4	17	1	66	17	53	80.303	CTGGC-TGGTGTGGCTGTGGTGT-CTGCG	17	0	5	7.57576	CTGGC-TGGTGTGGCTGTGGGGT-CTGCG	17	0	4	6.06061	CTGGC-TGGGGTGGCTGGGGGGT-GTGCG	17	0	4	6.06061	CTGGC-TGGTGTGGCTGGGGGGT-CTGCG
chr18	18q21.33:_SERPINB4	61305071	11	3	3.66667	ATTCG-ACT-AGCGG	4	11	1	115	11	105	91.3043	ATTCG-ACTACTACTAC-AGCGG	11	0	4	3.47826	ATTCG-CCTACTACTAC-AGCGG	11	0	3	2.6087	ATTCG-ACTCCTACTAC-AGCGG	11	0	3	2.6087	ATTCG-CCTACTCCTAC-AGCGG
chr18	18q22.2:_CD226	67540418	15	3	5	GAGAT-AAC-TAAAA	3	15	1	222	15	210	94.5946	GAGAT-AACAAACAACAACAA-TAAAA	15	0	8	3.6036	GAAAA-AAAAAACAACAACAA-AAAAA	15	0	4	1.8018	GAGAT-AACAAACAACAAAAA-AAAAA
chr19	19p13.2:_ANGPTL4	8438724	9	3	3	GCAGG-CCA-TGTTG	3	9	1	39	9	33	84.6154	GCAGG-CCACCACCA-TGTTG	9	0	3	7.69231	GCAGG-CCACCCCCA-TGTTG	9	0	3	7.69231	GCAGG-CCCCCACCA-TGTTG
chr19	19p13.2:_KRI1	10668874	10	3	3.33333	GGCTT-CTC-ACGGC	3	10	1	47	10	38	80.8511	GGCTT-CTCCTCCTCC-ACGGC	10	0	6	12.766	GGCTT-TTCCTCCTCC-ACCGC	10	0	3	6.38298	GGCTT-CTCCTCCCCC-ACGGC
chr19	19p13.2:_CARM1	11019797	9	3	3	TGTCC-CAG-AACAT	3	9	1	29	9	22	75.8621	TGTCC-CAGCAGCAG-AACAT	9	0	4	13.7931	TGTCC-CCGCAGCAG-AACAT	9	0	3	10.3448	TGTCC-CAGCCGCAG-AACAT
chr19	19p13.2:_ZNF653	11597930	17	3	5.66667	ACTGG-CTC-TCTTT	3	17	1	88	17	77	87.5	ACTGG-CTCCTCCTTCTCCTCCT-TCTTT	17	0	7	7.95455	ACTGG-CTCCCCCTTCTCCTCCT-TCTTT	17	0	4	4.54545	ACTGG-CTCCTCCCTCTCCTCCT-TCTTT
chr19	19p13.12:_PODNL1	14043547	16	5	3.2	GACGT-GGCAG-GGATG	4	16	1	96	16	87	90.625	GACGT-GGCAGGGCAGGCAGGG-GGATG	16	0	3	3.125	GACGT-GGCAGGGCAGGCGGGG-GGATG	16	0	3	3.125	GACGT-GGCAGGGGAGGGAGGG-GGGTG	16	0	3	3.125	GACGT-GGCAGGGCAGGGAGGG-GGGTG
chr19	19p13.12:_RFX1	14104689	14	1	14	AAGGC-T-AATTC	4	14	1	68	14	54	79.4118	AAGGC-TTTTTTTTTTTTTT-AATTC	13	-1	7	10.2941	AAGGC-TTTTTTTTTTTTT-AATTC	15	1	4	5.88235	AAGGC-TTTTTTTTTTTTTTT-AATTC	12	-2	3	4.41176	AAGGC-TTTTTTTTTTTT-AATTC
chr19	19p13.12:_EMR3	14755029	13	5	2.6	ACTGG-CTGCC-TGCTC	3	13	1	93	13	87	93.5484	ACTGG-CTGCCCTGCCCTG-TGCTC	13	0	3	3.22581	ACTGG-CTGCCCTGCCCCG-TGCTC	13	0	3	3.22581	ACTGG-CTGCCCCGCCCTG-TGCCC
chr19	19p13.11:_KIAA1683	18376983	11	5	2.2	GCATC-TGGGG-CTTTG	3	11	1	85	11	78	91.7647	GCATC-TGGGGTGGGGT-CTTTG	11	0	4	4.70588	GCATC-TGGGGGGGGGG-CTTTG	11	0	3	3.52941	GCATC-TGGGGGGGGGT-CTAGA
chr19	19p13.11:_FKBP8	18648560	10	3	3.33333	CTGTG-CCT-GAACG	3	10	1	160	10	153	95.625	CTGTG-CCTCCTCCTC-GAACG	10	0	4	2.5	CTGTG-CCCCCTCCTC-GAACG	10	0	3	1.875	CTGTG-CCTCCCCCTC-GAACG
chr19	19q13.11:_KIAA0355	34824608	9	3	3	TCTTA-GGT-TGACA	4	9	1	116	9	91	78.4483	TCTTA-GGTGGTGGT-TGACA	9	0	13	11.2069	TCTTA-GGGGGGGGT-TGACA	9	0	8	6.89655	TCTTA-GGGGGTGGT-TGACA	9	0	4	3.44828	TCTTA-GGTGGGGGT-TGACA
chr19	19q13.12:_GAPDHS	36034619	11	5	2.2	TCGTG-GACCT-CCGCC	4	11	1	96	11	78	81.25	TCGTG-GACCTGACCTG-CCGCC	11	0	9	9.375	TCGTG-GACCTGCCCTG-CCGCC	11	0	6	6.25	TCGTG-GCCCTGCCCTG-CCGCC	11	0	3	3.125	TCGTG-GCCCTGACCTG-CCGCC
chr19	19q13.2:_GGN	38876095	14	3	4.66667	ATGGC-GTG-CAGTA	3	14	1	26	14	20	76.9231	ATGGC-GTGGCTGGTGGTGG-CAGTA	14	0	3	11.5385	ATGGC-GTGGCTGGGGGGGG-CAGGA	14	0	3	11.5385	ATGGC-GTGGCTGGGGGTGG-CAGTA
chr19	19q13.2:_FCGBP	40367407	16	6	2.66667	TGGCT-ACAGTG-TCTCA	6	16	1	183	16	161	87.9781	TGGCT-ACAGTGACAGTGAAGT-TCTCA	16	0	6	3.27869	TGGCT-AAAGTGACAGTGAAGT-TCTCA	16	0	4	2.18579	TGGCT-AAAGTGACAGGGAAGG-TTTCA	16	0	4	2.18579	TGGCT-AAAGTGACAGGGAAGT-TCTCA	16	0	4	2.18579	TGGCT-ACAGTGACAGGGAAGT-TCTCA	16	0	4	2.18579	TGGCT-ACAGTGACAGTGAAGG-TCTCA
chr19	19q13.2:_FCGBP	40383660	16	6	2.66667	TGGCT-ACAGTG-TCTCA	5	16	1	212	16	192	90.566	TGGCT-ACAGTGACAGTGAAGT-TCTCA	16	0	6	2.83019	TGGCT-ACAGTGACAGGGAAGT-TCTCA	16	0	6	2.83019	TGGCT-AAAGTGACAGTGAAGT-TCTCA	16	0	5	2.35849	TGGCT-AAAGTGACAGGGAAGT-TCTCA	16	0	3	1.41509	TGGCT-AAAGTGACAGGGAAGG-TCTCA
chr19	19q13.2:_FCGBP	40399348	16	6	2.66667	TGGCT-ACAGTG-TCTCA	3	16	1	175	16	168	96	TGGCT-ACAGTGACAGTGAAGT-TCTCA	16	0	4	2.28571	TGGCT-ACAGTGACAGGGAAGT-TCTCA	16	0	3	1.71429	TGGCT-ACAGTGACAGTGAAGG-TCTCA
chr19	19q13.31:_ZFP112	44833639	11	5	2.2	TGTAG-TTTTC-GTGTA	5	11	1	320	11	243	75.9375	TGTAG-TTTTCTTTTCT-GTGTA	11	0	47	14.6875	TGTAG-TTTTTTTTTTT-TTGTA	11	0	14	4.375	TGTAG-GTTTTTTTTTT-GTGTA	11	0	9	2.8125	TGTAG-TTTTCTTTTTT-GTGTA	11	0	7	2.1875	TGTAG-TTTTTTTTTCT-GTGTA
chr19	19q13.32:_CKM	45810085	15	3	5	CTTCA-CAC-GCTGC	3	15	1	118	15	112	94.9153	CTTCA-CACCATCCACCACCA-GCTGC	15	0	3	2.54237	CTTCA-CCCCATCCACCACCA-GCTGC	15	0	3	2.54237	CTTCA-CACCATCCCCCACCA-GCTGC
chr19	19q13.32:_DHX34	47870289	13	3	4.33333	AGCCC-CCA-GCCTG	4	13.13	2	48	13	31	64.5833	AGCCC-CCACCACCAGCCA-GCCTG	13	0	10	20.8333	AGCCC-CCCCCCCCAGCCA-GCCTG	13	0	4	8.33333	ACCCC-CCCCCACCAGCCA-GCCTG	13	0	3	6.25	AGCCC-CCACCCCCAGCCA-GCCTG
chr19	19q13.33:_FUT2	49206608	13	3	4.33333	CGACT-GGA-ATACC	6	13	1	166	13	137	82.5301	CGACT-GGATGGAGGAGGA-ATACC	13	0	10	6.0241	CGACG-GGAGGGAGGAGGA-ATCCC	13	0	8	4.81928	CGACT-GGAGGGAGGAGAA-ATACC	13	0	5	3.01205	CGACT-GGATGGGGGAGGA-ATACC	13	0	3	1.80723	CGACG-GGAGGGGGGAGGA-ATCCC	13	0	3	1.80723	CGACT-GGATGGAGGAGAA-ATACC
chr19	19q13.33:_TRPM4	49705321	15	3	5	AACTG-GCT-CCTCG	3	15	1	69	15	62	89.8551	AACTG-GCTGGTGGTGCTGCT-CCTCG	15	0	4	5.7971	AACTG-GCTGGTGGGGCTGCT-CCTCG	15	0	3	4.34783	AACTG-GCTGGGGGTGCTGCT-CCTCG
chr19	19q13.33:_SIGLEC11	50464133	14	6	2.33333	GCCCT-CCGGCA-TGCCT	3	14	1	57	14	47	82.4561	GCCCT-CCGGCACCGGCACC-TGCCT	14	0	7	12.2807	GCCCT-CCGGCACCGGCCCC-TGCCT	14	0	3	5.26316	GCCCT-CCGGCCCCGGCCCC-TGCCT
chr19	19q13.33:_SIGLEC16	50473115	14	6	2.33333	AGGCA-GGTGCC-AGGGC	4	14	1	50	14	35	70	AGGCA-GGTGCCGGTGCCGG-AGGGC	14	0	8	16	AGGCA-GGGGCCGGGGCCGG-GGGGC	14	0	4	8	AGGCA-GGTGCCGGGGCCGG-AGGGC	14	0	3	6	AGGCA-GGGGCCGGTGCCGG-CGGGC
chr19	19q13.42:_LILRA6	54745996	11	5	2.2	GTCAT-GGATG-AGAAT	3	11	1	386	11	355	91.9689	GTCAT-GGATGGGATGG-AGAAT	11	0	22	5.69948	GTCAT-GGATGGGGTGG-GGAAT	11	0	9	2.33161	GTCAT-GGGTGGGGTGG-GGAAT
chr19	19q13.42:_LILRB1	55143602	9	3	3	TCGCA-GGT-ACAGG	3	9	1	176	9	167	94.8864	TCGCA-GGTGGTGGT-ACAGG	9	0	6	3.40909	TCGCA-GGTGGGGGT-ACAGG	9	0	3	1.70455	TCGCA-GGTGGTGGG-ACAGG
chr20	20p13:_SIRPG	1630035	9	3	3	TGTAG-CTC-ACCTG	5	9	1	105	9	88	83.8095	TGTAG-CTCCTCCTC-ACCTG	9	0	5	4.7619	TGTAG-CTCCTCCCC-CCCTG	9	0	5	4.7619	TGTAG-CCCCCCCTC-CCCTG	9	0	4	3.80952	TGTAG-CCCCTCCTC-CCCTG	9	0	3	2.85714	TGTAG-CTCCCCCTC-CCCTG
chr20	20q11.21:_FRG1B	29631585	9	3	3	ATTCC-AGA-CAAAG	4	9	1	507	9	406	80.0789	ATTCC-AGAAGAAGA-CAAAG	6	-3	46	9.07298	ATTCC-AGAAGA-CAAAG	9	0	34	6.70611	ATTCC-AGAAGAGGA-CAAAG	9	0	21	4.14201	ATTCC-AGAAGAATA-CAAAG
chr20	20q11.21:_DNMT3B	31385073	9	3	3	CGAGA-GCT-TTGCA	3	9	1	194	9	187	96.3918	CGAGA-GCTGCTGCT-TTGCA	9	0	4	2.06186	CGAGA-GCGGCTGCT-TTGCA	9	0	3	1.54639	CGAGA-CCTGCTGCT-TTGCA
chr20	20q11.22:_ITCH	33033144	14	3	4.66667	ATTTC-ACA-GTGGC	3	14	1	305	14	299	98.0328	ATTTC-ACAAGAACAACAAC-GTGGC	14	0	3	0.983607	ACTTC-ACAAGAAAAACAAC-GTGGC	14	0	3	0.983607	ATTTC-ACAAGAACAACAAA-GTGGC
chr20	20q11.23:_RBL1	35632098	11	5	2.2	TATTC-ACCTT-GAAGG	5	11	1	240	11	209	87.0833	TATTC-ACCTTACCTTA-GAAGG	11	0	12	5	TATTC-CCCTTACCTTA-GAAGG	11	0	11	4.58333	TATTC-ACCTTCCCTTA-GAAGG	11	0	5	2.08333	TATTC-CCCTTCCCTTA-GAAGG	11	0	3	1.25	TATCC-CCCTTCCCTAA-GAAGG
chr20	20q12:_CHD6	40083345	11	5	2.2	AAATA-TCTGT-TCCTG	3	11	1	300	11	288	96	AAATA-TCTGTTCTGTT-TCCTG	11	0	8	2.66667	AAATA-TCTTTTCTGTT-TCCTA	11	0	4	1.33333	AAATA-TCTGTTCTTTT-TCCTG
chr20	20q12:_CHD6	40084473	13	6	2.16667	GACTG-GATGGT-TGCGT	4	13	1	108	13	89	82.4074	GACTG-GATGGTGATGGTG-TGCGT	13	0	9	8.33333	GACTG-GATGGGGATGGTG-TGCGT	13	0	5	4.62963	GACTG-GATGGGGATGGGG-TGCGT	13	0	5	4.62963	GACTG-GATGGTGATGGGG-TGCGT
chr20	20q13.12:_CTSA	44526443	11	5	2.2	ACCAG-AAGGT-GAGAT	3	11	1	206	11	199	96.6019	ACCAG-AAGGTAAGGTA-GAGAT	11	0	4	1.94175	ACCAG-AAGGGAAGGTA-GAGAT	11	0	3	1.45631	ACCAG-AAGGTAAGGGA-GAGAT
chr20	20q13.13:_ADNP	49509972	13	5	2.6	AGGTT-TGGAC-ACCTA	5	13	1	230	13	216	93.913	AGGTT-TGGAACTGGACTG-ACCTA	13	0	4	1.73913	AGGGT-TGGGAATGGGCTG-ACCTA	13	0	4	1.73913	AGGGT-TGGGACTGGACTG-ACCTA	13	0	3	1.30435	AGGGT-TGGGACTGGGGTG-ACCTC	13	0	3	1.30435	AGGGT-TGGGACTGGGCTG-ACCCA
chr20	20q13.2:_NFATC2	50048859	11	5	2.2	GCTTC-CGCAG-TGCTG	3	11	1	80	11	74	92.5	GCTTC-CGCAGCGCAGC-TGCTG	11	0	3	3.75	GCTTC-CGCAGCGCCGC-TGCTG	11	0	3	3.75	GCTTC-CGCCGCGCAGC-TGCTG
chr20	20q13.2:_NFATC2	50048874	12	4	3	CTGCT-GGTG-AGTAG	4	12	1	64	12	47	73.4375	CTGCT-GGTTGGTGGGTG-AGTAG	12	0	8	12.5	CTGCT-GGTTGGTGGGGG-GGGAG	12	0	5	7.8125	CTGCT-GGGTGGGGGGGG-GGTAG	12	0	4	6.25	CTGCT-GGGTGGTGGGGG-GGTAG
chr20	20q13.2:_ZFP64	50776774	10	3	3.33333	TTGAG-GCT-TCGGC	3	10	1	106	10	100	94.3396	TTGAG-GCTGCTGCTG-TCGGC	10	0	3	2.83019	TTGAG-GCTGGTGCTG-TCGGG	10	0	3	2.83019	TTGAG-GCTGCTGGTG-TCGGC
chr20	20q13.33:_SYCP2	58497482	15	1	15	CATTT-A-GCAAG	4	15	1	98	15	76	77.551	CATTT-AAAAAAAAAAAAAAA-GCAAG	14	-1	12	12.2449	CATTT-AAAAAAAAAAAAAA-GCAAG	16	1	7	7.14286	CATTT-AAAAAAAAAAAAAAAA-GCAAG	13	-2	3	3.06122	CATTT-AAAAAAAAAAAAA-GCAAG
chr20	20q13.33:_DIDO1	61522440	13	2	6.5	AATAG-GA-TATAG	4	13	1	256	13	237	92.5781	AATAG-GAGTAGAGAGAGA-TATAG	13	0	12	4.6875	AATAG-GAGGAGAGAGAGA-TATAG	13	0	4	1.5625	AATAG-GGGTAGAGAGAGA-TATAG	13	0	3	1.17188	AATAG-GAGCAGAGAGAGA-TATAG
chr20	20q13.33:_ARFGAP1	61915216	9	3	3	TCACA-AGC-CGGAG	4	9	1	324	9	311	95.9877	TCACA-AGCAGCAGC-CGGAG	9	0	5	1.54321	TCACA-AGCGGCAGC-CGGAG	9	0	4	1.23457	TCACA-AGCAGCGGC-CGGAG	9	0	4	1.23457	TCACA-AGCCGCAGC-CGGAG
chr20	20q13.33:_MYT1	62844940	18	3	6	TGAGA-AGC-GAGAT	5	18	1	278	18	251	90.2878	TGAGA-AGCAGCAGCCGCAGACAG-GAGAT	18	0	16	5.7554	TGAGA-AGCACCAGCCGCAGACAG-GAGAT	18	0	4	1.43885	TGAGA-ACCACCAGCCGCAGACAG-GAGAT	18	0	4	1.43885	GGAGA-AGCGGCAGCCGCAGACAG-GAGAT	18	0	3	1.07914	TGAGA-CGCAGCAGCCGCAGACAG-GAGAT
chr21	21q21.3:_RNF160	30339206	11	1	11	TACCA-T-ACTTG	3	11	1	102	11	86	84.3137	TACCA-TTTTTTTTTTT-ACTTG	10	-1	12	11.7647	TACCA-TTTTTTTTTT-ACTTG	12	1	4	3.92157	TACCA-TTTTTTTTTTTT-ACTTG
chr21	21q22.11:_KRTAP13-2	31744113	12	5	2.4	AGCCG-AGGGA-CCACA	3	12	1	52	12	44	84.6154	AGCCG-AGGGAAGGGAAG-CCACA	12	0	4	7.69231	AGCCG-AGGGAGGGGAAG-CCACA	12	0	4	7.69231	AGCCG-GGGGAAGGGAAG-CCACA
chr22	22q11.1:_OR11H1	16449488	8	1	8	AGATG-T-CTCTG	3	8	1	713	8	677	94.9509	AGATG-TTTTTTTT-CTCTG	8	0	33	4.62833	AGATG-TTTGTTTT-CTCTG	7	-1	3	0.420757	AGATG-TTTTTTT-CTCTG
chr22	22q11.1:_CECR6	17601075	13	6	2.16667	CAGGT-AGGCGA-CTCGC	3	13	1	89	13	82	92.1348	CAGGT-AGGCGAAGGCGAA-CTCGC	13	0	4	4.49438	CAGGT-AGGCGAAGGCGAC-CTCGC	13	0	3	3.37079	CAGGT-AGGCGAAGGCGGA-ATCGC
chr22	22q11.22:_PPM1F	22285633	9	2	4.5	GAGCG-CA-CTGTG	3	9	1	37	9	28	75.6757	GAGCG-CACACACAC-CTGTG	9	0	5	13.5135	GAGCG-CACACCCCC-CTGTG	9	0	4	10.8108	GAGCG-CACACACCC-CTGTG
chr22	22q11.23:_ADORA2A	24829516	9	3	3	TCACT-GGC-CGACA	3	9	1	129	9	116	89.9225	TCACT-GGCGGCGGC-CGACA	9	0	9	6.97674	TCACT-GGCGGCGGG-CGACA	9	0	4	3.10078	TCACT-GGCGGGGGC-CGGCA
chr22	22q12.3:_HMGXB4	35684269	13	3	4.33333	AGTCC-CCA-TGCTG	4	13	1	87	13	74	85.0575	AGTCC-CCACCCACCACCA-TGCTG	13	0	7	8.04598	AGTCC-CCCCCCACCACCA-TGCTG	13	0	3	3.44828	AGTCC-CCCCCCCCCACCA-TGCTG	13	0	3	3.44828	AGTCC-CCCCCCACCCCCA-TGCTG
chr22	22q13.2:_XPNPEP3	41305177	15	3	5	CACCT-GTG-AATCG	4	15	1	237	15	197	83.1224	CACCT-GTGGTGGCTGGTGGT-AATCG	15	0	18	7.59494	CACCT-GTGGTGGCTGGGGGT-AATCG	15	0	14	5.90717	CACCT-GTGGTGGCTGGTGGG-AATCG	15	0	8	3.37553	CACCT-GTGGTGGCTGGGGGG-AATCG
chr22	22q13.2:_TCF20	42610353	24	3	8	GTTGT-TGC-CCCTG	3	24	1	100	24	89	89	GTTGT-TGCTGCGGTTGCTGCTGCTGCTGC-CCCTG	24	0	7	7	GTTGT-TGCTGCGGTTGCTGCTGCTGCTGG-CCCTG	24	0	4	4	GTTGT-TGCTGCGGTTGCTGCTGCTGCCGC-CCCTG
chr22	22q13.33:_MOV10L1	50547206	10	3	3.33333	ATGCA-GTG-AGAGC	3	10	1	107	10	98	91.5888	ATGCA-GTGGTGGTGG-AGAGC	10	0	6	5.60748	ATGCA-GTGGTGGGGG-AGAGC	10	0	3	2.80374	ATGCA-GGGGTGGTGG-AGACC
chrX	Xp11.22:_WNK3	54224913	13	6	2.16667	GGATA-CCCCGC-ACAGC	3	13	1	88	13	77	87.5	GGATA-CCCCGCCCCCGCC-ACAGC	13	0	7	7.95455	GGATC-CCCCCCCCCCGCC-ACAGC	13	0	4	4.54545	GGATA-CCCCGCCCCCCCC-ACCGC
chrX	Xp11.22:_GNL3L	54578746	19	3	6.33333	TATAT-ACC-ACTCT	4	19.19	2	48	19	21	43.75	TATAT-ACCACCACCAGCCACTCAC-ACTCT	19	0	20	41.6667	TATAT-CCCCCCCCCAGCCACTCAC-ACTCT	19	0	4	8.33333	TATAT-ACCCCCCCCAGCCACTCAC-ACTCT	19	0	3	6.25	TATAT-CCCACCCCCAGCCACTCAC-ACTCT
DLD-1
chr1	1p35.2:_SNRNP40	31732603	16	1	16	GTTAC-A-TCCCA	4	16.12	2	15	16	4	26.6667	GTTAC-AAAAAAAAAAAAAAAA-TCCCA	12	-4	4	26.6667	GTTAC-AAAAAAAAAAAA-TCCCA	13	-3	4	26.6667	GTTAC-AAAAAAAAAAAAA-TCCCA	15	-1	3	20	GTTAC-AAAAAAAAAAAAAAA-TCCCA
chr1	1p32.3:_PODN	53546462	13	6	2.16667	CTTGA-GTACCT-CAGAA	3	13	1	40	13	32	80	CTTGA-GTACCTGTACCTG-CAGAA	13	0	4	10	TTTGA-GTCCCTGTCCCTG-CAGAA	13	0	4	10	CTTGA-GTCCCTGTACCTG-CAGAA
chr1	1p13.3:_CEPT1	111690320	9	1	9	ATATT-A-CAAGA	3	9	1	63	9	56	88.8889	ATATT-AAAAAAAAA-CAAGA	10	1	4	6.34921	ATATT-AAAAAAAAAA-CAAGA	8	-1	3	4.7619	ATATT-AAAAAAAA-CAAGA
chr1	1q32.1:_SYT2	202574839	16	3	5.33333	GCATC-GTG-CAGGA	3	0	1	23	16	16	69.5652	GCATC-GTGGCGGTGGTGGTGG-CAGGA	16	0	4	17.3913	GCATC-GTGGCGGTGGTGGGGG-CAGGA	16	0	3	13.0435	GCATC-GTGGCGGTGGGGGGGG-CAGGG
chr1	1q44:_PPPDE1	244816608	9	3	3	CGCGG-GGA-TGGGG	3	9	1	19	9	13	68.4211	CGCGG-GGAGGAGGA-TGGGG	9	0	3	15.7895	CGCGG-GGGGGAGGA-TGGGG	9	0	3	15.7895	CGCGG-GGGGGGGGG-TGGGG
chr2	2p16.1:_PEX13	61258764	11	5	2.2	TATAA-TGGGC-ACAAC	3	11	1	99	11	91	91.9192	TATAA-TGGGCTGGGCT-ACAAC	11	0	5	5.05051	TATAA-TGGGCGGGGCT-ACAAC	11	0	3	3.0303	TATAA-GGGGCTGGGCT-ACAAC
chr2	2p15:_UGP2	64069278	15	1	15	TCTAG-A-GCCGG	4	12.14	2	36	12	14	38.8889	TCTAG-AAAAAAAAAAAA-GCCGG	14	2	12	33.3333	TCTAG-AAAAAAAAAAAAAA-GCCGG	15	3	6	16.6667	TCTAG-AAAAAAAAAAAAAAA-GCCGG	13	1	4	11.1111	TCTAG-AAAAAAAAAAAAA-GCCGG
chr2	2q11.2:_CNNM4	97427564	15	6	2.5	TCCAC-CATTGG-CTTTG	3	15	1	33	15	27	81.8182	TCCAC-CATTGGCATTGTCAT-CTTTG	15	0	3	9.09091	CCCCC-CATTGGCATTTTCAT-CTTTG	15	0	3	9.09091	CCCCC-CCTTGGCATTGTCAT-CTTTT
chr3	3p22.2:_DLEC1	38125669	14	3	4.66667	CAGAA-CAC-GCCGC	4	14	1	45	14	33	73.3333	CAGAA-CACCACCACGACCA-GCCGC	14	0	6	13.3333	CAGAA-CCCCACCACGACCA-GCCGC	14	0	3	6.66667	CAGAC-CCCCACCCCGCCCA-GCCGC	14	0	3	6.66667	CAGAA-CCCCCCCACGCCCA-GCCGC
chr3	3q13.2:_KIAA2018	113376095	18	3	6	CCTGC-TTG-CTGCT	4	18.18	2	48	18	21	43.75	CCTGC-TTGTTGTTGTTGCTGTTG-CTGCT	18	0	13	27.0833	TGCCC-TGCTTGTTGTTGTTGCTG-TTGCT	16	-2	7	14.5833	CCTGC-TTGTTGTTGTTGCTGT-TGCTG	18	0	7	14.5833	CTTAA-CTGCCCTGCTTGTTGTTG-TTGCT
chr3	3q25.1:_RNF13	149679149	13	1	13	AACAT-A-TCCTC	3	12	1	46	12	38	82.6087	AACAT-AAAAAAAAAAAA-TCCTC	13	1	5	10.8696	AACAT-AAAAAAAAAAAAA-TCCTC	11	-1	3	6.52174	AACAT-AAAAAAAAAAA-TCCTC
chr4	4p11:_FRYL	48584634	11	5	2.2	CGAAC-AATAA-CAAAT	3	11	1	55	11	44	80	CGAAC-AATAAAATAAA-CAAAT	11	0	7	12.7273	CGAAA-AAAAAAAAAAA-CAAAT	11	0	4	7.27273	CGAAC-AAAAAAATAAA-CAAAT
chr5	5q31.2:_CDC23	137548728	8	2	4	GCAGG-GA-AAGCC	3	8	1	59	8	48	81.3559	GCAGG-GAGAGAGA-AAGCC	8	0	7	11.8644	GCAGG-GGGAGAGA-AAGCC	8	0	4	6.77966	GCAGG-GGGGGAGA-AAACC
chr5	5q33.1:_FAT2	150925451	10	3	3.33333	TGTCA-ACC-TGACA	3	10	1	60	10	52	86.6667	TGTCA-ACCACCACCA-TGACA	10	0	5	8.33333	TGTCA-CCCCCCCCCA-TGACA	10	0	3	5	TGCCA-ACCCCCCCCA-TGACA
chr5	5q33.2:_KIF4B	154395186	14	5	2.8	AATGT-CAAGC-TGAGT	3	14	1	57	14	50	87.7193	AATGT-CAACCAAGCCAAGC-TGAGT	14	0	4	7.01754	AATGT-CAACAAAGCCAAGC-TGAGT	14	0	3	5.26316	AATGT-CACCCAAGCCAAGC-TGAGT
chr6	6q27:_FGFR1OP	167453520	12	1	12	TTCCA-T-CCAGA	4	12.13	2	30	12	19	63.3333	TTCCA-TTTTTTTTTTTT-CCAGA	13	1	5	16.6667	TTCCA-TTTTTTTTTTTTT-CCAGA	14	2	3	10	TTCCA-TTTTTTTTTTTTTT-CCAGA	11	-1	3	10	TTCCA-TTTTTTTTTTT-CCAGA
chr8	8q22.3:_NCALD	102701457	15	1	15	TTGGC-A-TTGTT	4	13.12	2	54	13	31	57.4074	TTGGC-AAAAAAAAAAAAA-TTGTT	12	-1	10	18.5185	TTGGC-AAAAAAAAAAAA-TTGTT	14	1	7	12.963	TTGGC-AAAAAAAAAAAAAA-TTGTT	15	2	6	11.1111	TTGGC-AAAAAAAAAAAAAAA-TTGTT
chr9	9q34.2:_BRD3	136915544	9	3	3	GTGGC-AGG-TGGGG	4	9.9	2	15	9	4	26.6667	GTGGC-AGGGGGGGG-GGGGG	9	0	4	26.6667	GTGGC-AGGAGGAGG-TGGGG	9	0	4	26.6667	GTGGC-AGGAGGGGG-GGGGG	9	0	3	20	GTGGC-AGGGGGAGG-GGGGG
chr10	10p12.33:_STAM	17756599	10	3	3.33333	TATAG-TCC-GCCGC	3	10	1	33	10	26	78.7879	TATAG-TCCTCCTCCT-GCCGC	10	0	4	12.1212	TATAG-TCCCCCCCCT-GCCGC	10	0	3	9.09091	TATAG-TCCTCCCCCT-GCCGC
chr10	10p12.1:_ABI1	27037483	16	1	16	ACTTC-A-TTAAT	3	16	1	32	16	25	78.125	ACTTC-AAAAGAAAAAAAAAAA-TTAAT	17	1	4	12.5	ACTTC-AAAAGAAAAAAAAAAAA-TTAAT	15	-1	3	9.375	ACTTC-AAAAGAAAAAAAAAA-TTAAT
chr10	10q25.3:_VAX1	118897597	25	1	25	AAAGG-A-GGGGG	4	21.24	2	22	21	11	50	AAAGG-AAAAAAAAAGCAAAAAAAAAA-GGGGG	24	3	5	22.7273	AAAGG-AAAAAAAAGCAAAAAAAAAAAAAG-GGGGG	23	2	3	13.6364	AAAGG-AAAAAAAAGAAAAAAAAAAAAAA-GGGGG	20	-1	3	13.6364	AAAGG-AAAAAAAAAGCAAAAAAAAA-GGGGG
chr11	11p15.5:_MUC6	1016709	8	2	4	CCATC-TG-GGTAG	6	8.8	2	259	8	127	49.0347	CCATC-TGTGTGTG-GGTAG	8	0	77	29.7297	ACATC-TGTGCGTG-GGTAG	8	0	18	6.94981	ACATC-TGTGCATG-GGTAG	8	0	18	6.94981	CCATC-TGTGTGCG-GGGAG	8	0	15	5.79151	ACATC-TGTGGGTG-GGTTG	8	0	4	1.5444	CCATC-TGTTGATG-GGTTG
chr11	11p15.5:_MUC6	1016919	12	3	4	GTAGC-CTG-GCCGA	4	12	1	528	12	408	77.2727	GTAGC-CTGCTGCTGGTG-GCCGA	12	0	61	11.553	GTAGC-CTGCTGCTGCTG-GCCGA	12	0	52	9.84848	GTAGC-TTGCTGCTGGTG-GCCGA	12	0	7	1.32576	GTGGC-CTGCTACTGGTG-GCCGA
chr11	11p15.5:_MUC6	1017426	9	3	3	GTAGC-CTG-GTGGC	3	9	1	409	9	392	95.8435	GTAGC-CTGCTGCTG-GTGGC	9	0	13	3.17848	GTAGC-TTGCTGCTG-GTGGC	9	0	4	0.977995	GTGGC-CTGCTACTG-GTGGC
chr11	11p15.5:_MUC6	1018580	14	2	7	GGGGA-GT-GGGTT	3	14	1	58	14	49	84.4828	GGGGA-GTGTGTGGTGTGTG-GGGTT	14	0	5	8.62069	GGGGA-GTGTGTGGGGTGTG-GGGGT	14	0	4	6.89655	GGGGG-GGGTGTGGGGTGTG-GGGTT
chr11	11p15.5:_MUC2	1092889	19	6	3.16667	CGGTG-ACCCCA-CCGGC	9	19	1	506	19	402	79.4466	CGGTG-ACCCCAACCCCAACACCCA-CCGGC	19	0	49	9.68379	CGGTG-ACACCAACCCCAACACCCA-CCGGC	19	0	17	3.35968	CGGTG-ACCCCAACCCCAATACCCA-CCGGC	19	0	10	1.97628	CGGTG-ACCCCAACCCCTACACCCA-CCGGC	19	0	10	1.97628	CGGTG-ACCCCAACCCCAACCCCCA-CCGGC	19	0	8	1.58103	CGGTG-ACCCCAACCCCAACACCCC-CCGGC	19	0	4	0.790514	CGGTG-ACCCCAACCCCGACACCCA-CCGGC	19	0	3	0.592885	CGGTG-ACCCCACCCCCAACACCCA-CCGGC
chr11	11p15.5:_MUC2	1092935	16	3	5.33333	GACAC-CCA-TACGG	7	16	1	235	16	195	82.9787	GACAC-CCATCACCACCACCAC-TACGG	16	0	17	7.23404	GACAC-CCATCACCACCAACAC-TACGG	16	0	7	2.97872	GACAC-CCATCAGCACCACCAC-TACGG	16	0	6	2.55319	GACAC-CCATCACCACCACCAT-TACGG	16	0	4	1.70213	GACAC-CCATCACCACCCCCAC-TACGG	16	0	3	1.2766	GACAC-CCATCACCACCATCAC-TACGG	16	0	3	1.2766	GACAC-CCATCACCCCCACCAC-TACGG
chr11	11p15.5:_MUC2	1092958	19	6	3.16667	CGGTG-ACCCCA-CCGGC	12	19	1	364	19	267	73.3516	CGGTG-ACCCCAACCCCAACACCCA-CCGGC	19	0	20	5.49451	CGGTG-ACCCCAACCCCAACACCAA-CCGGC	19	0	14	3.84615	CGGTG-ACCCCAACCCCTACACCCA-CTGGC	19	0	10	2.74725	CGGTG-ACCCCAACAGCAACACCCA-CCGGC	19	0	10	2.74725	CAGTG-ACCCCAACCCCAACATCCA-CCGGC	19	0	10	2.74725	CGGTG-ACCCCAACACCAACACCCA-CTGGC	19	0	9	2.47253	TGGTG-ACCCCAACCCCACCACCCA-CTGGC	19	0	7	1.92308	CGGTG-ACCCCAACCCCAATACCCA-CCGGC
chr11	11p15.5:_MUC2	1093234	19	6	3.16667	CGGTG-ACCCCA-CCGGC	4	19.19	2	119	19	73	61.3445	CGGTG-ACCCCAACCCCAACACCCA-CCGGC	19	0	32	26.8908	CGGTG-ACCCCAACCCCTACACCCA-CCGGC	19	0	11	9.2437	CGGTG-ACACCAACCCCAACACCCA-CCGGC	19	0	3	2.52101	CGGTG-ACCCCACCCCCAACACCCA-CCGGC
chr11	11p15.5:_MUC2	1093280	16	3	5.33333	GACAC-CCA-TACGG	9	16.16	2	257	16	155	60.3113	GACAC-CCATCACCACCACCAC-TACGG	16	0	54	21.0117	GACAC-CCATCAGCACCACCAC-TACGG	16	0	13	5.05837	GACAC-CAATCACCACCACCAC-TACGG	16	0	11	4.28016	GACAC-CCATCACCACCACCAT-TACGG	16	0	11	4.28016	GACAC-CCATCACCACCAACAC-TACGG	16	0	4	1.55642	AACAC-CCATCACCACCACCAA-TACGG	16	0	3	1.16732	GACAC-CCATCAGCAACACCAC-TACGG	16	0	3	1.16732	GACAC-CCATCACCACCCCCAC-TACGG
chr11	11p15.5:_MUC2	1093355	10	3	3.33333	CATCT-CCA-TACGG	6	10	1	331	10	271	81.8731	CATCA-CCACCACCAC-TACGG	10	0	28	8.45921	CATCT-CCACCACCAG-TACGG	9	-1	18	5.43807	CCCAT-CACCACCAC-TACGG	10	0	6	1.81269	CATCT-CCCCCACCAC-TACGG	10	0	5	1.51057	CATCC-CCACCACCCC-CACGG	10	0	3	0.906344	CATCC-CCACCCCCAC-TACGG
chr11	11p15.5:_MUC5B	1265729	14	3	4.66667	AGCCA-TCC-CTGGG	3	14	1	31	14	23	74.1935	AGCCA-TCCCCTCCTCCTCC-CTGGG	14	0	5	16.129	AGCCA-CCCCCCCCCCCCCC-CTGGG	14	0	3	9.67742	AGCCA-TCCCCTCTTCCTCC-CTGGG
chr11	11p15.4:_ST5	8734161	9	3	3	AGGGA-CAC-AAAGT	3	9	1	42	9	32	76.1905	AGGGA-CACCACCAC-AAAGT	9	0	6	14.2857	AGGGA-CCCCCCCAC-AAAGT	9	0	4	9.52381	AGGGA-CCCCCCCAA-AAAGT
chr11	11q14.1:_CREBZF	85374468	15	1	15	AACAG-A-TCACA	4	14.15	2	39	14	17	43.5897	AACAG-AAAAAAAAAAAAAA-TCACA	15	1	16	41.0256	AACAG-AAAAAAAAAAAAAAA-TCACA	16	2	3	7.69231	AACAG-AAAAAAAAAAAAAAAA-TCACA	13	-1	3	7.69231	AACAG-AAAAAAAAAAAAA-TCACA
chr11	11q23.2:_NCAM1	112832277	10	1	10	CTGCA-G-CACAG	4	9.12	2	31	9	14	45.1613	CTGCA-GGGGGGGGG-CACAG	12	3	9	29.0323	CTGCA-GGGGGGGGGGGG-CACAG	11	2	5	16.129	CTGCA-GGGGGGGGGGG-CACAG	10	1	3	9.67742	CTGCA-GGGGGGGGGG-CACAG
chr11	11q23.3:_MLL	118343553	15	6	2.5	CTCGT-CTCCAC-TGCTG	3	15	1	32	15	26	81.25	CTCGT-CTCCACCTCCACCTC-TGCTG	15	0	3	9.375	CTCGT-CTCCACCTCCCCCTC-TGCTG	15	0	3	9.375	CTCGT-CTCCCCCTCCACCTC-TGCTG
chr11	11q23.3:_CBL	119155962	11	3	3.66667	ATCTT-CCA-GCCTC	3	11	1	43	11	34	79.0698	ATCTT-CCACCACCACC-GCCTC	11	0	5	11.6279	ATCTT-CCACCCCCACC-GCCTC	11	0	4	9.30233	ATCTT-CCCCCCCCACC-GCCTC
chr12	12p12.1:_PYROXD1	21623285	20	1	20	CCTAC-A-GCAAG	4	21.21	2	17	21	6	35.2941	CCTAC-AAAAAAAAAAAAAATAACAAA-GCAAG	21	0	5	29.4118	CCTAC-AAAAAAAAAAAAAAAAACAAA-GCAAG	22	1	3	17.6471	CCTAC-AAAAAAAAAAAAAAAAAACAAA-GCAAG	20	-1	3	17.6471	CCTAC-AAAAAAAAAAAAATAACAAA-GCAAG
chr12	12q13.13:_KRT2	53039056	11	3	3.66667	TAGAA-CCT-ACTAC	4	11	1	73	11	59	80.8219	TAGAA-CCTCCTCCTCC-ACTAC	11	0	7	9.58904	TAGAC-CCCCCCCCCCC-ACTAC	11	0	4	5.47945	TAGAC-CCCCCTCCCCC-ACTAC	11	0	3	4.10959	TAGAC-CCCCCCCCTCC-CCTCC
chr12	12q13.13:_KRT77	53097130	9	3	3	GACTC-CCA-GAGCC	4	9	1	78	9	61	78.2051	GACTC-CCACCACCA-GAGCC	9	0	7	8.97436	GACTC-CCCCCCCCA-GAGCC	9	0	7	8.97436	GACTC-CCCCCACCA-GAGCC	9	0	3	3.84615	GACCC-CCACCCCCA-GAGCC
chr12	12q21.2:_PPP1R12A	80169698	17	1	17	GCTGC-T-GGAAA	4	15.17	2	28	15	11	39.2857	GCTGC-TTTTTTTTTTTATTT-GGAAA	17	2	11	39.2857	GCTGC-TTTTTTTTTTTTTATTT-GGAAA	14	-1	3	10.7143	GCTGC-TTTTTTTTTTATTT-GGAAA	16	1	3	10.7143	GCTGC-TTTTTTTTTTTTATTT-GGAAA
chr13	13q22.3:_MYCBP2	77818070	13	6	2.16667	TCCGG-AACCAC-GATCC	4	13.13	2	21	13	10	47.619	TCCGG-AACCACAACCACA-GATCC	13	0	5	23.8095	TTCTC-CGGAACCACAACC-ACAGA	13	0	3	14.2857	TCTCC-GGAACCACAACCA-CAGAT	13	0	3	14.2857	CTCCG-GAACCACAACCAC-AGATC
chr14	14q11.2:_DHRS4L2	24475174	14	3	4.66667	AAACA-GTG-AGGAA	3	14	1	36	14	27	75	AAACA-GTGGTGGTGGGTGG-AGGAA	14	0	5	13.8889	AAACA-GGGGTGGTGGGTGG-AGGAC	14	0	4	11.1111	AAACA-GTGGTGGGGGGTGG-AGGAC
chr15	15q15.1:_DNAJC17	41068790	16	6	2.66667	ACTCT-CCTGGG-CCGCT	3	16	1	39	16	31	79.4872	ACTCT-CCTGGGCCTGGGCCTG-CCGCT	16	0	4	10.2564	CCTCT-CCGGGGCCTGGGCCTG-CCGCT	16	0	4	10.2564	CCCCT-CCGGGGCCGGGGCCTG-CCGCT
chr15	15q26.1:_ANPEP	90349643	9	3	3	GGGGT-TGG-CTGAG	3	9	1	35	9	29	82.8571	GGGGT-TGGTGGTGG-CTGAG	9	0	3	8.57143	GGGGT-TGGGGGTGG-GTGAG	9	0	3	8.57143	GGGGG-TGGGGGGGG-CTGAG
chr16	16p11.2:_SRCAP	30750615	9	3	3	GTCCA-TGG-CTGTA	3	9	1	28	9	22	78.5714	GTCCA-TGGTGGTGG-CTGTA	9	0	3	10.7143	GTCCA-TGGGGGTGG-GTGTA	9	0	3	10.7143	GTCCA-TGGTGGGGG-CTGTA
chr16	16q22.1:_DYNC1LI2	66757488	16	1	16	TGAAG-T-AAAGT	4	14.15	2	38	14	17	44.7368	TGAAG-TTTTTTTTTTTTTT-AAAGT	15	1	14	36.8421	TGAAG-TTTTTTTTTTTTTTT-AAAGT	13	-1	4	10.5263	TGAAG-TTTTTTTTTTTTT-AAAGT	16	2	3	7.89474	TGAAG-TTTTTTTTTTTTTTTT-AAAGT
chr16	16q24.1:_FAM92B	85132862	12	4	3	CTTAA-CCAC-AGAGA	3	12	1	64	12	50	78.125	CTTAA-CCACCCACTCAC-AGAGA	12	0	10	15.625	CTTAC-CCCCCCACTCAC-AGAGA	12	0	4	6.25	CTTAC-CCCCCCCCTCAC-AGAGA
chr17	17p12:_HS3ST3A1	13399487	16	1	16	TTTGA-T-AAATT	3	0	1	34	16	24	70.5882	TTTGA-TTTTTTTTTTCTTTTT-AAATT	18	2	6	17.6471	TTTGA-TTTTTTTTTTTTCTTTTT-AAATT	17	1	4	11.7647	TTTGA-TTTTTTTTTTTCTTTTT-AAATT
chr17	17q22:_MSI2	55729495	14	3	4.66667	CAGCA-GCG-AGCAA	3	14	1	26	14	20	76.9231	CAGCA-GCGGCGGTGGCGGC-AGCAA	14	0	3	11.5385	CAGCA-GCGGCGGGGGCGGC-AGCAA	14	0	3	11.5385	CAGCA-GCGGCGGTGGGGGC-AGCAA
chr18	18q23:_C18orf22	77805912	18	7	2.57143	CTGGT-GTGGCAG-TGAGC	4	18.18	2	39	18	21	53.8462	CTGGT-GTGGCAGGGGCAGGTGGC-TGAGC	18	0	9	23.0769	CTGGT-GTGGCAGGGGCAGGGGGC-TGAGC	18	0	5	12.8205	CTGGT-GTGGCAGGGGGAGGGGGG-TGAGC	18	0	4	10.2564	CTGGT-GTGGCAGGGGCAGGGGGG-TGAGC
chr19	19p13.3:_DAZAP1	1432527	18	6	3	ACGGG-CCTCCA-GATCA	4	18	1	62	18	53	85.4839	ACGGG-CCTCCACCTCCACCGCCA-GATCA	18	0	3	4.83871	ACGGG-CCTCCCCCTCCACCGCCA-GATCA	18	0	3	4.83871	ACGGG-CCCCCCCCCCCCCCGCCA-GATCA	18	0	3	4.83871	ACGGG-CCTCCCCCCCCCCCGCCA-GATCA
chr19	19p13.3:_DAZAP1	1432568	9	3	3	GGGGT-TCC-ACCAG	3	9	1	71	9	55	77.4648	GGGGT-TCCTCCTCC-ACCAG	9	0	10	14.0845	GGGGT-TCCTCCCCC-CCCAG	9	0	6	8.4507	GGGGT-TCCCCCCCC-CCCAG
chr19	19p13.2:_MUC16	8999486	11	5	2.2	TCTCT-GTCCA-GGCTT	3	11	1	104	11	92	88.4615	TCTCT-GTCCAGTCCAG-GGCTT	11	0	7	6.73077	TCTCT-GTTCAGTCCAG-GGCTT	11	0	5	4.80769	TCTCT-GTCCAGCCCAG-GTCTT
chr19	19q13.32:_FBXO46	46214701	14	1	14	CTGAT-A-CACCC	3	12	1	26	12	20	76.9231	CTGAT-AAAAAAAAAAAA-CACCC	11	-1	3	11.5385	CTGAT-AAAAAAAAAAA-CACCC	13	1	3	11.5385	CTGAT-AAAAAAAAAAAAA-ACCCT
chr20	20p12.2:_JAG1	10626017	11	5	2.2	CAGGT-CTTTC-ACCCA	3	11	1	35	11	28	80	CAGGT-CTTTCCTTTCC-ACCCA	11	0	4	11.4286	CAGGG-CTTTTCTTTCC-ACCCC	11	0	3	8.57143	CAGGG-CTTTCCTTTTC-ACCCC
chr20	20q11.21:_FRG1B	29633959	18	1	18	TTATC-T-CTGAA	4	16.18	2	159	16	68	42.7673	TTATC-TTTTTGTGTTTTTTTT-CTGAA	18	2	39	24.5283	TTATC-TTTTTGTGTTTTTTTTTT-CTGAA	15	-1	31	19.4969	TTATC-TTTTTGTGTTTTTTT-CTGAA	17	1	21	13.2075	TTATC-TTTTTGTGTTTTTTTTT-CTGAA
chr22	22q13.2:_TCF20	42611139	10	3	3.33333	GTCGT-CCA-TGCCA	4	10.1	2	48	10	31	64.5833	GTCGT-CCACCACCAC-TGCCA	10	0	9	18.75	GTCGT-CCCCCACCAC-TGCCA	10	0	5	10.4167	GTCGC-CCCCCCCCCC-TGCCA	10	0	3	6.25	GTCGT-CCCCCCCCAC-TGCCA
PD20
chr1	1p36.33:_LOC643837	788836	13	6	2.16667	GATGA-ACCCTG-TCAAC	3	13	1	107	13	77	71.9626	GATGA-ACCCTGACCCTGA-TCAAC	13	0	18	16.8224	GATGA-ACCCCGACCCTGA-TCAAC	13	0	12	11.215	GATGA-ACCCCGACGCTGA-TCAAC
chr1	1p36.32:_KIAA0562	3729819	13	1	13	TATAC-T-CGAGA	4	13.14	2	43	13	19	44.186	TATAC-TTTTTTTTTTTTT-CGAGA	14	1	12	27.907	TATAC-TTTTTTTTTTTTTT-CGAGA	12	-1	7	16.2791	TATAC-TTTTTTTTTTTT-CGAGA	15	2	5	11.6279	TATAC-TTTTTTTTTTTTTTT-CGAGA
chr1	1p36.23:_CAMTA1	7827904	13	1	13	ACTGC-A-GAGCT	4	15	1	59	15	41	69.4915	ACTGC-AAAAAAAAAAAAAAA-GAGCT	14	-1	8	13.5593	ACTGC-AAAAAAAAAAAAAA-GAGCT	16	1	5	8.47458	ACTGC-AAAAAAAAAAAAAAAA-GAGCT	13	-2	5	8.47458	ACTGC-AAAAAAAAAAAAA-GAGCT
chr1	1p36.23:_CAMTA1	7828174	18	1	18	ATGAT-A-CCTGA	6	13.16	2	38	13	14	36.8421	ATGAT-AAAAAAAAAAAAA-CCTGA	16	3	7	18.4211	ATGAT-AAAAAAAAAAAAAAAA-CCTGA	15	2	6	15.7895	ATGAT-AAAAAAAAAAAAAAA-CCTGA	14	1	4	10.5263	ATGAT-AAAAAAAAAAAAAA-CCTGA	12	-1	4	10.5263	ATGAT-AAAAAAAAAAAA-CCTGA	17	4	3	7.89474	ATGAT-AAAAAAAAAAAAAAAAA-CCTGA
chr1	1p36.13:_MSTP2	16974362	9	3	3	CCAAT-ACC-GCGGG	4	9	1	1159	9	1146	98.8783	CCAAT-ACCACCACC-GCGGG	9	0	7	0.603969	CCAAT-ACCCCCACC-GCGGG	9	0	3	0.258844	CCAAT-ACCACCCCC-GCGGG	9	0	3	0.258844	CCAAT-ACCACAACC-GCGGG
chr1	1p36.12:_HP1BP3	21070972	10	1	10	GGAAG-A-GGCAA	3	10	1	73	10	67	91.7808	GGAAG-AAAAAAAAAA-GGCAA	11	1	3	4.10959	GGAAG-AAAAAAAAAAA-GGCAA	9	-1	3	4.10959	GGAAG-AAAAAAAAA-GGCAA
chr1	1p36.12:_EIF4G3	21133146	12	1	12	AGCAC-T-AAACA	3	12	1	66	12	56	84.8485	AGCAC-TTTTTTTTTTTT-AAACA	11	-1	7	10.6061	AGCAC-TTTTTTTTTTT-AAACA	13	1	3	4.54545	AGCAC-TTTTTTTTTTTTT-AAACA
chr1	1p36.12:_EIF4G3	21133497	13	1	13	TCAAC-T-GCTAA	3	13	1	49	13	41	83.6735	TCAAC-TTTTTTTTTTTTT-GCTAA	13	0	5	10.2041	CTCAA-CTTTTTTTTTTTT-GCTAA	14	1	3	6.12245	TCAAC-TTTTTTTTTTTTTT-GCTAA
chr1	1p36.12:_HTR1D	23518522	17	4	4.25	CTTGC-GGTG-CGTCT	4	17.17	2	56	17	35	62.5	CTTGC-GGTGGGTGGGGGGTGGG-CGTCT	17	0	9	16.0714	CTTGC-GGCGGGTGGGGGGTGGG-CGTCT	17	0	9	16.0714	CTTGC-GGCGGGGGGGGGGGGGG-GGGCT	17	0	3	5.35714	CTTGC-GGCGGGTGGGGGGGGGG-GGGCT
chr1	1p36.11:_PDIK1L	26449668	15	1	15	AGTTG-T-GTAAT	3	15	1	44	15	32	72.7273	AGTTG-TTTTTTTTTTTTTTT-GTAAT	14	-1	7	15.9091	AGTTG-TTTTTTTTTTTTTT-GTAAT	16	1	5	11.3636	AGTTG-TTTTTTTTTTTTTTTT-GTAAT
chr1	1p36.11:_HMGN2	26801727	26	1	26	CAGAA-T-AAAAG	3	26	1	66	26	49	74.2424	CAGAA-TTTTGTTTTACTTTTTTTTTTTTTTT-AAAAG	27	1	11	16.6667	CAGAA-TTTTGTTTTACTTTTTTTTTTTTTTTT-AAAAG	25	-1	6	9.09091	CAGAA-TTTTGTTTTACTTTTTTTTTTTTTT-AAAAG
chr1	1p36.11:_ARID1A	27107651	30	1	30	ATGGT-A-TTCTG	4	30.29	2	24	30	8	33.3333	ATGGT-AAAAAAAAAAAAAAAAAATACAAAAAAAAA-TTCTG	29	-1	7	29.1667	ATGGT-AAAAAAAAAAAAAAAAATACAAAAAAAAA-TTCTG	31	1	5	20.8333	ATGGT-AAAAAAAAAAAAAAAAAAATACAAAAAAAAA-TTCTG	29	-1	4	16.6667	ATGGT-AAAAAAAAAAAAAAAAAAAAAAAAAAAAA-TTTTG
chr1	1p35.3:_LOC653566	28421550	11	1	11	CTGAC-T-CACAT	3	11	1	114	11	102	89.4737	CTGAC-TTTTTTTTTTT-CACAT	10	-1	9	7.89474	CTGAC-TTTTTTTTTT-CACAT	12	1	3	2.63158	CTGAC-TTTTTTTTTTTT-CACAT
chr1	1p35.2:_PTP4A2	32385072	13	1	13	CAATT-A-GCCAA	3	13	1	33	13	25	75.7576	CAATT-AAAAAAAAAAAAA-GCCAA	12	-1	5	15.1515	CAATT-AAAAAAAAAAAA-GCCAA	14	1	3	9.09091	CAATT-AAAAAAAAAAAAAA-GCCAA
chr1	1p35.1:_KPNA6	32638097	19	1	19	CCTGC-T-AGAGC	4	19.18	2	32	19	14	43.75	CCTGC-TTTTTTTTTTTTTTTTTTT-AGAGC	18	-1	9	28.125	CCTGC-TTTTTTTTTTTTTTTTTT-AGAGC	20	1	6	18.75	CCTGC-TTTTTTTTTTTTTTTTTTTT-AGAGC	17	-2	3	9.375	CCTGC-TTTTTTTTTTTTTTTTT-AGAGC
chr1	1p35.1:_TSSK3	32828027	14	3	4.66667	GAGTT-TGG-AGGGC	5	14.14	2	60	14	37	61.6667	GAGTT-TGGTGGTGGTAGTG-AGGGC	14	0	10	16.6667	GAGTT-TGGTGGGGGTAGTG-AGGGC	14	0	5	8.33333	GAGTT-TGGGGGGGGGAGTG-AGGGC	14	0	5	8.33333	GAGTT-TGGTGGGGGGAGTG-AGGGC	14	0	3	5	GAGTT-TGGTGGTGGGAGTG-AGGGC
chr1	1p35.1:_CSMD2	33979881	18	1	18	ACACC-T-GGTAC	4	18.18	2	79	18	41	51.8987	ACACC-TTTTTTTTTTTCTTTTTT-GGTAC	18	0	25	31.6456	TACAC-CTTTTTTTTTTCTTTTTT-GGTAC	17	-1	10	12.6582	ACACC-TTTTTTTTTTCTTTTTT-GGTAC	18	0	3	3.79747	TTACA-CCTTTTTTTTTCTTTTTT-GGTAC
chr1	1p34.3:_SFPQ	35649755	13	1	13	ACAGT-A-TTGGT	3	13	1	66	13	59	89.3939	ACAGT-AAAAAAAAAAAAA-TTGGT	12	-1	4	6.06061	ACAGT-AAAAAAAAAAAA-TTGGT	14	1	3	4.54545	ACAGT-AAAAAAAAAAAAAA-TTGGT
chr1	1p34.2:_RIMS3	41091624	12	5	2.4	CTCCA-GTGGG-TCCCA	3	12	1	44	12	35	79.5455	CTCCA-GTGGGGTGGGGT-TCCCA	12	0	6	13.6364	CTCCA-GTGGGGGGGGGT-TCCCA	12	0	3	6.81818	CTCCA-GTGGGGGGGGGG-TCCCA
chr1	1p32.3:_SSBP3	54708944	9	3	3	AGTTG-GGT-CTCAT	3	9	1	74	9	66	89.1892	AGTTG-GGTGGTGGT-CTCAT	9	0	5	6.75676	GGTTG-GGGGGTGGT-CTCAT	9	0	3	4.05405	GGGTG-GGGGGGGGG-CTCAT
chr1	1p31.3:_AK3L1	65692699	14	1	14	TTGTG-A-CCCTG	5	15.14	2	71	15	31	43.662	TTGTG-AAAAAAAAAAAAAAA-CCCTG	14	-1	21	29.5775	TTGTG-AAAAAAAAAAAAAA-CCCTG	12	-3	11	15.493	TTGTG-AAAAAAAAAAAA-CCCCG	13	-2	5	7.04225	TTGTG-AAAAAAAAAAAAA-CCCTG	16	1	3	4.22535	TTGTG-AAAAAAAAAAAAAAAA-CCCTG
chr1	1p31.3:_DNAJC6	65881133	49	2	24.5	CCCCA-AC-TGATT	3	49	1	20	49	14	70	CCCCA-ACACACACACACACACACACACACACACACACACACATGCACGCACACA-TGATT	45	-4	3	15	CCCCA-ACACACACACACACACACACACACACACACACATGCACGCACACA-TGATT	47	-2	3	15	CCCCA-ACACACACACACACACACACACACACACACACACATGCACGCACACA-TGATT
chr1	1p31.1:_ELTD1	79356150	11	1	11	TTCAC-T-CAATT	3	11	1	80	11	73	91.25	TTCAC-TTTTTTTTTTT-CAATT	12	1	4	5	TTCAC-TTTTTTTTTTTT-CAATT	10	-1	3	3.75	TTCAC-TTTTTTTTTT-CAATT
chr1	1p31.1:_ELTD1	79356180	14	1	14	AAACC-T-AGAAT	3	14	1	59	14	49	83.0508	AAACC-TTTTTTTTTTTTTT-AGAAT	14	0	5	8.47458	TAAAC-CTTTTTTTTTTTTT-AGAAT	13	-1	5	8.47458	AAACC-TTTTTTTTTTTTT-AGAAT
chr1	1p22.3:_DDAH1	85786749	19	1	19	TCATG-A-GCAAG	5	18.19	2	36	18	14	38.8889	TCATG-AAAAAAAAAAAAAAAAAA-GCAAG	19	1	7	19.4444	TCATG-AAAAAAAAAAAAAAAAAAA-GCAAG	17	-1	6	16.6667	TCATG-AAAAAAAAAAAAAAAAA-GCAAG	16	-2	5	13.8889	TCATG-AAAAAAAAAAAAAAAA-GCAAG	20	2	4	11.1111	TCATG-AAAAAAAAAAAAAAAAAAAA-GCAAG
chr1	1p22.2:_RBMXL1	89449509	11	1	11	AACCA-T-GCCGG	3	11	1	87	11	78	89.6552	AACCA-TTTTTTTTTTT-GCCGG	10	-1	5	5.74713	AACCA-TTTTTTTTTT-GCCGG	12	1	4	4.5977	AACCA-TTTTTTTTTTTT-GCCGG
chr1	1p22.1:_TGFBR3	92147603	11	1	11	TATTG-A-TGTTC	3	11	1	86	11	78	90.6977	TATTG-AAAAAAAAAAA-TGTTC	10	-1	5	5.81395	TATTG-AAAAAAAAAA-TGTTC	12	1	3	3.48837	TATTG-AAAAAAAAAAAA-TGTTC
chr1	1p21.3:_CNN3	95362928	23	1	23	ACTGT-A-GTTTC	5	20.19	2	24	20	6	25	ACTGT-AAAAAAAAAAAAAAAAAAAA-GTTTC	19	-1	6	25	ACTGT-AAAAAAAAAAAAAAAAAAA-GTTTC	22	2	5	20.8333	ACTGT-AAAAAAAAAAAAAAAAAAAAAA-GTTTC	18	-2	4	16.6667	ACTGT-AAAAAAAAAAAAAAAAAA-GTTTC	21	1	3	12.5	ACTGT-AAAAAAAAAAAAAAAAAAAAA-GTTTC
chr1	1p21.3:_PTBP2	97279218	21	1	21	TTTGC-T-CCTTT	5	21.16	2	25	21	9	36	TTTGC-TTTTTTTTTTTTTTTTTTTTT-CCTTT	16	-5	7	28	TTTGC-TTTTTTTTTTTTTTTT-CCTTT	19	-2	3	12	TTTGC-TTTTTTTTTTTTTTTTTTT-CCTTT	15	-6	3	12	TTTGC-TTTTTTTTTTTTTTT-CCTTT	22	1	3	12	TTTGC-TTTTTTTTTTTTTTTTTTTTTT-CCTTT
chr1	1p21.2:_SASS6	100549699	16	1	16	TTCGT-A-TTAGC	3	16	1	56	16	39	69.6429	TTCGT-AAAAAAAAAAAAAAAA-TTAGC	15	-1	9	16.0714	TTCGT-AAAAAAAAAAAAAAA-TTAGC	17	1	8	14.2857	TTCGT-AAAAAAAAAAAAAAAAA-TTAGC
chr1	1p13.3:_SORT1	109856086	13	1	13	CTCTG-A-GAGTA	4	13	1	64	13	47	73.4375	CTCTG-AAAAAAAAAAAAA-GAGTA	12	-1	10	15.625	CTCTG-AAAAAAAAAAAA-GAGTA	11	-2	4	6.25	CTCTG-AAAAAAAAAAA-GAGTA	14	1	3	4.6875	CTCTG-AAAAAAAAAAAAAA-GAGTA
chr1	1p13.3:_AHCYL1	110566211	14	1	14	CTGTT-A-GTCTG	3	14	1	49	14	43	87.7551	CTGTT-AAAAAAAAAAAAAA-GTCTG	14	0	3	6.12245	ACTGT-TAAAAAAAAAAAAA-GTCTG	13	-1	3	6.12245	CTGTT-AAAAAAAAAAAAA-GTCTG
chr1	1p13.3:_FAM40A	110596990	18	5	3.6	TGCTC-TGGGG-TTTCT	3	18	1	40	18	34	85	TGCTC-TGGGGTGGGGGTGGGGTG-TTTCT	18	0	3	7.5	TGCTC-TGGGGTGGGGGGGGGGTG-TTTCT	18	0	3	7.5	TGCTC-TGGGGGGGGGGTGGGGTG-TTTCT
chr1	1p13.3:_KCNA3	111216808	10	3	3.33333	GGCCG-CTC-CGCAG	5	10	1	111	10	91	81.982	GGCCG-CTCCTCCTCC-CGCAG	10	0	7	6.30631	GGCCG-CTCCTCCCCC-CCCAG	10	0	6	5.40541	GGCCG-CCCCCCCCCC-CCCCG	10	0	4	3.6036	GGCCG-CCCCTCCCCC-CCCCG	10	0	3	2.7027	GGCCG-CCCCTCCTCC-CCCAG
chr1	1p13.2:_MAGI3	114226706	13	1	13	AAGCC-T-CAGAT	3	13	1	59	13	48	81.3559	AAGCC-TTTTTTTTTTTTT-CAGAT	14	1	7	11.8644	AAGCC-TTTTTTTTTTTTTT-CAGAT	12	-1	4	6.77966	AAGCC-TTTTTTTTTTTT-CAGAT
chr1	1p13.2:_RSBN1	114307293	12	1	12	CCAGG-A-TCTCC	3	12	1	51	12	44	86.2745	CCAGG-AAAAAAAAAAAA-TCTCC	13	1	4	7.84314	CCAGG-AAAAAAAAAAAAA-TCTCC	11	-1	3	5.88235	CCAGG-AAAAAAAAAAA-TCTCC
chr1	1q21.1:_SEC22B	145116300	36	1	36	AGGTG-T-GACTC	9	39.38	2	71	39	27	38.0282	AGGTG-TTTTTTTTTTTTTGTTTTTTTGTTTTTTTGTTTTTTTTT-GACTC	38	-1	12	16.9014	AGGTG-TTTTTTTTTTTTGTTTTTTTGTTTTTTTGTTTTTTTTT-GACTC	19	-20	7	9.85915	AGGTG-TTTTTTTTTTTTTTTTTTT-GACTC	40	1	6	8.4507	AGGTG-TTTTTTTTTTTTTTGTTTTTTTGTTTTTTTGTTTTTTTTT-GACTC	22	-17	5	7.04225	AGGTG-TTTTTTTTTTTTTTTTTTTTTT-GACTC	21	-18	4	5.6338	AGGTG-TTTTTTTTTTTTTTTTTTTTT-GACTC	37	-2	4	5.6338	AGGTG-TTTTTTTTTTTGTTTTTTTGTTTTTTTGTTTTTTTTT-GACTC	25	-14	3	4.22535	AGGTG-TTTTTTTTTTTTTTTTTTTTTTTTT-GACTC
chr1	1q21.1:_NOTCH2NL	145284125	47	2	23.5	CAATA-TG-ATGGC	6	33.41	2	31	33	7	22.5806	CAATA-TGTGTGTGTGTGTGTGTGTGTGTGTGTGTGTGT-ATGGC	41	8	7	22.5806	ATCAA-TGTGTGTGTGTGTGTGTGTGTGTGTGTGTGTGTGTGTGTAT-ATGGC	41	8	6	19.3548	CAATA-TGTGTGTGTGTGTGTGTGTGTGTGTGTGTGTGTGTGTGTGT-ATGCC	43	10	4	12.9032	ATCAA-TGTGTGTGTGTGTGTGTGTGTGTGTGTGTGTGTGTGTGTGTAT-ATGGC	47	14	4	12.9032	CAATA-TGTGTGTGTGTGTGTGTGTGTGTGTGTGTGTGTGTGTGTGTGTGTAT-ATGGC	39	6	3	9.67742	CAATA-TGTGTGTGTGTGTGTGTGTGTGTGTGTGTGTGTGTGTGT-ATGCC
chr1	1q21.1:_GNRHR2	145515058	14	1	14	CCGGC-A-GCAAG	3	14	1	45	14	37	82.2222	CCGGC-AAAAAAAAAAAAAA-GCAAG	13	-1	5	11.1111	CCGGC-AAAAAAAAAAAAA-GCAAG	15	1	3	6.66667	CCGGC-AAAAAAAAAAAAAAA-GCAAG
chr1	1q21.2:_LOC388692	149288144	15	6	2.5	ACTTC-GGGGAG-CCCTC	5	15	1	256	15	198	77.3438	ACTTC-GGGGTGGGGGAGGGG-CCCTC	15	0	42	16.4062	ACTTC-GGGGTGGGGGAAGGG-CCCTC	15	0	7	2.73438	ACTTG-GGGGTGGGGGGGGGG-CCCTC	15	0	6	2.34375	ACTTG-GGGGGGGGGGGGGGG-CCCTC	15	0	3	1.17188	ACTTC-GGGGGGGGGGAGGGG-CCCTC
chr1	1q21.3:_TCHH	152083132	13	3	4.33333	GGCCG-TCC-GGAGC	5	13	1	100	13	83	83	GGCCG-TCCTCCTCCTCCT-GGAGC	13	0	5	5	GGCCG-TCCCCCCCCTCCT-GGAGC	13	0	5	5	GGCCG-TCCCCCTCCTCCT-GGAGC	13	0	4	4	GGCCG-TCCTCCCCCTCCT-GGAGC	13	0	3	3	GGCCG-TCCTCCTCCCCCT-GGAGC
chr1	1q21.3:_HRNR	152186485	15	5	3	CCACG-CTGGC-AGACT	5	15	1	1381	15	1169	84.6488	CCACG-CTGGCCGTGGCCTGG-AGACT	15	0	200	14.4823	CCACG-CTGGCTGTGGCCTGG-AGACT	15	0	6	0.434468	CCACG-CTGGCCGGGGCCTGG-AGACT	15	0	3	0.217234	CCACG-CTGGACGTGGCCTGG-AGACT	15	0	3	0.217234	CCACG-CCGGCCGTGGCCTGG-GCACT
chr1	1q21.3:_HRNR	152190715	15	5	3	CCACG-CTGGC-AGACT	3	15	1	1358	15	1089	80.1915	CCACG-CTGGCCGTGGCCTGG-AGACT	15	0	266	19.5876	CCACG-CTGGCTGTGGCCTGG-AGACT	15	0	3	0.220913	CCACG-CTGCCCGTGGCCTGG-AGACT
chr1	1q21.3:_FLG2	152324558	11	2	5.5	TTGGC-TG-CCTGA	3	11	1	213	11	205	96.2441	TTGGC-TGTGTGTGTGT-CCTGA	11	0	4	1.87793	TTGGC-CGTGTGTGTGT-CCTGA	11	0	4	1.87793	TTGGC-TGTGAGTGTGT-CCTGA
chr1	1q21.3:_IVL	152883431	14	3	4.66667	CACCT-GGA-GGCAG	3	14	1	141	14	129	91.4894	CACCT-GGAGGAGGAGGAGG-GGCAG	14	0	9	6.38298	CACCT-GGAGGAGCAGGAGG-GGCAG	14	0	3	2.12766	CACCT-GGAGCAGGAGGAGG-GGCAG
chr1	1q21.3:_GATAD2B	153779090	13	1	13	TCAGG-T-CTACA	4	13.12	2	71	13	48	67.6056	TTCAG-GTTTTTTTTTTTT-CTACA	12	-1	14	19.7183	TCAGG-TTTTTTTTTTTT-CTACA	13	0	5	7.04225	TTTCA-GGTTTTTTTTTTT-CTACA	13	0	4	5.6338	TCAGG-TTTTTTTTTTTTT-CTACA
chr1	1q22:_LMNA	156109095	14	1	14	CAAGC-A-GCATC	4	14.15	2	23	14	11	47.8261	CAAGC-AAAAAAAAAAAAAA-GCATC	15	1	6	26.087	CAAGC-AAAAAAAAAAAAAAA-GCATC	16	2	3	13.0435	CAAGC-AAAAAAAAAAAAAAAA-GCATC	13	-1	3	13.0435	CAAGC-AAAAAAAAAAAAA-GCATC
chr1	1q23.3:_FCGR3B	161593504	19	5	3.8	CTTTT-CCACC-ATCCT	3	19	1	37	19	28	75.6757	CTTTT-CCACCCCACCCCCACCCCA-ATCCT	19	0	5	13.5135	CTTTT-CCACCCCACCCCCCCCCCA-ATCCT	19	0	4	10.8108	CTTTT-CCACCCCACCCCCCCCCCC-ATCCT
chr1	1q24.2:_F5	169510415	9	2	4.5	TTCTG-GA-TCATA	4	9	1	377	9	354	93.8992	TTCTG-GAGAGAGAG-TCATA	9	0	10	2.65252	TTCTG-GAGAGAGGG-TCATA	9	0	8	2.12202	TTCTG-GGGAGAGAG-TCATA	9	0	5	1.32626	TTCTG-GAGAGAGAT-TCATA
chr1	1q24.3:_DNM3	172380679	15	1	15	GAAGT-A-GGACA	3	15	1	48	15	38	79.1667	GAAGT-AAAAAAAAAAAAAAA-GGACA	16	1	5	10.4167	GAAGT-AAAAAAAAAAAAAAAA-GGACA	14	-1	5	10.4167	GAAGT-AAAAAAAAAAAAAA-GGACA
chr1	1q25.1:_RC3H1	173906657	14	1	14	GAATT-A-CCTTA	3	14	1	45	14	37	82.2222	GAATT-AAAAAAAAAAAAAA-CCTTA	15	1	4	8.88889	GAATT-AAAAAAAAAAAAAAA-CCTTA	13	-1	4	8.88889	GAATT-AAAAAAAAAAAAA-CCTTA
chr1	1q31.1:_PRG4	186275999	12	3	4	TGCAC-CCA-AGTCT	6	12	1	181	12	138	76.2431	TGCAC-CCACCACCACCA-AGTCT	12	0	23	12.7072	TGCCC-CCACCCCCACCA-AGCCT	12	0	7	3.8674	TGCAC-CCACCACCCCCA-AGTCT	12	0	5	2.76243	TGCAC-CCCCCCCCACCA-AGTCT	12	0	4	2.20994	TGCAC-CCACCACTACCA-AGTCT	12	0	4	2.20994	TGCAC-CCCCCACCACCA-AGTCT
chr1	1q31.1:_PRG4	186276044	12	3	4	TGCAC-CCA-AGGAG	4	12	1	203	12	156	76.8473	TGCAC-CCACCACCACCA-AGGAG	12	0	34	16.7488	TGCAC-CCACCACCCCCA-AGGAG	12	0	9	4.4335	TGCCC-CCCCCACCACCA-AGGAG	12	0	4	1.97044	TGCAC-CCCCCACCCCCA-AGGAG
chr1	1q31.1:_PRG4	186276092	12	3	4	TGCAC-CCA-AGGAG	4	12.12	2	142	12	101	71.1268	TGCAC-CCACCACCACCA-AGGAG	12	0	30	21.1268	TGCAC-CCACCACCCCCA-AGGAG	12	0	6	4.22535	TGCAC-CCACCCCCACCA-AGGAG	12	0	5	3.52113	TGCAC-CCACCCCCCCCA-AGGAG
chr1	1q31.1:_PRG4	186276116	12	3	4	TGCAC-CCA-AGTCT	5	12	1	177	12	137	77.4011	TGCAC-CCACCACCACCA-AGTCT	12	0	26	14.6893	TGCAC-CCACCCCCACCA-AGTCT	12	0	7	3.9548	TGCAC-CCACCACCCCCA-AGCCT	12	0	4	2.25989	TGCAC-CCACCACCAACA-AGCCT	12	0	3	1.69492	TGCAC-CCCCCCCCACCA-AGCCT
chr1	1q31.1:_PRG4	186276257	9	3	3	TGCAC-CCA-AGGAG	4	9	1	245	9	223	91.0204	TGCAC-CCACCACCA-AGGAG	9	0	16	6.53061	TGCAC-CCACCCCCA-AGGAG	12	3	3	1.22449	TGCAC-CCACCACTCCCA-AGGAG	9	0	3	1.22449	TGCAC-CCACCACCC-ACGAG
chr1	1q31.1:_PRG4	186276374	12	3	4	TGCAC-CCA-AGGAG	8	12	1	266	12	186	69.9248	TGCAC-CCACCACCACCA-AGGAG	12	0	39	14.6617	TGCAC-CCACCACCCCCA-AGGAG	12	0	12	4.51128	TGCAC-CCCCCACCCCCA-AGGAG	12	0	9	3.38346	TGCCC-CCCCCCCCCCCA-AGGAG	12	0	6	2.25564	TGCAC-CCACCCCCCCCA-AGGAG	12	0	6	2.25564	TGCAC-CCACCCCCACCA-AGGAG	12	0	5	1.8797	TGCAC-CCCCCACCACCA-AGGAG	12	0	3	1.12782	TGCAC-CCACCACCGCCA-AGGAG
chr1	1q31.1:_PRG4	186276422	12	3	4	TGCAC-CCA-AGTCT	5	12	1	241	12	188	78.0083	TGCAC-CCACCACCACCA-AGTCT	12	0	26	10.7884	TGCAC-CCACCCCCACCA-AGTCT	12	0	14	5.80913	TGCAC-CCCCCCCCACCA-AGCCT	12	0	7	2.90456	TGCAC-CCACCACCCCCA-AGGCG	12	0	6	2.48963	TGCCC-CCCCCACCACCA-AGTCT
chr1	1q31.1:_PRG4	186276512	12	3	4	TTCAC-CCA-AGGAG	7	12	1	181	12	124	68.5083	TTCAC-CCACCACCACCA-AGGAG	12	0	27	14.9171	TTCAC-CCACCACCCCCA-AGGAG	12	0	11	6.07735	TCCCC-CCCCCACCCCCA-AGGAG	12	0	7	3.8674	TTCAC-CCCCCACCACCA-AGGAG	12	0	5	2.76243	TTCCC-CCACCCCCCCCA-AGGAG	12	0	4	2.20994	TCCCC-CCCCCCCCCCCA-AGGAG	12	0	3	1.65746	TTCAC-CCACCCCCACCA-AGGAG
chr1	1q31.1:_PRG4	186276632	12	3	4	TGCAC-CCA-AGAAG	5	12	1	134	12	90	67.1642	TGCAC-CCACCACCACCA-AGAAG	12	0	21	15.6716	TGCAC-CCACCACCCCCA-AGAAG	12	0	11	8.20896	TGCAC-CCCCCACCCCCA-AGAAG	12	0	7	5.22388	TGCAC-CCCCCACCACCA-AGAAG	12	0	5	3.73134	TGCAC-CCCCCCCCACCA-AGAAG
chr1	1q31.1:_PRG4	186277262	12	3	4	TGCAC-CCA-AGGGG	4	12	1	287	12	264	91.9861	TGCAC-CCACCACCACCA-AGGGG	12	0	15	5.22648	TGCAC-CCACCACCCCCA-AGGGG	12	0	4	1.39373	TGCAC-CCCCCACCACCA-AGGGG	12	0	4	1.39373	TGCAC-CCACCCCCACCA-AGGGG
chr1	1q31.2:_CDC73	193220971	16	1	16	TTCAC-T-CCTTA	4	16	1	52	16	40	76.9231	TTCAC-TTTGTTTTTTTTTTTT-CCTTA	15	-1	5	9.61538	TTCAC-TTTGTTTTTTTTTTT-CCTTA	17	1	4	7.69231	TTCAC-TTTGTTTTTTTTTTTTT-CCTTA	16	0	3	5.76923	TTCAC-TTTTTTTTTTTTTTTT-CCTTA
chr1	1q32.1:_ELF3	201985649	25	1	25	AAAGG-A-TGGAG	4	24	1	35	24	23	65.7143	AAAGG-AAAAAAAAAAAAAACAAAACAAAA-TGGAG	22	-2	4	11.4286	AAAGG-AAAAAAAAAAAACAAAACAAAA-TGGAG	25	1	4	11.4286	AAAGG-AAAAAAAAAAAAAAACAAAACAAAA-TGGAG	23	-1	4	11.4286	AAAGG-AAAAAAAAAAAAACAAAACAAAA-TGGAG
chr1	1q32.1:_GPR37L1	202097701	13	4	3.25	GGGTG-GGGA-AGGCC	3	13	1	43	13	31	72.093	GGGTG-GGGAGGGAGGGAG-AGGCC	13	0	7	16.2791	GGGGG-GGGGGGGGGGGAG-AGGCC	13	0	5	11.6279	GGGTG-GGGAGGGGGGGAG-AGGCC
chr1	1q32.1:_SYT2	202574839	16	3	5.33333	GCATC-GTG-CAGGA	3	16	1	44	16	36	81.8182	GCATC-GTGGCGGTGGTGGTGG-CAGGA	16	0	4	9.09091	GCATC-GTGGCGGTGGTGGGGG-CAGGA	16	0	4	9.09091	GCATC-GTGGCGGTGGGGGTGG-CAGGA
chr1	1q32.1:_NUCKS1	205686524	13	1	13	TAGGG-T-GGATT	3	14	1	58	14	43	74.1379	TAGGG-TTTTTTTTTTTTTT-GGATT	15	1	8	13.7931	TAGGG-TTTTTTTTTTTTTTT-GGATT	13	-1	7	12.069	TAGGG-TTTTTTTTTTTTT-GGATT
chr1	1q32.1:_MAPKAPK2	206906617	35	2	17.5	TAGGA-GT-CACAC	4	35.31	2	45	35	23	51.1111	TAGGA-GTGAGTGTATGTGTGTGTGTGTGTGTGTGTGTGTG-CACAC	31	-4	14	31.1111	TAGGA-GTGAGTGTATGTGTGTGTGTGTGTGTGTGTG-CACAC	33	-2	5	11.1111	TAGGA-GTGAGTGTATGTGTGTGTGTGTGTGTGTGTGTG-CACAC	29	-6	3	6.66667	TAGGA-GTGAGTGTATGTGTGTGTGTGTGTGTGTG-CACAC
chr1	1q32.2:_PLXNA2	208199998	17	1	17	TTCTC-T-AATTT	3	17	1	27	17	21	77.7778	TCTCT-TTTTTTTTTTTTTTTTT-AATTT	18	1	3	11.1111	TTCTC-TTTTTTTTTTTTTTTTTT-AATTT	17	0	3	11.1111	TTTCT-CTTTTTTTTTTTTTTTT-AATTT
chr1	1q32.3:_NSL1	212905371	18	1	18	CCCAA-T-ACTGA	4	18.17	2	59	18	24	40.678	CCCAA-TTTTTTTTTTTTTTTTTT-ACTGA	17	-1	22	37.2881	CCCAA-TTTTTTTTTTTTTTTTT-ACTGA	16	-2	10	16.9492	CCCAA-TTTTTTTTTTTTTTTT-ACTGA	19	1	3	5.08475	CCCAA-TTTTTTTTTTTTTTTTTTT-ACTGA
chr1	1q41:_RRP15	218506211	17	1	17	TTTTG-A-GTGCA	5	17.18	2	49	17	23	46.9388	TTTTG-AAAAAAAAAAAAAAAAA-GTGCA	18	1	10	20.4082	TTTTG-AAAAAAAAAAAAAAAAAA-GTGCA	16	-1	9	18.3673	TTTTG-AAAAAAAAAAAAAAAA-GTGCA	15	-2	4	8.16327	TTTTG-AAAAAAAAAAAAAAA-GTGCA	19	2	3	6.12245	TTTTG-AAAAAAAAAAAAAAAAAAA-GTGCA
chr1	1q41:_TGFB2	218617052	14	1	14	ATCTG-T-AATTT	3	14	1	29	14	21	72.4138	ATCTG-TTTTTTTTTTTTTT-AATTT	15	1	4	13.7931	ATCTG-TTTTTTTTTTTTTTT-AATTT	13	-1	4	13.7931	ATCTG-TTTTTTTTTTTTT-AATTT
chr1	1q42.2:_C1orf198	230974261	16	1	16	CATTT-A-GAAGA	4	16.16	2	41	16	21	51.2195	CATTT-TAAAAAAAAAAAAAAA-GAAGA	16	0	12	29.2683	CATTT-AAAAAAAAAAAAAAAA-GAAGA	15	-1	5	12.1951	CATTT-AAAAAAAAAAAAAAA-GAAGA	17	1	3	7.31707	CATTT-AAAAAAAAAAAAAAAAA-GAAGA
chr1	1q43:_CEP170	243288182	11	1	11	TTACC-T-GTATT	3	11	1	129	11	113	87.5969	TTACC-TTTTTTTTTTT-GTATT	10	-1	13	10.0775	TTACC-TTTTTTTTTT-GTATT	12	1	3	2.32558	TTACC-TTTTTTTTTTTT-GTATT
chr2	2p25.3:_PXDN	1636939	18	1	18	GATTC-T-AACGC	4	18.19	2	34	18	17	50	GATTC-TTTTTTTTTTTTTTTTTT-AACGC	19	1	6	17.6471	GATTC-TTTTTTTTTTTTTTTTTTT-AACGC	17	-1	6	17.6471	GATTC-TTTTTTTTTTTTTTTTT-AACGC	20	2	5	14.7059	GATTC-TTTTTTTTTTTTTTTTTTTT-AACGC
chr2	2p25.2:_SOX11	5835698	19	1	19	GCCTG-T-GTGCT	4	19.18	2	30	19	16	53.3333	GCCTG-TTTTTTTTTTTTTTTTTTT-TGCTG	18	-1	6	20	GCCTG-TTTTTTTTTTTTTTTTTT-GTGCT	20	1	5	16.6667	GCCTG-TTTTTTTTTTTTTTTTTTTT-TTGCT	17	-2	3	10	GCCTG-TTTTTTTTTTTTTTTTT-GTGCT
chr2	2p25.1:_ITGB1BP1	9546376	12	2	6	CTTCA-GT-CACTG	3	12	1	933	12	926	99.2497	CTTCA-GTGTGTGTTTGT-CACTG	12	0	4	0.428725	CTTCA-GTGTTTGTTTGT-CACTG	8	-4	3	0.321543	CTTCA-GTGTGTGT-CACTG
chr2	2p25.1:_ITGB1BP1	9546488	12	2	6	CTTCA-GT-CACTG	3	12	1	148	12	142	95.9459	CTTCA-GTGTGTGTTTGT-CACTG	12	0	3	2.02703	CTTCA-GTGTGTTTTTGT-CACTG	12	0	3	2.02703	CTTCA-GTCTGTGTTTGT-CACTG
chr2	2p25.1:_ITGB1BP1	9546544	12	2	6	CTTCA-GT-CACTG	3	12	1	926	12	917	99.0281	CTTCA-GTGTGTGTTTGT-CACTG	12	0	6	0.647948	CTTCA-GTCTGTGTTTGT-CACTG	12	0	3	0.323974	CTTCA-TTGTGTGTTTGT-CACTG
chr2	2p25.1:_ITGB1BP1	9546600	12	2	6	CTTCA-GT-CACTG	5	12	1	1432	12	1243	86.8017	CTTCA-GTGTGTGTTTGT-CACTG	8	-4	179	12.5	CTTCA-GTGTGTGT-CACTG	12	0	4	0.27933	CTTCA-TTGTGTGTTTGT-CACTG	8	-4	3	0.209497	CTTCA-GTGTTTGT-CACTG	12	0	3	0.209497	CTTCC-GTGAGTGTTTGT-CACTG
chr2	2p23.3:_C2orf44	24253008	13	1	13	GATTT-A-GTTAT	3	13	1	35	13	28	80	GATTT-AAAAAAAAAAAAA-GTTAT	14	1	4	11.4286	GATTT-AAAAAAAAAAAAAA-GTTAT	12	-1	3	8.57143	GATTT-AAAAAAAAAAAA-GTTAT
chr2	2p23.1:_LBH	30481452	18	6	3	ACCTT-CCCAGC-AGCCA	3	18	1	66	18	60	90.9091	ACCTT-CCCTGCCCCAGCCCCAGC-AGCCA	18	0	3	4.54545	CCCTC-CCCTCCCCCAGCCCCAGC-AGCCA	18	0	3	4.54545	CCCTC-CCCTCCCCCACCCCCAGC-CCCCA
chr2	2p22.3:_MYADML	33951300	23	1	23	CTGAC-T-GATAC	5	24.25	2	26	24	7	26.9231	CTGAC-TTTTTTTTTTTTTTTTTTTTTTTT-GATAC	25	1	6	23.0769	CTGAC-TTTTTTTTTTTTTTTTTTTTTTTTT-GATAC	23	-1	5	19.2308	CTGAC-TTTTTTTTTTTTTTTTTTTTTTT-GATAC	26	2	4	15.3846	CTGAC-TTTTTTTTTTTTTTTTTTTTTTTTTT-GATAC	27	3	4	15.3846	CTGAC-TTTTTTTTTTTTTTTTTTTTTTTTTTT-TATAC
chr2	2p22.2:_CRIM1	36777378	18	1	18	CTGGA-T-CAAAC	4	18.17	2	35	18	13	37.1429	CTGGA-TTTTTTTTTTTTTTTTTT-CAAAC	17	-1	13	37.1429	CTGGA-TTTTTTTTTTTTTTTTT-CAAAC	16	-2	6	17.1429	CTGGA-TTTTTTTTTTTTTTTT-CAAAC	19	1	3	8.57143	CTGGA-TTTTTTTTTTTTTTTTTTT-CAAAC
chr2	2p22.1:_GALM	38961833	16	1	16	TTTTG-A-GTATG	4	17.16	2	22	17	12	54.5455	TTTTG-AAAAAAAAAAAAAAAAA-GTATG	16	-1	4	18.1818	TTTTG-AAAAAAAAAAAAAAAA-GTATG	15	-2	3	13.6364	TTTTG-AAAAAAAAAAAAAAA-GTATG	18	1	3	13.6364	TTTTG-AAAAAAAAAAAAAAAAAA-GTATG
chr2	2p21:_EML4	42557760	16	1	16	ACTAC-T-CCTGA	4	16.15	2	33	16	16	48.4848	ACTAC-TTTTTTTTTTTTTTTT-CCTGA	15	-1	8	24.2424	ACTAC-TTTTTTTTTTTTTTT-CCTGA	17	1	5	15.1515	ACTAC-TTTTTTTTTTTTTTTTT-CCTGA	14	-2	4	12.1212	ACTAC-TTTTTTTTTTTTTT-CCTGA
chr2	2p16.2:_SPTBN1	54895818	15	1	15	GTTGA-T-AATTT	4	15	1	70	15	49	70	GTTGA-TTTTTTTTTTTTTTT-AATTT	14	-1	12	17.1429	GTTGA-TTTTTTTTTTTTTT-AATTT	16	1	5	7.14286	GTTGA-TTTTTTTTTTTTTTTT-AATTT	13	-2	4	5.71429	GTTGA-TTTTTTTTTTTTT-AATTT
chr2	2p16.2:_SPTBN1	54896378	12	1	12	TTCAA-T-GCTGA	4	15.13	2	36	15	18	50	TTCAA-TTTTTTTTTTTTTTT-GCTGA	13	-2	11	30.5556	TTCAA-TTTTTTTTTTTTT-GCTGA	12	-3	4	11.1111	TTCAA-TTTTTTTTTTTT-GCTGA	16	1	3	8.33333	TTCAA-TTTTTTTTTTTTTTTT-GCTGA
chr2	2p14:_SERTAD2	64859378	18	1	18	GAGTC-T-ACATT	4	17.18	2	23	17	10	43.4783	GAGTC-TTTTTTTTTTTTTTTTT-ACATT	18	1	5	21.7391	GAGTC-TTTTTTTTTTTTTTTTTT-ACATT	16	-1	4	17.3913	GAGTC-TTTTTTTTTTTTTTTT-ACATT	15	-2	4	17.3913	GAGTC-TTTTTTTTTTTTTTT-ACATT
chr2	2p12:_LRRTM4	77744818	21	1	21	GAAGG-A-GAAGC	3	20	1	35	20	29	82.8571	GAAGG-AAACAAAAAAAAAAAAGAAA-GAAGC	21	1	3	8.57143	GAAGG-AAACAAAAAAAAAAAAAGAAA-GAAGC	19	-1	3	8.57143	GAAGG-AAACAAAAAAAAAAAGAAA-GAAGC
chr2	2q11.1:_ANKRD20B	95483039	8	1	8	CTCTA-T-GTACA	3	8	1	306	8	294	96.0784	CTCTA-TTTTTTTT-GTACA	6	-2	8	2.61438	CTCTA-TTTTTT-GTACA	9	1	4	1.30719	CTCTA-TTTTTTTTT-GTACA
chr2	2q11.2:_TSGA10	99614596	13	1	13	GTAGC-A-TCAGT	3	13	1	47	13	38	80.8511	GTAGC-AAAAAAAAAAAAA-TCAGT	14	1	6	12.766	GTAGC-AAAAAAAAAAAAAA-TCAGT	12	-1	3	6.38298	GTAGC-AAAAAAAAAAAA-TCAGT
chr2	2q13:_MALL	110873471	14	1	14	GAGGG-A-CGTTC	4	14.15	2	21	14	9	42.8571	GAGGG-AAAAAAAAAAAAAA-CGTTC	15	1	5	23.8095	GAGGG-AAAAAAAAAAAAAAA-CGTTC	13	-1	4	19.0476	GAGGG-AAAAAAAAAAAAA-CGTTC	12	-2	3	14.2857	GAGGG-AAAAAAAAAAAA-CGTTC
chr2	2q13:_LOC541471	112252633	12	1	12	GAAGG-A-GGCGC	4	12	1	168	12	136	80.9524	GAAGG-AAAAAAAAAAAA-GGCGC	11	-1	23	13.6905	GAAGG-AAAAAAAAAAA-GGCGC	10	-2	6	3.57143	GAAGG-AAAAAAAAAA-GGCGC	9	-3	3	1.78571	GAAGG-AAAAAAAAA-GGCGC
chr2	2q14.2:_INHBB	121108975	16	1	16	GCAGC-A-GAATA	3	16	1	50	16	37	74	GCAGC-AAAAAAAAAAAAAAAA-GAATA	15	-1	9	18	GCAGC-AAAAAAAAAAAAAAA-GAATA	17	1	4	8	GCAGC-AAAAAAAAAAAAAAAAA-GAATA
chr2	2q21.1:_LOC150527	131340859	15	4	3.75	TGCAG-GAGT-GTGCT	8	15.15	2	232	15	121	52.1552	TGCAG-GAGAGAGTGAGTGAG-GTGCT	15	0	51	21.9828	TGCAG-GAGAGAGGGAGTGAG-GGGCT	15	0	19	8.18966	TGCAG-GGGAGAGGGAGTGAG-GGGCT	15	0	19	8.18966	TGCAG-GAGAGAGGGAGGGAG-GGGCT	15	0	10	4.31034	TGCAG-GGGAGAGGGAGGGAG-GGGCT	15	0	6	2.58621	TGCAG-GAGAGAGTGAGGGAG-GGGCT	15	0	3	1.2931	TGCAG-GAGAGAGGGAGTGGG-GGGCT	15	0	3	1.2931	TGCAG-GAGAGGGGGAGGGAG-GGGCT
chr2	2q21.1:_FAM168B	131809057	15	1	15	CCAGG-A-GGAAT	3	15	1	42	15	32	76.1905	CCAGG-AAAAAAAAAAAAAAA-GGAAT	14	-1	7	16.6667	CCAGG-AAAAAAAAAAAAAA-GGAAT	16	1	3	7.14286	CCAGG-AAAAAAAAAAAAAAAA-GGAAT
chr2	2q21.2:_NCRNA00164	133015397	15	6	2.5	CTGGC-CGCGTG-CAATC	5	15.15	2	163	15	53	32.5153	CTGGC-CACTGCACGTGGGCG-CAATC	15	0	37	22.6994	CTGGC-CGCTGCGCGTGCGCG-CAATC	15	0	34	20.8589	CTGGC-CGCTGCACGTGTGCG-CAATC	15	0	30	18.4049	CTGGC-CGCTGCGCGTGCACG-CAATC	15	0	9	5.52147	CTGGC-CACTGTACGTGGGTG-CAATC
chr2	2q21.2:_NCRNA00164	133015515	15	4	3.75	CCCCT-CGGC-GCACG	10	15.15	2	193	15	41	21.2435	CCCCT-CGGCTGCCGGACGGC-GCACG	15	0	33	17.0984	CCCCT-CGGCGGCCGGCCGGC-GCACG	15	0	26	13.4715	CCCCT-CGGTGGCCGGCCAGC-GCATG	15	0	23	11.9171	TCGGC-GGGCGGCCGGCCGGC-GCACG	15	0	15	7.77202	CCCCT-CGGTGGCCGGCCGGT-GCACG	15	0	14	7.25389	CCCCT-CGGTGGTCGGCCAGC-GCATG	15	0	13	6.73575	CCTCT-CGGTTGCCGGCCGGC-GCACG	19	4	11	5.69948	CCCCT-CGGCGGGCGGCCGGCCGGC-GCACG
chr2	2q21.3:_MCM6	136597794	15	1	15	AACTT-A-CAACT	4	15.14	2	34	15	14	41.1765	AACTT-AAAAAAAAAAAAAAA-CAACT	14	-1	14	41.1765	AACTT-AAAAAAAAAAAAAA-AACTG	16	1	3	8.82353	AACTT-AAAAAAAAAAAAAAAA-CAACT	13	-2	3	8.82353	AACTT-AAAAAAAAAAAAA-AACTG
chr2	2q24.1:_ACVR1C	158387582	14	1	14	GAGAA-T-GCTTA	3	14	1	34	14	25	73.5294	GAGAA-TTTTTTTTTTTTTT-GCTTA	13	-1	5	14.7059	GAGAA-TTTTTTTTTTTTT-GCTTA	15	1	4	11.7647	GAGAA-TTTTTTTTTTTTTTT-GCTTA
chr2	2q24.1:_ACVR1C	158388886	17	1	17	ATTAG-T-ACTGT	4	17.16	2	40	17	20	50	ATTAG-TTTTTTTTTTTTTTTTT-ACTGT	16	-1	10	25	ATTAG-TTTTTTTTTTTTTTTT-ACTGT	17	0	7	17.5	TATTA-GTTTTTTTTTTTTTTTT-ACTGT	17	0	3	7.5	TATTA-ATTTTTTTTTTTTTTTT-ACTGT
chr2	2q31.1:_DCAF17	172338873	10	1	10	TTCCA-T-CAGTT	3	10	1	64	10	58	90.625	TTCCA-TTTTTTTTTT-CAGTT	9	-1	3	4.6875	TTCCA-TTTTTTTTT-CAGTT	11	1	3	4.6875	TTCCA-TTTTTTTTTTT-CAGTT
chr2	2q31.1:_ZAK	174131512	21	1	21	AGGTT-A-TGTAA	5	23.22	2	18	23	5	27.7778	AGGTT-AAAAAAAAAAAAAAAAAAAGAAA-TGTAA	22	-1	4	22.2222	AGGTT-AAAAAAAAAAAAAAAAAAGAAA-TGTAA	23	0	3	16.6667	AGGTT-AAAAAAAAAAAAAAAAAAAAAAA-TTAAA	24	1	3	16.6667	AGGTT-AAAAAAAAAAAAAAAAAAAAGAAA-TGTAA	21	-2	3	16.6667	AGGTT-AAAAAAAAAAAAAAAAAGAAA-TGTAA
chr2	2q31.2:_PDE11A	178491628	16	1	16	TCACC-T-CATTT	5	15.16	2	66	15	28	42.4242	TCACC-TTTTTTTTTTTTTTT-CATTT	16	1	11	16.6667	TTCCC-CTTTTTTTTTTTTTTT-CATTT	16	1	11	16.6667	TCACC-TTTTTTTTTTTTTTTT-CATTT	14	-1	9	13.6364	TCCCC-TTTTTTTTTTTTTT-CATTT	13	-2	7	10.6061	TCCCC-TTTTTTTTTTTTT-CATTT
chr2	2q32.2:_GULP1	189459787	16	1	16	TTTCC-A-CCCAG	4	16.16	2	38	16	20	52.6316	TTTCC-AAAAAAAAAAAAAAAA-CCCAG	16	0	8	21.0526	TTTTC-CAAAAAAAAAAAAAAA-CCCAG	15	-1	7	18.4211	TTTCC-AAAAAAAAAAAAAAA-CCCAG	16	0	3	7.89474	ATTTT-CCAAAAAAAAAAAAAA-CCCAG
chr2	2q33.1:_SATB2	200134421	13	1	13	TTCAC-A-GGCGG	4	15.16	2	23	15	11	47.8261	TTCAC-AAAAAAAAAAAAAAA-GGCGG	16	1	6	26.087	TTCAC-AAAAAAAAAAAAAAAA-GGCGG	14	-1	3	13.0435	TTCAC-AAAAAAAAAAAAAA-GGCGG	13	-2	3	13.0435	TTCAC-AAAAAAAAAAAAA-GGGGG
chr2	2q33.1:_SATB2	200135234	16	1	16	AACTC-A-TCCAA	4	17.16	2	26	17	12	46.1538	AACTC-AAAAAAAAAAAAAAAAA-TCCAA	16	-1	6	23.0769	AACTC-AAAAAAAAAAAAAAAA-TCCAA	18	1	5	19.2308	AACTC-AAAAAAAAAAAAAAAAAA-TCCAA	15	-2	3	11.5385	AACTC-AAAAAAAAAAAAAAA-TCCAA
chr2	2q33.1:_FAM126B	201838934	13	1	13	AGTTT-A-GAGCT	3	13	1	38	13	32	84.2105	AGTTT-AAAAAAAAAAAAA-GAGCT	14	1	3	7.89474	AGTTT-AAAAAAAAAAAAAA-GAGCT	12	-1	3	7.89474	AGTTT-AAAAAAAAAAAA-GAGCT
chr2	2q33.1:_CASP10	202084429	18	1	18	TGAGC-T-CAATT	5	18.17	2	71	18	26	36.6197	TGAGC-TTTTTTTTTTTTTTTTTT-CAATT	17	-1	21	29.5775	TGAGC-TTTTTTTTTTTTTTTTT-CAATT	16	-2	15	21.1268	TGAGC-TTTTTTTTTTTTTTTT-CAATT	19	1	6	8.4507	TGAGC-TTTTTTTTTTTTTTTTTTT-CAATT	20	2	3	4.22535	TGAGC-TTTTTTTTTTTTTTTTTTTT-CAATT
chr2	2q33.2:_BMPR2	203427560	11	1	11	TTGGC-A-CCCAC	4	11.12	2	62	11	29	46.7742	TTGGC-AAAAAAAAAAA-CCCAC	12	1	24	38.7097	TTGGC-AAAAAAAAAAAA-CCCAC	10	-1	6	9.67742	TTGGC-AAAAAAAAAA-CCCAC	13	2	3	4.83871	TTGGC-AAAAAAAAAAAAA-CCCAC
chr2	2q33.3:_INO80D	206861051	16	1	16	TGTGA-T-AAGTG	4	16.17	2	34	16	13	38.2353	TGTGA-TTTTTTTTTTTTTTTT-AAGTG	17	1	12	35.2941	TGTGA-TTTTTTTTTTTTTTTTT-AAGTG	15	-1	6	17.6471	TGTGA-TTTTTTTTTTTTTTT-AAGTG	18	2	3	8.82353	TGTGA-TTTTTTTTTTTTTTTTTT-AAGTG
chr2	2q33.3:_ZDBF2	207178988	17	1	17	AACAC-T-GGTTA	4	17.18	2	21	17	8	38.0952	AACAC-TTTTTTTTTTTTTTTTT-GGTTA	18	1	6	28.5714	AACAC-TTTTTTTTTTTTTTTTTT-GGTTA	15	-2	4	19.0476	AACAC-TTTTTTTTTTTTTTT-GGTTA	16	-1	3	14.2857	AACAC-TTTTTTTTTTTTTTTT-GGTTA
chr2	2q33.3:_CREB1	208463211	16	1	16	CTCTT-A-GACTA	4	14.16	2	35	14	18	51.4286	CTCTT-AAAAAAAAAAAAAA-GACTA	16	2	10	28.5714	CTCTT-AAAAAAAAAAAAAAAA-GACTA	15	1	4	11.4286	CTCTT-AAAAAAAAAAAAAAA-GACTA	17	3	3	8.57143	CTCTT-AAAAAAAAAAAAAAAAA-GACTA
chr2	2q37.1:_SP100	231380736	12	1	12	ATTGC-A-CAGTT	3	12	1	56	12	45	80.3571	ATTGC-AAAAAAAAAAAA-CAGTT	13	1	7	12.5	ATTGC-AAAAAAAAAAAAA-CAGTT	11	-1	4	7.14286	ATTGC-AAAAAAAAAAA-CAGTT
chr2	2q37.1:_COPS7B	232673379	13	1	13	TTTAA-T-GTACA	3	13	1	45	13	36	80	TTTAA-TTTTTTTTTTTTT-GTACA	12	-1	5	11.1111	TTTAA-TTTTTTTTTTTT-GTACA	14	1	4	8.88889	TTTAA-TTTTTTTTTTTTTT-GTACA
chr3	3p26.2:_CRBN	3192203	14	1	14	TAAGA-T-AACAC	3	14	1	38	14	32	84.2105	TAAGA-TTTTTTTTTTTTTT-AACAC	14	0	3	7.89474	TTAAG-ATTTTTTTTTTTTT-AACAC	15	1	3	7.89474	TAAGA-TTTTTTTTTTTTTTT-AACAC
chr3	3p25.3:_LHFPL4	9543416	20	1	20	CAGCC-A-GTAGG	3	20	1	48	20	42	87.5	CAGCC-AAAAAAGAAAAAAAAAAAAA-GTAGG	19	-1	3	6.25	CAGCC-AAAAAAGAAAAAAAAAAAA-GTAGG	21	1	3	6.25	CAGCC-AAAAAAGAAAAAAAAAAAAAA-GAAGG
chr3	3p25.1:_EAF1	15482997	22	1	22	TGACC-T-GCTTG	4	22.2	2	24	22	13	54.1667	TGACC-TTTTTTTTTTTTTTTTTTTTTT-GCTTG	20	-2	5	20.8333	TGACC-TTTTTTTTTTTTTTTTTTTT-GCTTG	18	-4	3	12.5	TGACC-TTTTTTTTTTTTTTTTTT-GCTTG	21	-1	3	12.5	TGACC-TTTTTTTTTTTTTTTTTTTTT-GCTTG
chr3	3p24.2:_RARB	25639267	12	1	12	TGGAA-T-GATAT	3	12	1	58	12	51	87.931	TGGAA-TTTTTTTTTTTT-GATAT	13	1	4	6.89655	TGGAA-TTTTTTTTTTTTT-GATAT	11	-1	3	5.17241	TGGAA-TTTTTTTTTTT-GATAT
chr3	3p22.1:_ZBTB47	42706336	14	1	14	TTTAC-T-GGAAG	4	14.15	2	59	14	28	47.4576	TTTAC-TTTTTTTTTTTTTT-GGAAG	15	1	18	30.5085	TTTAC-TTTTTTTTTTTTTTT-GGAAG	13	-1	7	11.8644	TTTAC-TTTTTTTTTTTTT-GGAAG	16	2	6	10.1695	TTTAC-TTTTTTTTTTTTTTTT-GGAAG
chr3	3p21.33:_ABHD5	43762405	12	1	12	TTTCC-A-GCCTT	3	12	1	51	12	41	80.3922	TTTCC-AAAAAAAAAAAA-GCCTT	11	-1	5	9.80392	TTTCC-AAAAAAAAAAA-GCCTT	13	1	5	9.80392	TTTCC-AAAAAAAAAAAAA-GCCTT
chr3	3p21.31:_ZDHHC3	44959726	16	1	16	GTGGC-G-TGTCC	4	16.15	2	23	16	12	52.1739	CAGTG-GCGGGGGGGGGCGGGG-TGTCC	15	-1	4	17.3913	GTGGC-GGGGGGGGGGCGGGG-GGTCC	14	-2	4	17.3913	GTGGC-GGGGGGGGGCGGGG-TGTCC	16	0	3	13.0435	AGTGG-CGGGGGGGGGGCGGGG-GGGCC
chr3	3p21.31:_FYCO1	45960563	15	1	15	CTTTT-A-GAGTG	4	17.15	2	45	17	26	57.7778	CTTTT-AAAAAAAAAAAAAAAAA-GAGTG	15	-2	7	15.5556	CTTTT-AAAAAAAAAAAAAAA-GAGTG	16	-1	7	15.5556	CTTTT-AAAAAAAAAAAAAAAA-GAGTG	18	1	5	11.1111	CTTTT-AAAAAAAAAAAAAAAAAA-GAGGG
chr3	3p21.31:_LRRC2	46558769	19	1	19	GCTTG-T-AGTTA	7	19.19	2	37	19	12	32.4324	GCTTG-TTTTTGTTTTTTTTTTTTT-AGTTA	19	0	5	13.5135	GCTTT-TTTTTTTTTTTTTTTTTTT-AGTTA	18	-1	5	13.5135	GCTTG-TTTTTTTTTTTTTTTTTT-AGTTA	17	-2	5	13.5135	GCTTG-TTTTTTTTTTTTTTTTT-AGTTA	18	-1	4	10.8108	GCTTG-TTTTTGTTTTTTTTTTTT-AGTTA	16	-3	3	8.10811	GCTTG-TTTTTTTTTTTTTTTT-AGTTA	20	1	3	8.10811	GCTTG-TTTTTGTTTTTTTTTTTTTT-AGTTA
chr3	3p21.31:_DAG1	49571621	11	1	11	CATTG-T-CCTCC	3	11	1	64	11	55	85.9375	CATTG-TTTTTTTTTTT-CCTCC	10	-1	6	9.375	CATTG-TTTTTTTTTT-CCTCC	12	1	3	4.6875	CATTG-TTTTTTTTTTTT-CCTCC
chr3	3p14.3:_SLMAP	57913670	13	1	13	GTGGA-T-AAGGA	3	13	1	37	13	30	81.0811	GTGGA-TTTTTTTTTTTTT-AAGGA	14	1	4	10.8108	GTGGA-TTTTTTTTTTTTTT-AAGGA	12	-1	3	8.10811	GTGGA-TTTTTTTTTTTT-AAGGA
chr3	3p14.1:_LMOD3	69171665	13	1	13	AGATA-T-CCCAG	3	13	1	42	13	30	71.4286	AGATA-TTTTTTTTTTTTT-CCCAG	14	1	6	14.2857	AGATA-TTTTTTTTTTTTTT-CCCAG	12	-1	6	14.2857	AGATA-TTTTTTTTTTTT-CCCAG
chr3	3p13:_FOXP1	71008342	13	1	13	ACGTG-T-CCTTT	3	13	1	29	13	23	79.3103	ACGTG-TTTTTTTTTTTTT-CCTTT	14	1	3	10.3448	ACGTG-TTTTTTTTTTTTTT-CCTTT	12	-1	3	10.3448	ACGTG-TTTTTTTTTTTT-CCTTT
chr3	3q12.1:_DCBLD2	98518161	10	1	10	TAATT-A-GGCCA	3	11	1	70	11	63	90	TAATT-AAAAAAAAAAA-GGCCA	10	-1	4	5.71429	TAATT-AAAAAAAAAA-GGCCA	12	1	3	4.28571	TAATT-AAAAAAAAAAAA-GGCCA
chr3	3q13.12:_BBX	107524963	16	1	16	CTGGC-A-GAGAG	5	14.13	2	29	14	14	48.2759	CTGGC-AAAAAAAAAAAAAA-GAGAG	13	-1	5	17.2414	CTGGC-AAAAAAAAAAAAA-GAGAG	16	2	4	13.7931	CTGGC-AAAAAAAAAAAAAAGA-GAGAG	15	1	3	10.3448	GTTGG-AAAAAAAAAAAAAAA-GAGAG	12	-2	3	10.3448	CTGGC-AAAAAAAAAAAA-GAGAG
chr3	3q13.2:_KIAA2018	113370932	25	2	12.5	CACTG-GA-TGTGT	5	22.25	2	38	22	13	34.2105	CACTG-GAGAGAGAGAGAGAGAGAGAGA-GTGTG	25	3	10	26.3158	CACTG-GAGAGAGAGAGAGAGAGAGAGAGAG-AGAGT	24	2	8	21.0526	CACTG-GAGAGAGAGAGAGAGAGAGAGAGA-GAGAG	25	3	4	10.5263	CACTG-GAGAGAGAGAGAGAGAGAGAGAGTG-TGTGT	21	-1	3	7.89474	CACTG-GAGAGAGAGAGAGAGAGAGAG-TGTGT
chr3	3q13.31:_ZNF80	113955052	22	1	22	GTATC-A-CCCAC	3	21	1	33	21	27	81.8182	GTATC-AAAGAAAAAAAAAAAAGAAAA-CCCAC	20	-1	3	9.09091	GTATC-AAAGAAAAAAAAAAAGAAAA-CCCAC	22	1	3	9.09091	GTATC-AAAGAAAAAAAAAAAAAGAAAA-CCCAC
chr3	3q13.31:_LSAMP	115521356	22	6	3.66667	GCTTT-TTTTAA-TTTTT	4	22.22	2	27	22	8	29.6296	GCTTT-TTTTCATTTTAATTTTAATTTT-TTTTT	22	0	8	29.6296	AGCTT-TTTTTCATTTTAATTTTAATTT-TTTTT	22	0	7	25.9259	TTTTT-TTCATTTTAATTTTAATTTTTT-TTTTT	24	2	4	14.8148	GCTTT-TTTTCATTTTAATTTTAATTTTTT-TTTTT
chr3	3q21.1:_KPNA1	122141193	20	1	20	TGCAC-A-CCTAT	4	20.19	2	19	20	6	31.5789	TGCAC-AAAAAAAAAAAAAAAAAAAA-CCTAT	19	-1	5	26.3158	TGCAC-AAAAAAAAAAAAAAAAAAA-CCTAT	18	-2	5	26.3158	TGCAC-AAAAAAAAAAAAAAAAAA-CCTAT	21	1	3	15.7895	TGCAC-AAAAAAAAAAAAAAAAAAAAA-CCTAT
chr3	3q21.1:_LOC100129550	122606426	16	1	16	TGAAG-T-GAGAT	4	16.17	2	17	16	7	41.1765	TGAAG-ATTTTTTTTTTTTTTT-GAGAT	17	1	4	23.5294	TGAAG-ATTTTTTTTTTTTTTTT-GAGAT	16	0	3	17.6471	GAAAA-TTTTTTTTTTTTTTTT-GAGAT	18	2	3	17.6471	TGAAG-ATTTTTTTTTTTTTTTTT-GAGAT
chr3	3q21.2:_HEG1	124686302	19	1	19	CAGCA-T-GCATT	5	18.17	2	59	18	23	38.9831	CAGCA-TTTTTTTTTTTTTTTTTT-GCATT	17	-1	23	38.9831	CAGCA-TTTTTTTTTTTTTTTTT-GCATT	19	1	6	10.1695	CAGCA-TTTTTTTTTTTTTTTTTTT-GCATT	15	-3	4	6.77966	CAGCA-TTTTTTTTTTTTTTT-GCATT	20	2	3	5.08475	CAGCA-TTTTTTTTTTTTTTTTTTTT-GCATT
chr3	3q21.2:_OSBPL11	125248293	23	1	23	TCCTC-A-CCATA	4	23.24	2	82	23	47	57.3171	TCCTC-AAAAAAAAAAAAAATAAATAAAA-CCATA	24	1	27	32.9268	TCCTC-AAAAAAAAAAAAAAATAAATAAAA-CCATA	22	-1	5	6.09756	TCCTC-AAAAAAAAAAAAATAAATAAAA-CCATA	25	2	3	3.65854	TCCTC-AAAAAAAAAAAAAAAATAAATAAAA-CCATA
chr3	3q21.3:_C3orf27	128292063	15	1	15	CCGAC-T-AGCAG	3	15	1	38	15	29	76.3158	CCGAC-TTTTTTTTTTTTTTT-AGCAG	16	1	5	13.1579	CCGAC-TTTTTTTTTTTTTTTT-AGCAG	13	-2	4	10.5263	CCGAC-TTTTTTTTTTTTT-AGCAG
chr3	3q22.1:_TMCC1	129369122	18	1	18	GGGGC-A-TCCCT	4	17.16	2	36	17	21	58.3333	GGGGC-AAAAAAAAAAAAAAAAA-TCCCT	16	-1	8	22.2222	GGGGC-AAAAAAAAAAAAAAAA-TCCCT	18	1	4	11.1111	GGGGC-AAAAAAAAAAAAAAAAAA-TCCCT	15	-2	3	8.33333	GGGGC-AAAAAAAAAAAAAAA-TCCCT
chr3	3q22.1:_CDV3	133307642	12	1	12	GGGGG-T-GGTAA	3	11	1	19	11	13	68.4211	GGGGG-TTTTTTTTTTT-GGTAA	12	1	3	15.7895	GGGGG-TTTTTTTTTTTT-GGTAA	12	1	3	15.7895	TGGGG-GTTTTTTTTTTT-GGTAA
chr3	3q23:_SLC25A36	140695479	14	1	14	ATGTG-A-CCTCA	3	15	1	53	15	39	73.5849	ATGTG-AAAAAAAAAAAAAAA-CCTCA	16	1	8	15.0943	ATGTG-AAAAAAAAAAAAAAAA-CCTCA	14	-1	6	11.3208	ATGTG-AAAAAAAAAAAAAA-CCTCA
chr3	3q25.1:_P2RY13	151045523	27	1	27	AAATT-A-TAATG	4	28.29	2	22	28	8	36.3636	AAATT-AAAAAAAAAAAAAAAAGAAAGAAAGAAA-TAATG	29	1	7	31.8182	AAATT-AAAAAAAAAAAAAAAAAGAAAGAAAGAAA-TAATG	27	-1	4	18.1818	AAATT-AAAAAAAAAAAAAAAGAAAGAAAGAAA-TAATG	29	1	3	13.6364	AAATT-AAAAAAAAAAAAAAAAAGAAAGAAAAAAA-TAATG
chr3	3q25.1:_MBNL1	152017898	11	1	11	TCAGC-T-GGTTG	3	11	1	37	11	30	81.0811	TCAGC-TTTTTTTTTTT-GGTTG	11	0	4	10.8108	TTCAG-CTTTTTTTTTT-GGTTG	10	-1	3	8.10811	TCAGC-TTTTTTTTTT-GGTTG
chr3	3q25.2:_RAP2B	152883396	12	1	12	TTTGC-T-GCCCA	4	12	1	50	12	40	80	TTTGC-TTTTTTTTTTTT-GCCCA	13	1	4	8	TTTGC-TTTTTTTTTTTTT-GCCCA	12	0	3	6	CTTTG-CTTTTTTTTTTT-GCCCA	12	0	3	6	GCTTT-GCTTTTTTTTTT-GCCCA
chr3	3q25.31:_PA2G4P4	156527065	13	1	13	ATCAC-T-GACTC	3	13	1	69	13	58	84.058	ATCAC-TTTTTTTTTTTTT-GACTC	12	-1	6	8.69565	ATCAC-TTTTTTTTTTTT-GACTC	13	0	5	7.24638	GATCA-CTTTTTTTTTTTT-GACTC
chr3	3q25.32:_SHOX2	157814195	46	1	46	CAACC-A-GGTTA	5	47.47	2	29	47	11	37.931	CAACC-AAAAGAAAAAAAAAAAACAAAAAAGAAACAAACAAACAAAAAAAAAA-GGTTA	47	0	8	27.5862	CAACC-AAAAGAAAAAAAAAAACAAAAAAGAAACAAACAAACAAAAAAAAAAA-GGTTA	46	-1	4	13.7931	CAACC-AAAAGAAAAAAAAAAACAAAAAAGAAACAAACAAACAAAAAAAAAA-GGTTA	48	1	3	10.3448	CAACC-AAAAGAAAAAAAAAAAACAAAAAAGAAACAAACAAACAAAAAAAAAAA-GGTTA	48	1	3	10.3448	CAACC-AAAAAAAAAAAAAAAAAACAAAAAAGAAACAAACAAACAAAAAAAAAA-GGTTA
chr3	3q26.2:_PRKCI	170021196	14	1	14	TGTTT-A-CACTG	3	15	1	32	15	23	71.875	TGTTT-AAAAAAAAAAAAAAA-CACTG	16	1	5	15.625	TGTTT-AAAAAAAAAAAAAAAA-CACTG	14	-1	4	12.5	TGTTT-AAAAAAAAAAAAAA-CACTG
chr3	3q26.2:_SLC2A2	170715684	10	1	10	CAGGG-T-ACACA	3	10	1	71	10	63	88.7324	CAGGG-TTTTTTTTTT-ACACA	11	1	5	7.04225	CAGGG-TTTTTTTTTTT-ACACA	9	-1	3	4.22535	CAGGG-TTTTTTTTT-ACACA
chr3	3q26.31:_NCEH1	172348808	12	1	12	GTACT-A-TCAAT	3	12	1	71	12	61	85.9155	GTACT-AAAAAAAAAAAA-TCAAT	11	-1	7	9.85915	GTACT-AAAAAAAAAAA-TCAAT	13	1	3	4.22535	GTACT-AAAAAAAAAAAAA-TCAAT
chr3	3q26.32:_TBL1XR1	176739159	14	1	14	CTTAC-A-TATAT	3	14	1	112	14	83	74.1071	CTTAC-AAAAAAAAAAAAAA-TATAT	13	-1	19	16.9643	CTTAC-AAAAAAAAAAAAA-TATAT	15	1	10	8.92857	CTTAC-AAAAAAAAAAAAAAA-TATAT
chr3	3q26.33:_DCUN1D1	182662348	12	1	12	CCAGG-A-TTCCC	3	12	1	159	12	136	85.5346	CCAGG-AAAAAAAAAAAA-TTCCC	11	-1	12	7.54717	CCAGG-AAAAAAAAAAA-TTCCC	13	1	11	6.91824	CCAGG-AAAAAAAAAAAAA-TTCCC
chr3	3q27.2:_IGF2BP2	185410535	13	6	2.16667	CGGTT-TCTGTG-TGACT	3	13	1	34	13	26	76.4706	CGGTT-TCTGTGTCTGTGT-TGACT	13	0	5	14.7059	CGGTT-TTTGTGTCTGTGT-TGACT	13	0	3	8.82353	CGGTT-TTTTTGTCTGTGT-TGGCT
chr3	3q27.2:_ETV5	185764459	19	1	19	CATTC-A-TCCAA	5	19.17	2	49	19	17	34.6939	CATTC-AAAAAAAAAAAAAAAAAAA-TCCAA	17	-2	13	26.5306	CATTC-AAAAAAAAAAAAAAAAA-TCCAA	18	-1	13	26.5306	CATTC-AAAAAAAAAAAAAAAAAA-TCCAA	20	1	3	6.12245	CATTC-AAAAAAAAAAAAAAAAAAAA-TCCAA	16	-3	3	6.12245	CATTC-AAAAAAAAAAAAAAAA-TCCAA
chr3	3q27.3:_ST6GAL1	186794765	12	1	12	ATCTG-T-AAAGC	3	13	1	42	13	34	80.9524	ATCTG-TTTTTTTTTTTTT-AAAGC	12	-1	5	11.9048	ATCTG-TTTTTTTTTTTT-AAAGC	14	1	3	7.14286	ATCTG-TTTTTTTTTTTTTT-AAAGC
chr3	3q27.3:_RTP1	186918239	19	1	19	GTACC-A-GTTTA	4	19.18	2	50	19	19	38	GTACC-AAAAAAAAAAAAAAAAAAA-GTTTA	18	-1	16	32	GTACC-AAAAAAAAAAAAAAAAAA-GTTTA	17	-2	9	18	GTACC-AAAAAAAAAAAAAAAAA-GTTTA	20	1	6	12	GTACC-AAAAAAAAAAAAAAAAAAAA-GTTTA
chr3	3q29:_FAM43A	194409258	15	1	15	TCATT-A-TTTGC	4	15.16	2	47	15	19	40.4255	TCATT-AAAAAAAAAAAAAAA-TTTGC	16	1	18	38.2979	TCATT-AAAAAAAAAAAAAAAA-TTTGC	17	2	6	12.766	TCATT-AAAAAAAAAAAAAAAAA-TTTGC	14	-1	4	8.51064	TCATT-AAAAAAAAAAAAAA-TTTGC
chr3	3q29:_APOD	195295703	10	1	10	TTTAT-G-TAGGG	4	14.14	2	20	14	8	40	TTTAT-GGCGGGGGGTGGGG-TAGGG	14	0	6	30	TTTAT-GGCGGGGGGGGGGG-GAGGG	15	1	3	15	TTTAT-GGGGGGGGGGGGGGG-TAGGG	10	-4	3	15	TTTAT-GGGGGGGGGG-TGGGG
chr3	3q29:_SDHALP2	195390524	9	3	3	AACAT-GGA-CAACT	5	9	1	487	9	458	94.0452	AACAT-GGAGGAGGA-CAACT	9	0	14	2.87474	AACAT-GGGGGAGGA-CAACT	9	0	8	1.64271	AACAT-GGAGGGGGA-CAACT	9	0	4	0.821355	AACAT-GGGGGGGGA-CAACT	9	0	3	0.616016	AACAT-GGAGGAGGG-CAACT
chr3	3q29:_MUC4	195507124	11	5	2.2	GAAGA-GGCGT-ACCTG	8	11	1	1260	11	1107	87.8571	GAAGA-GGCGTGGCGTG-ACCTG	11	0	120	9.52381	GAAGA-GGGGTGGCGTG-ACCTG	11	0	13	1.03175	GAAGA-GGGGGGGCGTG-ACCTG	11	0	7	0.555556	GAAGA-GGGGTGGCCTG-ACCTG	11	0	4	0.31746	GAAGA-GGGGTGGCGGG-ACCTG	11	0	3	0.238095	GAAGA-GGAGTGGCGTG-ACCTG	11	0	3	0.238095	GAAGA-GGGGGGGCCTG-ACCTG	11	0	3	0.238095	GAAGA-GGCGTGGCGTC-ACCTG
chr3	3q29:_MUC4	195507844	11	5	2.2	GAAGA-GGCGT-ACCGG	10	11.11	2	1456	11	754	51.7857	GAAGA-GGCGTGGCGTG-ACCGG	11	0	648	44.5055	GAAGA-GGGGTGGCGTG-ACCTG	11	0	16	1.0989	GAAGA-GGGGTGGCATG-ACCTG	11	0	10	0.686813	GAAGA-GGGGGGGCGTG-ACCTG	11	0	9	0.618132	GAAGA-GGGGTGGTGTG-ACCTG	11	0	5	0.343407	GAAGA-GGCGTGGTGTG-ACCGG	11	0	4	0.274725	GAAGA-GGGGTGGCGGG-ACCGG	11	0	4	0.274725	GAAGA-GGCGTGGCGGG-ACCGG
chr3	3q29:_MUC4	195538962	15	4	3.75	GTGGC-GGGA-AGACA	4	15	1	87	15	65	74.7126	GTGGC-GGGAGGGATGGGAGG-AGACA	15	0	14	16.092	GTGGC-GGGAGGGGTGGGGGG-GGACA	15	0	5	5.74713	GTGGC-GGGAGGGATGGGGGG-GGACA	15	0	3	3.44828	GTGGC-GGGAGGGGTGGGAGG-AGACA
chr3	3q29:_LMLN	197767581	16	3	5.33333	ACAGA-CTC-ATGGC	3	16	1	301	16	295	98.0066	ACAGA-CTCCTCCTACTCCTCC-ATGGC	16	0	3	0.996678	ACAGA-CTCCTCCTACCCCTCC-ATGGC	16	0	3	0.996678	ACAGA-CTCCTCCTACTCCCCC-ATGGC
chr4	4p16.3:_CRIPAK	1389297	8	2	4	CTGCT-CA-TGCCG	4	8	1	244	8	226	92.623	CTGCT-CACACACA-TGCCG	8	0	11	4.5082	CTGCT-CACACACG-TGCCG	8	0	4	1.63934	CTGCT-CTCACACA-TGCCG	8	0	3	1.22951	CTGCT-CGCACACA-TGCCG
chr4	4p16.2:_EVC	5813990	13	6	2.16667	CCCCT-CACAGC-GGAGA	6	13	1	320	13	298	93.125	CCCCT-CACACCACAGCCA-GGAGA	13	0	7	2.1875	CCCCT-CACACCACCGCCA-GGAGA	13	0	5	1.5625	CCCCT-CACCCCACAGCCA-GGAGA	13	0	4	1.25	CCCCC-CACACCACGGCCA-GGAGA	13	0	3	0.9375	CCCCT-CCCACCACAGCCA-GGAGA	13	0	3	0.9375	CCCCT-CACACCACACCCA-GGAGA
chr4	4p16.2:_EVC	5814105	13	6	2.16667	CCCCT-CACAGC-GGAGA	4	13	1	198	13	172	86.8687	CCCCT-CACACCACAGCCA-GGAGA	13	0	14	7.07071	CCCCT-CACCCCACAGCCA-GGAGA	13	0	8	4.0404	CCCCT-CCCACCACAGCCA-GGAGA	13	0	4	2.0202	CCCCT-CCCCCCACAGCCA-GGAGA
chr4	4p15.1:_PCDH7	31146676	12	1	12	CAAAC-T-AATGC	3	12	1	73	12	64	87.6712	CAAAC-TTTTTTTTTTTT-AATGC	11	-1	6	8.21918	CAAAC-TTTTTTTTTTT-AATGC	13	1	3	4.10959	CAAAC-TTTTTTTTTTTTT-AATGC
chr4	4p14:_KLF3	38699105	14	1	14	AACAC-T-CTGGG	3	14	1	47	14	40	85.1064	AACAC-TTTTTTTTTTTTTT-CTGGG	13	-1	4	8.51064	AACAC-TTTTTTTTTTTTT-CTGGG	15	1	3	6.38298	AACAC-TTTTTTTTTTTTTTT-CTGGG
chr4	4p11:_SLAIN2	48428164	11	1	11	AGGTC-T-AAGGA	3	11	1	43	11	37	86.0465	AGGTC-TTTTTTTTTTT-AAGGA	12	1	3	6.97674	AGGTC-TTTTTTTTTTTT-AAGGA	10	-1	3	6.97674	AGGTC-TTTTTTTTTT-AAGGA
chr4	4q12:_PDGFRA	55162535	16	1	16	AGAAG-T-CTTCA	3	14	1	28	14	21	75	AGAAG-TTTTTTTTTTTTTT-CTTCA	15	1	4	14.2857	AGAAG-TTTTTTTTTTTTTTT-TTCAT	13	-1	3	10.7143	AGAAG-TTTTTTTTTTTTT-CTTCA
chr4	4q12:_PPAT	57261373	12	1	12	TTCAG-A-TCTCA	3	12	1	32	12	24	75	TTCAG-AAAAAAAAAAAA-TCTCA	11	-1	4	12.5	TTCAG-AAAAAAAAAAA-TCTCA	13	1	4	12.5	TTCAG-AAAAAAAAAAAAA-TCTCA
chr4	4q13.2:_UBA6	68481878	12	1	12	TCTGA-T-CAGAG	3	12	1	36	12	30	83.3333	TCTGA-TTTTTTTTTTTT-CAGAG	11	-1	3	8.33333	TCTGA-TTTTTTTTTTT-CAGAG	13	1	3	8.33333	TCTGA-TTTTTTTTTTTTT-CAGAG
chr4	4q13.2:_UGT2B11	70066031	22	1	22	GAAAA-T-GTCAC	4	22.21	2	34	22	12	35.2941	GAAAA-TTTTTTTTTTTTTTTTTTTTTT-GTCAC	21	-1	10	29.4118	GAAAA-TTTTTTTTTTTTTTTTTTTTT-GTCAC	20	-2	9	26.4706	GAAAA-TTTTTTTTTTTTTTTTTTTT-GTCAC	19	-3	3	8.82353	GAAAA-TTTTTTTTTTTTTTTTTTT-GTCAC
chr4	4q13.3:_IGJ	71521649	14	6	2.33333	TCTCC-AAGGCA-AAAAA	4	14.13	2	46	14	30	65.2174	TCTCC-AAGGCAAAGTCAAA-AAAAA	13	-1	10	21.7391	TCTCC-AAGGCAAAGTCAA-AAAAA	15	1	3	6.52174	TCTCC-AAGGCAAAGTCAAAA-AAAAA	12	-2	3	6.52174	TCTCC-AAGGCAAAGTCA-AAAAA
chr4	4q26:_CAMK2D	114373290	17	1	17	GTATT-A-GCAGC	4	17.16	2	62	17	37	59.6774	GTATT-AAAAAAAAAAAAAAAAA-GCAGC	16	-1	12	19.3548	GTATT-AAAAAAAAAAAAAAAA-GCAGC	18	1	9	14.5161	GTATT-AAAAAAAAAAAAAAAAAA-GCAGC	15	-2	4	6.45161	GTATT-AAAAAAAAAAAAAAA-GCAGC
chr4	4q26:_SYNPO2	119982129	11	1	11	TATGC-A-GTTAT	3	11	1	90	11	79	87.7778	TATGC-AAAAAAAAAAA-GTTAT	10	-1	8	8.88889	TATGC-AAAAAAAAAA-GTTAT	12	1	3	3.33333	TATGC-AAAAAAAAAAAA-GTTAT
chr4	4q35.1:_FAM92A3	183960484	13	1	13	CATCC-A-TGACT	3	13	1	39	13	30	76.9231	CATCC-AAAAAAAAAAAAA-TGACT	12	-1	5	12.8205	CATCC-AAAAAAAAAAAA-TGACT	14	1	4	10.2564	CATCC-AAAAAAAAAAAAAA-TGACT
chr4	4q35.2:_FRG1	190881950	9	3	3	ATTCC-AGA-CAAAG	4	9	1	106	9	78	73.5849	ATTCC-AGAAGAAGA-CAAAG	6	-3	11	10.3774	ATTCC-AGAAGA-CAAAG	9	0	9	8.49057	ATTCC-AGAAGAATA-CAAAG	9	0	8	7.54717	ATTCC-AGAAGAGGA-CAAAG
chr5	5p15.33:_TPPP	661410	16	7	2.28571	CAGAA-CCTGTCT-CTTGT	3	16	1	489	16	423	86.5031	CAGAA-CCTGTCCCTGTCTCCT-CTTGT	16	0	58	11.8609	CAGAA-CCTGTCCCTCTCTCCT-GGTGT	16	0	8	1.63599	CAGAA-CCTGTCCCTGTGTCCT-CTTGT
chr5	5p15.33:_BRD9	864271	8	2	4	AGAGA-CT-GCTGA	3	8	1	645	8	639	99.0698	AGAGA-CTCTCTCT-GCTGA	8	0	3	0.465116	AGAGA-CCCTCTCT-GCTGA	8	0	3	0.465116	AGAGA-CTCTCCCT-GCTGA
chr5	5p15.33:_SLC6A3	1393833	11	5	2.2	CATGC-GTCCG-GGATA	5	11	1	71	11	56	78.8732	CATGC-GTCCGGTCCGG-GGATA	11	0	6	8.4507	CATGC-GTCCGGGCCGG-GGATA	11	0	3	4.22535	CACGC-GTCGGGTCCGG-GGATA	11	0	3	4.22535	CATGC-GTCCGGGGCGG-GGACA	11	0	3	4.22535	CATGC-GTCCGGTGCGG-GGATA
chr5	5p15.2:_FAM105B	14696103	15	1	15	GTATG-T-CCCTC	4	14.15	2	68	14	43	63.2353	GTATG-TTTTTTTTTTTTTT-CCCTC	15	1	11	16.1765	GTATG-TTTTTTTTTTTTTTT-CCCTC	13	-1	11	16.1765	GTATG-TTTTTTTTTTTTT-CCCTC	12	-2	3	4.41176	GTATG-TTTTTTTTTTTT-CCCTC
chr5	5p15.1:_BASP1	17276743	19	1	19	AAATG-A-GTCTG	5	19.18	2	21	19	7	33.3333	AAATG-AAAAAAAAAAAAAAAAAAA-GTCTG	18	-1	5	23.8095	AAATG-AAAAAAAAAAAAAAAAAA-GTCTG	17	-2	3	14.2857	AAATG-AAAAAAAAAAAAAAAAA-GTCTG	21	2	3	14.2857	AAATG-AAAAAAAAAAAAAAAAAAAAA-GTCTG	20	1	3	14.2857	AAATG-AAAAAAAAAAAAAAAAAAAA-GTCTG
chr5	5p14.2:_PRDM9	23526980	12	4	3	CAGTC-CTCA-CAGAG	7	12	1	639	12	537	84.0376	CAGTC-CTCCTCACTCAC-CAGAG	12	0	76	11.8936	CAGTC-CTCCTCAGACAC-CAGAG	12	0	10	1.56495	CAGTC-CTCCTCAGTCAC-CAGAG	12	0	6	0.938967	CAGTC-CTCCTCACACAC-CAGAG	12	0	4	0.625978	CAGTC-CTCCTCACTCAG-CAGAG	12	0	3	0.469484	GAGTC-CTGCTCACTCAC-CAGAG	12	0	3	0.469484	CAGTC-CTCCTCACTCCC-CAGAG
chr5	5p14.2:_PRDM9	23526998	9	2	4.5	AGAGG-AC-GGGGA	6	9	1	670	9	640	95.5224	AGAGG-ACACACACA-GGGGA	9	0	14	2.08955	AGAGG-AGACACACA-GGGGA	9	0	7	1.04478	AGAGG-GCACACACA-GGGGA	9	0	3	0.447761	AGAGG-AAACACACA-GGGGA	9	0	3	0.447761	AGAGG-ACCCACACA-GGGGA	9	0	3	0.447761	AGAGG-ACGCACACA-GGGGG
chr5	5p14.2:_PRDM9	23527232	12	4	3	CAGTC-CTCA-CAGAG	3	12	1	211	12	199	94.3128	CAGTC-CTCCTCACTCAC-CAGAG	12	0	7	3.31754	CAAAC-CTCCTCAGTCAC-CAGAG	12	0	5	2.36967	CAGTC-CTCCTCACTCCC-CAGAG
chr5	5p14.2:_PRDM9	23527250	9	2	4.5	AGAGG-AC-GGGGA	4	9	1	282	9	261	92.5532	AGAGG-ACACACACA-GGGGA	9	0	10	3.5461	AGAGG-AGACACACA-GGGGA	9	0	7	2.48227	AGAGG-ACCCACACA-GGGGA	9	0	4	1.41844	AGAGG-ATACACACA-GGGGA
chr5	5p14.2:_PRDM9	23527316	12	4	3	CAGTC-CTCA-CAGAG	8	12.12	2	699	12	505	72.2461	CAGTC-CTCCTCACTCAC-CAGAG	12	0	144	20.6009	CAGTC-CTCCTCAGACAC-CAGAG	12	0	29	4.14878	CAGTC-CTCCTCAGTCAC-CAGAG	12	0	6	0.858369	CAGTC-CTCCTCCCTCCC-CAGAG	12	0	5	0.715308	CAGTC-CTCCTCGCTCAC-CAGAG	12	0	4	0.572246	CAGTC-CTCCTCAGACCC-CAGAG	12	0	3	0.429185	CAGTC-CTCCTCAGGCAC-CAGAG	12	0	3	0.429185	CAGTC-CTCCTCCCTCAC-CAGAG
chr5	5p14.2:_PRDM9	23527334	9	2	4.5	AGAGG-AC-GGGGA	4	9	1	689	9	662	96.0813	AGAGG-ACACACACA-GGGGA	9	0	20	2.90276	AGAGG-AGACACACA-GGGGA	9	0	4	0.580552	AGAGG-ACCCACACA-GGGGA	9	0	3	0.435414	AGAGG-ATACACACA-GGGGA
chr5	5p14.2:_PRDM9	23527418	9	2	4.5	AGAGG-AC-GGGGA	3	9	1	133	9	127	95.4887	AGAGG-ACACACACA-GGGGA	9	0	3	2.25564	AGGGG-ACGCACACA-GGGGA	9	0	3	2.25564	AGAGG-GCACACACA-GGGGA
chr5	5p14.2:_PRDM9	23527502	9	2	4.5	AGAGG-AC-GGGGA	4	9	1	360	9	345	95.8333	AGAGG-ACACACACA-GGGGA	9	0	7	1.94444	AGAGG-ACCCACACA-GGGGA	9	0	4	1.11111	AGAGG-ACACCCACA-GGGGA	9	0	4	1.11111	AGAGG-AGACACACA-GGGGA
chr5	5p14.2:_PRDM9	23527586	9	2	4.5	AGAGG-AC-GGGGA	4	9	1	697	9	687	98.5653	AGAGG-ACACACACA-GGGGA	9	0	4	0.573888	AGAGG-GCACACACA-GGGGA	9	0	3	0.430416	AGAGG-ACCCACACA-GGGGA	9	0	3	0.430416	AGAGG-ACACACCCA-GGGGA
chr5	5p14.2:_PRDM9	23527754	9	2	4.5	AGAGG-AC-GGGGA	3	9	1	260	9	254	97.6923	AGAGG-ACACACACA-GGGGA	9	0	3	1.15385	AGAGG-ACCCACACA-GGGGA	9	0	3	1.15385	AGAGG-CCACACACA-GGGGA
chr5	5p13.1:_OSMR	38934118	16	1	16	TCTGT-G-CATAG	4	16.16	2	24	16	8	33.3333	TCTGG-GGGGGGGGGGGGGGGG-CATAG	16	0	7	29.1667	TCTGT-GGGTGGGGGCGGGGGG-CATAG	16	0	6	25	TCTGT-GGGTGGGGGGGGGGGG-CATAG	16	0	3	12.5	TCGGG-GGGGGGGGGCGGGGGG-CATAG
chr5	5p13.1:_C5orf51	41921536	13	1	13	TGTTC-T-AATTT	3	13	1	34	13	28	82.3529	TGTTC-TTTTTTTTTTTTT-AATTT	14	1	3	8.82353	TGTTC-TTTTTTTTTTTTTT-AATTT	12	-1	3	8.82353	TGTTC-TTTTTTTTTTTT-AATTT
chr5	5p12:_HMGCS1	43290195	16	1	16	ATACC-A-GGAAA	3	16	1	22	16	16	72.7273	ATACC-AAAAAAAAAAAAAAAA-GGAAA	15	-1	3	13.6364	ATACC-AAAAAAAAAAAAAAA-GGAAA	17	1	3	13.6364	ATACC-AAAAAAAAAAAAAAAAA-GGAAA
chr5	5q11.2:_PDE4D	58270458	12	1	12	TACTT-A-GGCAT	3	12	1	50	12	41	82	TACTT-AAAAAAAAAAAA-GGCAT	13	1	5	10	TACTT-AAAAAAAAAAAAA-GGCAT	11	-1	4	8	TACTT-AAAAAAAAAAA-GGCAT
chr5	5q13.2:_TNPO1	72204774	13	1	13	GAAGC-A-TCTAT	3	13	1	71	13	57	80.2817	GAAGC-AAAAAAAAAAAAA-TCTAT	14	1	7	9.85915	GAAGC-AAAAAAAAAAAAAA-TCTAT	12	-1	7	9.85915	GAAGC-AAAAAAAAAAAA-TCTAT
chr5	5q13.2:_UTP15	72876583	12	1	12	ACTAC-T-CTTCA	3	12	1	84	12	77	91.6667	ACTAC-TTTTTTTTTTTT-CTTCA	13	1	4	4.7619	ACTAC-TTTTTTTTTTTTT-CTTCA	11	-1	3	3.57143	ACTAC-TTTTTTTTTTT-CTTCA
chr5	5q21.1:_ST8SIA4	100145663	18	2	9	TGGTA-AC-GTACT	3	18	1	44	18	38	86.3636	TGGTA-ACACACACACACACACAC-GTACT	16	-2	3	6.81818	TGGTA-ACACACACACACACAC-GTACT	22	4	3	6.81818	TGGTA-ACACACACACACACACACACAC-GTACT
chr5	5q22.3:_TMED7	114950623	14	1	14	CAATT-A-CAGCA	3	14	1	36	14	27	75	CAATT-AAAAAAAAAAAAAA-CAGCA	15	1	6	16.6667	CAATT-AAAAAAAAAAAAAAA-CAGCA	13	-1	3	8.33333	CAATT-AAAAAAAAAAAAA-CAGCA
chr5	5q23.1:_TNFAIP8	118729619	10	1	10	TCAGG-A-TGGCT	3	10	1	54	10	47	87.037	TCAGG-AAAAAAAAAA-TGGCT	11	1	4	7.40741	TCAGG-AAAAAAAAAAA-TGGCT	9	-1	3	5.55556	TCAGG-AAAAAAAAA-TGGCT
chr5	5q23.2:_CSNK1G3	122950246	26	6	4.33333	TTACA-TTCTTT-AATTT	3	26	1	39	26	32	82.0513	TTACA-TTCTTTTTCTTTTTTTTTTTTTCTCT-AATTT	27	1	4	10.2564	TTACA-TTCTTTTTCTTTTTTTTTTTTTTCTCT-AATTT	26	0	3	7.69231	TTACA-TTCTTTTTCTTTTTTTTTTTTTTTCT-AATTT
chr5	5q31.2:_EGR1	137804274	19	5	3.8	TGGGG-GAAAA-CCAAG	3	19	1	49	19	42	85.7143	TGGGG-GAAAAAAAAAAAAGAAAAG-CCAAG	19	0	4	8.16327	TTGGG-GGAAAAAAAAAAAGAAAAG-CCAAG	18	-1	3	6.12245	TGGGG-GAAAAAAAAAAAGAAAAG-CCAAG
chr5	5q31.3:_PCDHA1	140167374	12	2	6	GGTGG-GC-TGTCG	5	12	1	207	12	163	78.744	GGTGG-GCGAGCGCGCGC-TGTCG	12	0	17	8.21256	GGGGG-GGGAGCGCGCGC-TGTCG	12	0	14	6.76329	GGGGG-GGGGGCGCGCGC-CGTCG	12	0	9	4.34783	GGGGG-GCGGGCGCGCGC-CGTCG	12	0	4	1.93237	GGGGG-GGGGGGGCGCGC-TGTCG
chr5	5q31.3:_PCDHA3	140182285	8	2	4	GGGGA-GC-TGTCG	4	8	1	229	8	199	86.8996	GGGGA-GCGCGCGC-TGTCG	8	0	24	10.4803	GGGGG-GGGCGCGC-TGTCG	8	0	3	1.31004	GGGGG-GCGCCCGC-TGTCG	8	0	3	1.31004	GGGGG-GCGCTCGC-CGTCG
chr5	5q31.3:_PCDHA4	140188275	8	2	4	GGGGA-GC-TGTCG	4	8	1	221	8	191	86.4253	GGGGA-GCGCGCGC-TGTCG	8	0	22	9.95475	GGGGG-GGGCGCGC-CGTCG	8	0	5	2.26244	GGGGG-GGGGGCGC-CGTCG	8	0	3	1.35747	GGGGG-GGGCGGGC-GGTCG
chr5	5q31.3:_PCDHB10	140574200	9	3	3	CTACC-TGG-CGTTG	3	9	1	69	9	62	89.8551	CTACC-TGGTGGTGG-CGTTG	9	0	4	5.7971	CTACC-TGTTGGTGG-CGTTG	9	0	3	4.34783	CTACC-TGTTGTTGG-CGTTG
chr5	5q33.1:_GM2A	150647360	18	2	9	TATGA-CT-TTTTT	3	18	1	29	18	23	79.3103	TATGA-CTCTCTCTCTTTCACTCT-TTTTT	17	-1	3	10.3448	TATGA-CTCTCTCTCTTTCACTC-TTTTT	18	0	3	10.3448	TATGA-CTCTCTCTCTTTCCCTCT-TTTTT
chr5	5q33.1:_FAT2	150925451	10	3	3.33333	TGTCA-ACC-TGACA	3	10	1	42	10	35	83.3333	TGTCA-ACCACCACCA-TGACA	10	0	4	9.52381	TGTCA-ACCCCCCCCA-TGACA	10	0	3	7.14286	TGTCA-ACCCCCACCA-TGACA
chr5	5q33.1:_G3BP1	151184780	11	1	11	CCGCA-T-CTTAA	3	11	1	45	11	37	82.2222	CCGCA-TTTTTTTTTTT-CTTAA	12	1	5	11.1111	CCGCA-TTTTTTTTTTTT-CTTAA	10	-1	3	6.66667	CCGCA-TTTTTTTTTT-CTTAA
chr5	5q33.2:_KIF4B	154395186	14	5	2.8	AATGT-CAAGC-TGAGT	3	14	1	219	14	204	93.1507	AATGT-CAACCAAGCCAAGC-TGAGT	14	0	11	5.02283	AATGT-CACCCAAGCCAAGC-TGAGT	14	0	4	1.82648	AATGT-CAACCAAGCAAAGC-TGAGT
chr6	6p25.1:_NRN1	5998335	10	1	10	CTCTC-T-AAAAT	3	10	1	42	10	31	73.8095	CTCTC-TTTTTTTTTT-AAAAT	10	0	7	16.6667	TCTCT-CTTTTTTTTT-AAAAT	9	-1	4	9.52381	CTCTC-TTTTTTTTT-AAAAT
chr6	6p24.3:_MGC26597	7988950	17	1	17	CCAAC-T-CCTGA	6	16.17	2	137	16	79	57.6642	CCAAC-TTTGTTTTTTTTTTTT-CCTGA	17	1	36	26.2774	CCAAC-TTTGTTTTTTTTTTTTT-CCTGA	15	-1	13	9.48905	CCAAC-TTTGTTTTTTTTTTT-CCTGA	18	2	3	2.18978	CCAGC-TTTGTTTTTTTTTTTTTT-CCTGA	16	0	3	2.18978	CCAAC-TTTTTTTTTTTTTTTT-CCTGA	17	1	3	2.18978	CCAAC-TTTGTTTTTTTTTTTTC-C
chr6	6p24.3:_TFAP2A	10397564	10	1	10	TAAAC-T-CTCCC	3	10	1	83	10	77	92.7711	TAAAC-TTTTTTTTTT-CTCCC	9	-1	3	3.61446	TAAAC-TTTTTTTTT-CTCCC	10	0	3	3.61446	ATAAA-CTTTTTTTTT-CTCCC
chr6	6p24.2:_TMEM14B	10756864	11	1	11	TACCT-A-GACAC	3	11	1	86	11	80	93.0233	TACCT-AAAAAAAAAAA-GACAC	10	-1	3	3.48837	TACCT-AAAAAAAAAA-GACAC	12	1	3	3.48837	TACCT-AAAAAAAAAAAA-GACAC
chr6	6p22.3:_ATXN1	16300903	11	1	11	AATAA-T-GTCCC	3	11	1	43	11	36	83.7209	AATAA-TTTTTTTTTTT-GTCCC	12	1	4	9.30233	AATAA-TTTTTTTTTTTT-GTCCC	10	-1	3	6.97674	AATAA-TTTTTTTTTT-GTCCC
chr6	6p22.3:_CAP2	17556927	11	1	11	AAAGG-A-GAATT	4	11	1	114	11	100	87.7193	AAAGG-AAAAAAAAAAA-GAATT	10	-1	8	7.01754	AAAGG-AAAAAAAAAA-GAATT	9	-2	3	2.63158	AAAGG-AAAAAAAAA-GAATT	12	1	3	2.63158	AAAGG-AAAAAAAAAAAA-GAATT
chr6	6p22.3:_SOX4	21594350	25	6	4.16667	TCAGG-GAAAAA-CTTGC	3	25	1	28	25	21	75	TCAGG-GAAAAAGAAAAAAAAAAAAAAAAGA-CTTGC	24	-1	4	14.2857	TCAGG-GAAAAAGAAAAAAAAAAAAAAAGA-CTTGC	25	0	3	10.7143	TCAGG-GAAAAAAAAAAAAAAAAAAAAAAGA-CTTGC
chr6	6p22.2:_ZNF322A	26636981	11	1	11	TTGGG-T-GGGTG	3	11	1	260	11	235	90.3846	TTGGG-TTTTTTTTTTT-GGGTG	10	-1	15	5.76923	TTGGG-TTTTTTTTTT-GGGTG	12	1	10	3.84615	TTGGG-TTTTTTTTTTTT-GGGTG
chr6	6p21.1:_PRPH2	42665549	16	1	16	GCATT-A-GACAA	5	15.17	2	26	15	8	30.7692	GCATT-AAAAAAAAAAAAAAA-GACAA	17	2	6	23.0769	GCATT-AAAAAAAAAAAAAAAAA-GACAA	16	1	6	23.0769	GCATT-AAAAAAAAAAAAAAAA-GACAA	14	-1	3	11.5385	GCATT-AAAAAAAAAAAAAA-GACAA	18	3	3	11.5385	GCATT-AAAAAAAAAAAAAAAAAA-GACAA
chr6	6p21.1:_RUNX2	45517721	34	1	34	TAAAA-T-CACTG	4	34.33	2	24	34	10	41.6667	TAAAA-TTTTGTTTTTCTTTCTTTCTTTTTTTTTTTTTTT-CACTG	33	-1	7	29.1667	TAAAA-TTTTGTTTTTCTTTCTTTCTTTTTTTTTTTTTT-CACTG	32	-2	4	16.6667	TAAAA-TTTTGTTTTTCTTTCTTTCTTTTTTTTTTTTT-CACTG	34	0	3	12.5	TAAAA-TTTTTTTTTTCTTTCTTTCTTTTTTTTTTTTTTT-CACTG
chr6	6p12.3:_CENPQ	49460770	17	1	17	TTGGG-T-AGTCT	4	16	1	60	16	43	71.6667	TTGGG-TTGTTTTTTTTTTTTT-AGTCT	15	-1	10	16.6667	TTGGG-TTGTTTTTTTTTTTT-AGTCT	17	1	4	6.66667	TTGGG-TTGTTTTTTTTTTTTTT-AGTCT	16	0	3	5	TTGGG-TTTTTTTTTTTTTTTT-AGTCT
chr6	6p12.1:_LRRC1	53787794	14	1	14	TGTGA-T-AATTT	5	13.14	2	73	13	44	60.274	TGTGA-TTTTTTTTTTTTT-AATTT	14	1	17	23.2877	TGTGA-TTTTTTTTTTTTTT-AATTT	12	-1	6	8.21918	TGTGA-TTTTTTTTTTTT-AATTT	16	3	3	4.10959	TGTGA-TTTTTTTTTTTTTTTT-AATTT	15	2	3	4.10959	TGTGA-TTTTTTTTTTTTTTT-AATTT
chr6	6p12.1:_DST	56480053	11	1	11	TACGT-A-CATTT	3	13	1	39	13	33	84.6154	TACGT-AAAAAAAAAAAAA-CATTT	11	-2	3	7.69231	GAAAA-AAAAAAAAAAA-CATTT	12	-1	3	7.69231	TACGT-AAAAAAAAAAAA-CATTT
chr6	6q13:_COL19A1	70918738	12	1	12	ATTGA-T-CGTTT	3	12	1	77	12	66	85.7143	ATTGA-TTTTTTTTTTTT-CGTTT	11	-1	7	9.09091	ATTGA-TTTTTTTTTTT-CGTTT	13	1	4	5.19481	ATTGA-TTTTTTTTTTTTT-CGTTT
chr6	6q14.1:_FAM46A	82459335	25	1	25	CACTC-T-CTCTC	4	25.24	2	55	25	34	61.8182	CACTC-TTTTTTTTTTCTTTTTTTTTTTTTT-CTCTC	24	-1	13	23.6364	CACTC-TTTTTTTTTTCTTTTTTTTTTTTT-CTCTC	23	-2	4	7.27273	CACTC-TTTTTTTTTTCTTTTTTTTTTTT-CTCTC	26	1	4	7.27273	CACTC-TTTTTTTTTTCTTTTTTTTTTTTTTT-CTCTC
chr6	6q14.3:_GJB7	87993551	19	1	19	CAGGG-T-CCCTG	4	19	1	50	19	34	68	CAGGG-TTTCTTTTTTTTTTTTTTT-CCCTG	18	-1	7	14	CAGGG-TTTCTTTTTTTTTTTTTT-CCCTG	19	0	5	10	CAGGG-TTTTTTTTTTTTTTTTTTT-CCCTG	16	-3	4	8	CAGGG-TTTCTTTTTTTTTTTT-CCCTG
chr6	6q15:_AKIRIN2	88384774	14	1	14	ACTAC-A-TCATA	4	14.14	2	34	14	13	38.2353	ACTAC-AAAAAAAAAAAAAA-TCATA	14	0	9	26.4706	AACTA-CAAAAAAAAAAAAA-TCATA	13	-1	9	26.4706	ACTAC-AAAAAAAAAAAAA-TCATA	14	0	3	8.82353	AAACT-ACAAAAAAAAAAAA-TCATA
chr6	6q21:_FOXO3	109001955	21	1	21	AAAGG-A-GTCCT	5	22	1	79	22	54	68.3544	AAAGG-AAAAAAAAAAAAAAACAAAAAA-GTCCT	21	-1	13	16.4557	AAAGG-AAAAAAAAAAAAAACAAAAAA-GTCCT	22	0	5	6.32911	AAAGG-AAAAAAAAAAAAAAAAAAAAAA-GTCCT	23	1	4	5.06329	AAAGG-AAAAAAAAAAAAAAAACAAAAAA-GTCCT	20	-2	3	3.79747	AAAGG-AAAAAAAAAAAAACAAAAAA-GTCCT
chr6	6q21:_FOXO3	109004890	16	1	16	GTGTC-A-TGTTA	4	16.15	2	40	16	23	57.5	GTGTC-AAAAAAAAAAAAAAAA-TGTTA	15	-1	7	17.5	GTGTC-AAAAAAAAAAAAAAA-TGTTA	17	1	7	17.5	GTGTC-AAAAAAAAAAAAAAAAA-TGTTA	14	-2	3	7.5	GTGTC-AAAAAAAAAAAAAA-TGTTA
chr6	6q22.1:_NUS1	118029806	16	1	16	ACGAC-T-AATTT	3	16	1	179	16	161	89.9441	ACGAC-TTTTTTTTTTTGTTTT-AATTT	15	-1	13	7.26257	ACGAC-TTTTTTTTTTGTTTT-AATTT	17	1	5	2.7933	ACGAC-TTTTTTTTTTTTGTTTT-AATTT
chr6	6q24.2:_PHACTR2	144151414	22	1	22	ACAAG-T-CTGTG	4	22.21	2	32	22	12	37.5	ACAAG-TTTCTTTTTTTTTTTTTTTTTT-CTGTG	21	-1	10	31.25	ACAAG-TTTCTTTTTTTTTTTTTTTTT-CTGTG	23	1	6	18.75	ACAAG-TTTCTTTTTTTTTTTTTTTTTTT-TTGTG	22	0	4	12.5	ACAAT-TTTTTTTTTTTTTTTTTTTTTT-CTGTG
chr6	6q24.2:_PLAGL1	144261867	14	1	14	AGTGA-T-CTGTC	4	14.15	2	50	14	27	54	AGTGA-TTTTTTTTTTTTTT-CTGTC	15	1	13	26	AGTGA-TTTTTTTTTTTTTTT-CTGTC	16	2	5	10	AGTGA-TTTTTTTTTTTTTTTT-CTGTC	13	-1	5	10	AGTGA-TTTTTTTTTTTTT-CTGTC
chr6	6q24.3:_SAMD5	147887424	12	1	12	TCATC-T-CCAAA	3	12	1	48	12	37	77.0833	TCATC-TTTTTTTTTTTT-CCAAA	13	1	6	12.5	TCATC-TTTTTTTTTTTTT-CCAAA	11	-1	5	10.4167	TCATC-TTTTTTTTTTT-CCAAA
chr6	6q25.1:_PPP1R14C	150570058	26	1	26	CAACG-T-GGTGT	3	26	1	33	26	24	72.7273	CAACG-TTTTTGTTTTTTTTTTTTTCTTTTTT-GGTGT	27	1	5	15.1515	CAACG-TTTTTGTTTTTTTTTTTTTTCTTTTTT-GGTGT	25	-1	4	12.1212	CAACG-TTTTTGTTTTTTTTTTTTCTTTTTT-GGTGT
chr6	6q25.3:_GTF2H5	158613375	13	1	13	AATTT-A-GCTTT	4	12.13	2	101	12	51	50.495	AATTT-AAAAAAAAAAAA-GCTTT	13	1	44	43.5644	AATTT-AAAAAAAAAAAAA-GCTTT	11	-1	3	2.9703	AATTT-AAAAAAAAAAA-GCTTT	14	2	3	2.9703	AATTT-AAAAAAAAAAAAAA-GCTTT
chr6	6q26:_QKI	163991927	17	1	17	TCAGC-T-CCTGT	5	17.18	2	80	17	39	48.75	TCAGC-TTTTTTTTTTTTTTTTT-CCTGT	18	1	22	27.5	TCAGC-TTTTTTTTTTTTTTTTTT-CCTGT	16	-1	12	15	TCAGC-TTTTTTTTTTTTTTTT-CCTGT	15	-2	4	5	TCAGC-TTTTTTTTTTTTTTT-CCTGT	19	2	3	3.75	TCAGC-TTTTTTTTTTTTTTTTTTT-CCTGT
chr6	6q27:_C6orf124	168227156	11	5	2.2	CCCGT-CCGAA-ATAGC	3	11	1	242	11	232	95.8678	CCCGT-CCGAACCGAAC-ATAGC	11	0	5	2.06612	CCCGT-CCGAACCGACC-ATAGC	11	0	5	2.06612	CCCGT-CCGACCCGAAC-ATACC
chr6	6q27:_HGC6-3	168376831	11	2	5.5	CTGCA-GT-GGGAG	3	11	1	65	11	56	86.1538	CTGCA-GTGTGTGTGTG-GGGAG	9	-2	6	9.23077	CTGCA-GTGTGTGTG-GGGAG	7	-4	3	4.61538	CTGCA-GTGTGCG-GGGAG
chr6	6q27:_HGC6-3	168376930	9	3	3	GGGGA-AGG-CAGTG	4	9	1	91	9	80	87.9121	GGGGA-AGGAGGAGG-CAGTG	9	0	4	4.3956	GGGGA-AGGGGGAGG-CAGGG	9	0	4	4.3956	GGGGA-GGGAGGAGG-CAGGG	9	0	3	3.2967	GGGGA-AGGGGGGGG-AGGTG
chr6	6q27:_TBP	170881390	13	1	13	CCTTC-T-AAACA	3	13	1	67	13	57	85.0746	CCTTC-TTTTTTTTTTTTT-AAACA	14	1	5	7.46269	CCTTC-TTTTTTTTTTTTTT-AAACA	12	-1	5	7.46269	CCTTC-TTTTTTTTTTTT-AAACA
chr7	7p22.3:_ELFN1	1787520	17	1	17	CTACT-A-GACTA	4	16.18	2	32	16	14	43.75	CTACT-AAAAAAAAAAAAAAAA-GACTA	18	2	8	25	CTACT-AAAAAAAAAAAAAAAAAA-GACTA	17	1	6	18.75	CTACT-AAAAAAAAAAAAAAAAA-GACTA	15	-1	4	12.5	CTACT-AAAAAAAAAAAAAAA-GACTA
chr7	7p22.1:_RAC1	6442134	35	1	35	TGCTC-A-CAACG	5	35	1	49	35	33	67.3469	TGCTC-AAAAAAAAACAAAAAAAAAAAACAAAAAAAAAAAA-CAACG	36	1	6	12.2449	TGCTC-AAAAAAAAACAAAAAAAAAAAACAAAAAAAAAAAAA-CAACG	34	-1	4	8.16327	TGCTC-AAAAAAAAACAAAAAAAAAAAACAAAAAAAAAAA-CAACG	35	0	3	6.12245	TGCTC-AAAAAAAAAAAAAAAAAAAAAACAAAAAAAAAAAA-CAACG	34	-1	3	6.12245	TGCTC-AAAAAAAAACAAAAAAAAAAACAAAAAAAAAAAA-AAACG
chr7	7p21.3:_THSD7A	11411371	18	1	18	AGGGC-T-CCTGC	5	18.17	2	39	18	15	38.4615	AGGGT-TTTTTTTTTTTTTTTTTT-CCTGC	17	-1	9	23.0769	AGGGC-TTTTTTTTTTTTTTTTT-CCTGC	16	-2	8	20.5128	AGGGC-TTTTTTTTTTTTTTTT-CCTGC	15	-3	4	10.2564	AGGGC-TTTTTTTTTTTTTTT-CCTGC	18	0	3	7.69231	AAGGG-GTTTTTTTTTTTTTTTTT-CCTGC
chr7	7p15.3:_CYCS	25161642	14	1	14	ATGCC-A-TCAAC	3	14	1	29	14	23	79.3103	ATGCC-AAAAAAAAAAAAAA-TCAAC	16	2	3	10.3448	ATGCC-AAAAAAAAAAAAAAAA-TCAAC	13	-1	3	10.3448	ATGCC-AAAAAAAAAAAAA-TCAAC
chr7	7p15.2:_HOXA3	27147452	20	1	20	AACCT-A-GCAAC	4	19.2	2	35	19	14	40	AACCT-AAAAAAAAAAAAAAAAAAA-GCAAC	20	1	9	25.7143	AACCT-AAAAAAAAAAAAAAAAAAAA-GCAAC	17	-2	7	20	AACCT-AAAAAAAAAAAAAAAAA-GCAAC	18	-1	5	14.2857	AACCT-AAAAAAAAAAAAAAAAAA-GCAAC
chr7	7p15.2:_HOXA5	27181146	24	1	24	GTGTG-T-GTTAT	3	25	1	42	25	36	85.7143	GTGTG-TTTTTTTTTTCTCTTTTCTTTTTTT-GTTAT	26	1	3	7.14286	GTGTG-TTTTTTTTTTTCTCTTTTCTTTTTTT-GTTAT	24	-1	3	7.14286	GTGT-TTTTTTTTTCTCTTTTCTTTTTTT-GTTAT
chr7	7p11.2:_ZNF716	57530424	15	1	15	ATTGT-A-TGTGG	4	13.15	2	28	13	13	46.4286	ATTGT-AAAAAAAAAAAAA-TGTGG	15	2	9	32.1429	ATTGT-AAAAAAAAAAAAAAA-TGTGG	14	1	3	10.7143	ATTGT-AAAAAAAAAAAAAA-TGTGG	12	-1	3	10.7143	ATTGT-AAAAAAAAAAAA-TGTGG
chr7	7q11.21:_STAG3L4	66767611	13	1	13	ACTGC-T-CCCGA	6	13.14	2	110	13	52	47.2727	ACTGC-TTTTTTTTTTTTT-CCCGA	14	1	30	27.2727	ACTGC-GTTTTTTTTTTTTT-TCCGA	13	0	14	12.7273	ACTGC-GTTTTTTTTTTTT-TCCGA	12	-1	7	6.36364	ACTGC-TTTTTTTTTTTT-CCCGA	14	1	4	3.63636	ACTGC-TTTTTTTTTTTTTT-CCCGA	11	-2	3	2.72727	ACTGC-TTTTTTTTTTT-CCCGA
chr7	7q11.22:_AUTS2	70256292	16	1	16	GTAGC-G-AGAAG	4	16.16	2	60	16	29	48.3333	GTAGC-GGGGGCGGTGGGGGGG-AGAAG	16	0	15	25	GTAGG-GGGGGGGGTGGGGGGG-AGAAG	16	0	13	21.6667	GTGGG-GGGGGGGGGGGGGGGG-AGAAG	16	0	3	5	GTGGG-GGGGGCGGGGGGGGGG-AGAAG
chr7	7q11.23:_SPDYE7P	72333385	17	1	17	AAGGA-C-TGCTC	4	17	1	80	17	67	83.75	AAGGA-CCCCACCCCCCTCCCCC-TGCTC	17	0	5	6.25	AAGGA-ACCCACCCCCCTCCCCC-TCCTC	17	0	5	6.25	AAGGA-CCCCCCCCCCCTCCCCC-TGCTC	17	0	3	3.75	AAGGA-CCCCACCCCCCCCCCCC-TCCTC
chr7	7q11.23:_STAG3L2	74299267	18	1	18	TTGTC-T-GGTAG	4	18.17	2	46	18	27	58.6957	TTGTC-TTTTTTTTTTTTTTTTTT-GGTAG	17	-1	9	19.5652	TTGTC-TTTTTTTTTTTTTTTTT-GGTAG	19	1	5	10.8696	TTGTC-TTTTTTTTTTTTTTTTTTT-GGTAG	16	-2	5	10.8696	TTGTC-TTTTTTTTTTTTTTTT-GGTAG
chr7	7q11.23:_TMEM120A	75616862	14	5	2.8	TGTCC-AAAGA-GCAGC	3	14	1	100	14	85	85	TGTCC-AAAGAAAAGAAAAG-GCAGC	14	0	11	11	TGTCA-AAAAAAAAAAAAAG-GCAGC	14	0	4	4	TGTCA-AAAGAAAAAAAAAG-GCAGC
chr7	7q11.23:_YWHAG	75958117	12	1	12	GGACC-A-TCCCA	3	13	1	19	13	13	68.4211	GGACC-AAAAAAAAAAAAA-TCCCA	14	1	3	15.7895	GGACC-AAAAAAAAAAAAAA-TCCCA	12	-1	3	15.7895	GGACC-AAAAAAAAAAAA-TCCCA
chr7	7q21.12:_STEAP4	87907378	13	1	13	AAAGT-A-GGTCT	3	13	1	21	13	15	71.4286	AAAGT-AAAAAAAAAAAAA-GGTCT	11	-2	3	14.2857	AAAGT-AAAAAAAAAAA-GGTCT	12	-1	3	14.2857	AAAGT-AAAAAAAAAAAA-GGTCT
chr7	7q21.2:_ANKIB1	92029900	11	1	11	ATTAC-T-CCAAA	3	11	1	39	11	32	82.0513	ATTAC-TTTTTTTTTTT-CCAAA	10	-1	4	10.2564	ATTAC-TTTTTTTTTT-CCAAA	12	1	3	7.69231	ATTAC-TTTTTTTTTTTT-CCAAA
chr7	7q22.1:_MUC12	100640933	9	3	3	ACCGA-AAC-TTTAC	3	9	1	1789	9	1780	99.4969	ACCGA-AACAACAAC-TTTAC	9	0	6	0.335383	ACCGA-AAAAACAAC-TTTAC	9	0	3	0.167691	ACCGA-AACAACAAA-TTTAC
chr7	7q22.1:_MUC12	100641202	14	3	4.66667	ACCTG-CCA-TCAGG	3	14	1	1287	14	1269	98.6014	ACCTG-CCAGCACCACCACC-TCAGG	14	0	10	0.777001	ACCTG-CCAGCACCCCCACC-TCAGG	14	0	8	0.621601	ACCTG-CCAGCACCACCCCC-TCAGG
chr7	7q22.1:_MUC12	100645793	10	3	3.33333	GACAG-CAC-TCAGG	3	10	1	500	10	492	98.4	GACAG-CACCACCACC-TCAGG	10	0	4	0.8	GACAG-CACCACCCCC-TCAGG	10	0	4	0.8	GACAG-CCCCACCCCC-TCAGG
chr7	7q22.1:_RASA4	102221290	22	1	22	GTCTC-A-CTATA	6	18.22	2	65	18	26	40	GTCTC-AAAAAAAAAAACAAAAAA-CTATA	22	4	17	26.1538	GTCTC-AAAAAAAAAAAAAAAAAAAAAA-CTATA	22	4	8	12.3077	GTCTC-AAAAAAAAAAAAAAACAAAAAA-CTATA	23	5	7	10.7692	GTCTC-AAAAAAAAAAAAAAAAAAAAAAA-CTATA	24	6	4	6.15385	GTCTC-AAAAAAAAAAAAAAAAAAAAAAAA-CTATA	21	3	3	4.61538	GTCTC-AAAAAAAAAAAAAAAAAAAAA-CTATA
chr7	7q31.2:_ST7	116869930	11	5	2.2	CTCCA-CTCAC-CGCCG	4	11.11	2	31	11	19	61.2903	CTCCA-CTCACCTCACC-CGCCG	11	0	5	16.129	CCCCC-CTCCCCTCCCC-CGCCG	11	0	4	12.9032	CCCCA-CCCCCCTCCCC-CGCCG	11	0	3	9.67742	CCCCC-CTCCCCCCCCC-CGCCG
chr7	7q34:_HIPK2	139249948	14	1	14	CTTCT-A-TCTTT	3	14	1	27	14	20	74.0741	CTTCT-AAAAAAAAAAAAAA-TCTTT	15	1	4	14.8148	CTTCT-AAAAAAAAAAAAAAA-TCTTT	13	-1	3	11.1111	CTTCT-AAAAAAAAAAAAA-TCTTT
chr7	7q34:_LOC100134713	140396204	24	1	24	GTCTC-A-GAATT	4	24.23	2	18	24	9	50	GTCTC-AAAAAGAAAAAAAAAAAAAAAAAA-GAATT	23	-1	3	16.6667	GTCTC-AAAAAGAAAAAAAAAAAAAAAAA-GAATT	25	1	3	16.6667	GTCTC-AAAAAGAAAAAAAAAAAAAAAAAAA-GAATT	22	-2	3	16.6667	GTCTC-AAAAAGAAAAAAAAAAAAAAAA-GAATT
chr7	7q34:_EPHB6	142560577	13	1	13	TGCAG-A-GGGTA	3	13	1	36	13	28	77.7778	TGCAG-AAAAAAAAAAAAA-GGGTA	11	-2	4	11.1111	TGCAG-AAAAAAAAAAA-GGGTA	12	-1	4	11.1111	TGCAG-AAAAAAAAAAAA-GGGTA
chr7	7q36.1:_GIMAP8	150174334	14	3	4.66667	CAGGA-GGT-ACACT	3	14	1	54	14	46	85.1852	CAGGA-GGTGGTGGTTGTGG-ACACT	14	0	5	9.25926	CAGGA-GGGGGTGGTTGTGG-ACACT	14	0	3	5.55556	CAGGA-GGGGGGGGTTGTGG-ACACT
chr7	7q36.1:_GALNT11	151819246	14	1	14	GCTTT-A-CTTCT	3	14	1	37	14	26	70.2703	GCTTT-AAAAAAAAAAAAAA-CTTCT	15	1	6	16.2162	GCTTT-AAAAAAAAAAAAAAA-CTTCT	13	-1	5	13.5135	GCTTT-AAAAAAAAAAAAA-CTTCT
chr8	8p23.3:_DLGAP2	1651466	13	1	13	AATGC-A-TCCCT	3	13	1	93	13	78	83.871	AATGC-AAAAAAAAAAAAA-TCCCT	12	-1	10	10.7527	AATGC-AAAAAAAAAAAA-TCCCT	14	1	5	5.37634	AATGC-AAAAAAAAAAAAAA-TCCCT
chr8	8p23.2:_CSMD1	2794960	26	1	26	AAGAC-A-CACTG	3	23	1	48	23	40	83.3333	AAGAC-AAAAAAAAAAAAACAAAAAAAAA-CACTG	24	1	4	8.33333	AAGAC-AAAAAAAAAAAAAACAAAAAAAAA-CACTG	22	-1	4	8.33333	AAGAC-AAAAAAAAAAAACAAAAAAAAA-CACTG
chr8	8p23.1:_MFHAS1	8642898	10	1	10	AGAGA-T-AATGT	4	12.1	2	97	12	55	56.701	AGAGA-TTTTTTTTTTTT-AATGT	10	-2	29	29.8969	AGAGA-TTTTTTTTTT-AATGT	11	-1	10	10.3093	AGAGA-TTTTTTTTTTT-AATGT	13	1	3	3.09278	AGAGA-TTTTTTTTTTTTT-AATGT
chr8	8p23.1:_FAM86B1	12039999	10	3	3.33333	GAGGG-GTT-GGTCG	3	10	1	1097	10	1091	99.4531	GAGGG-GTTGTTGTTG-GGTCG	10	0	3	0.273473	GAGGG-GGTGTTGTTG-GGTCG	10	0	3	0.273473	GAGGG-GTTGTTGTGG-GGTCG
chr8	8p22:_ZDHHC2	17079486	25	1	25	TCAGG-T-CAAAG	4	22.24	2	19	22	8	42.1053	TCAGG-TTTGTTTTTTTTTTTTTTTTTT-CAAAG	24	2	5	26.3158	TCAGG-TTTGTTTTTTTTTTTTTTTTTTTT-AAAGC	22	0	3	15.7895	TCAGG-TTTTTTTTTTTTTTTTTTTTTT-CAAAG	21	-1	3	15.7895	TCAGG-TTTGTTTTTTTTTTTTTTTTT-CAAAG
chr8	8p22:_MTUS1	17579505	13	1	13	GAGGG-A-TGCGT	3	13	1	34	13	27	79.4118	GAGGG-AAAAAAAAAAAAA-TGCGT	12	-1	4	11.7647	GAGGG-AAAAAAAAAAAA-TGCGT	14	1	3	8.82353	GAGGG-AAAAAAAAAAAAAA-TGCGT
chr8	8p22:_PSD3	18388196	24	1	24	CTGCC-T-CTGTA	4	24.23	2	69	24	43	62.3188	CTGCC-TTTTTTTTTTTTTTTCTTTTCTTT-CTGTA	23	-1	13	18.8406	CTGCC-TTTTTTTTTTTTTTCTTTTCTTT-CTGTA	24	0	8	11.5942	CTGCC-TTTTTTTTTTTTTTTTTTTTTTTT-TTGTT	24	0	5	7.24638	CTGCC-TTTTTTTTTTTTTTTTTTTTCTTT-CTGTA
chr8	8p21.2:_SLC25A37	23429449	10	1	10	GATCA-T-GCAGG	3	11	1	40	11	33	82.5	GATCA-TTTTTTTTTTT-GCAGG	12	1	4	10	GATCA-TTTTTTTTTTTT-GCAGG	10	-1	3	7.5	GATCA-TTTTTTTTTT-GCAGG
chr8	8p21.2:_NKX3-1	23536561	15	1	15	GACAC-T-GCAAC	3	12	1	49	12	40	81.6327	GACAC-TTTTTTTTTTTT-GCAAC	13	1	6	12.2449	GACAC-TTTTTTTTTTTTT-GCAAC	11	-1	3	6.12245	GACAC-TTTTTTTTTTT-GCAAC
chr8	8p21.2:_DPYSL2	26513284	18	4	4.5	TGAGA-CTTC-TTTTT	3	18	1	50	18	40	80	TGAGA-CTTCTTTCTTCCTTCCTT-TTTTT	17	-1	6	12	TGAGA-CTTCTTTCTTCCTTCCT-TTTTT	19	1	4	8	TGAGA-CTTCTTTCTTCCTTCCTTT-TTTTT
chr8	8p12:_HMBOX1	28909416	20	1	20	TCATT-A-CCCAG	4	19.12	2	34	19	14	41.1765	TCATT-AAAAAAAAAAAAAAAAAAA-CCCAG	12	-7	9	26.4706	TCATT-AAAAAAAAAAAA-CCCAG	18	-1	8	23.5294	TCATT-AAAAAAAAAAAAAAAAAA-CCCAG	20	1	3	8.82353	TCATT-AAAAAAAAAAAAAAAAAAAA-CCCAC
chr8	8p12:_NRG1	31497267	12	1	12	TTGCC-T-GCCCT	4	12	1	50	12	38	76	TTGCC-TTTTTTTTTTTT-GCCCT	13	1	6	12	TTGCC-TTTTTTTTTTTTT-GCCCT	12	0	3	6	TTTGC-CTTTTTTTTTTT-GCCCT	11	-1	3	6	TTGCC-TTTTTTTTTTT-GCCCT
chr8	8p11.22:_TACC1	38585786	19	1	19	TTAAG-A-GAAGT	4	19.18	2	20	19	10	50	TTAAG-AAAAAAAAAAAAAAAAAAA-GAAGT	18	-1	4	20	TTAAG-AAAAAAAAAAAAAAAAAA-GAAGT	17	-2	3	15	TTAAG-AAAAAAAAAAAAAAAAA-GAAGT	20	1	3	15	TTAAG-AAAAAAAAAAAAAAAAAAAA-GAAGT
chr8	8q11.23:_PCMTD1	52730970	17	1	17	CAACC-A-CAAGC	4	19.18	2	22	19	7	31.8182	CAACC-AAAAAAAAAAAAAAAAAAA-CAAGC	18	-1	7	31.8182	CAACC-AAAAAAAAAAAAAAAAAA-CAAGC	17	-2	5	22.7273	CAACC-AAAAAAAAAAAAAAAAA-CAAGC	20	1	3	13.6364	CAACC-AAAAAAAAAAAAAAAAAAAA-CAAGC
chr8	8q13.1:_C8orf46	67405682	20	1	20	CATTT-A-GGACA	4	19.18	2	26	19	13	50	CATTT-AAAAAAAAAAAAAAAAAAA-GGACA	18	-1	5	19.2308	CATTT-AAAAAAAAAAAAAAAAAA-GGACA	17	-2	4	15.3846	CATTT-AAAAAAAAAAAAAAAAA-GGACA	20	1	4	15.3846	CATTT-AAAAAAAAAAAAAAAAAAAA-GGACA
chr8	8q13.1:_VCPIP1	67544302	21	1	21	GGGCT-A-TTTAC	5	21.2	2	72	21	34	47.2222	GGGCT-AAAAAAAAAAAAAAAAACAAA-TTTAC	20	-1	16	22.2222	GGGCT-AAAAAAAAAAAAAAAACAAA-TTTAC	21	0	9	12.5	GGGCT-AAAAAAAAAAAAAAAAAAAAA-TTTAC	20	-1	7	9.72222	GGGCT-AAAAAAAAAAAAAAAAAAAA-TTTAC	22	1	6	8.33333	GGGCT-AAAAAAAAAAAAAAAAAACAAA-TTTAC
chr8	8q21.11:_JPH1	75147735	15	1	15	GGTGT-A-TCTGA	3	14	1	43	14	35	81.3953	GGTGT-AAAAAAAAAAAAAA-TCTGA	13	-1	5	11.6279	GGTGT-AAAAAAAAAAAAA-TCTGA	15	1	3	6.97674	GGTGT-AAAAAAAAAAAAAAA-TCTGA
chr8	8q21.11:_JPH1	75148893	16	1	16	CCATC-A-TGCAG	4	17.16	2	27	17	11	40.7407	CCATC-AAAAAAAAAAAAAAAAA-TGCAG	16	-1	10	37.037	CCATC-AAAAAAAAAAAAAAAA-TGCAG	15	-2	3	11.1111	CCATC-AAAAAAAAAAAAAAA-TGCAG	18	1	3	11.1111	CCATC-AAAAAAAAAAAAAAAAAA-TGCAG
chr8	8q21.11:_PI15	75766072	10	1	10	AGTGC-T-CTGAA	3	10	1	77	10	71	92.2078	AGTGC-TTTTTTTTTT-CTGAA	9	-1	3	3.8961	AGTGC-TTTTTTTTT-CTGAA	11	1	3	3.8961	AGTGC-TTTTTTTTTTT-CTGAA
chr8	8q21.11:_PXMP3	77895047	14	1	14	CTCAG-A-GTTAC	3	14	1	41	14	33	80.4878	CTCAG-AAAAAAAAAAAAAA-GTTAC	15	1	4	9.7561	CTCAG-AAAAAAAAAAAAAAA-GTTAC	13	-1	4	9.7561	CTCAG-AAAAAAAAAAAAA-GTTAC
chr8	8q21.2:_REXO1L1	86568641	15	5	3	GCCGG-GCTCC-CAAAT	21	15	1	7844	15	7471	95.2448	GCCGG-GCTCTGCTCCGCTCC-CAAAT	15	0	179	2.282	GCCGG-GCTCTGCTCCCCTCC-CAAAT	15	0	99	1.26211	GCCGG-GCTCTGCTCCTCTCC-CAAAT	15	0	14	0.17848	GCCGG-GGTCTGCTCCGCTCC-CAAAT	15	0	11	0.140235	GCCGG-GCGCTGCTCCGCTCC-CAAAT	15	0	10	0.127486	GCCGG-GCTCTGGTCCGCTCC-CAAAT	15	0	9	0.114737	GCCGG-GCTCTGCGCCGCTCC-CAAAT	15	0	8	0.101989	GCCGG-GCTCTGCTCCGCGCC-CAAAT
chr8	8q21.2:_REXO1L1	86570316	14	5	2.8	AGTCT-CCTTG-GAAAG	3	14	1	2473	14	2438	98.5847	AGTCT-CCTTGCCTTGCTTG-GAAAG	14	0	31	1.25354	AGTCT-CCTTGACTTGCTTG-GAAAG	14	0	4	0.161747	AGTCT-CCTTTCCTTGCTTG-GAAAG
chr8	8q21.2:_REXO1L1	86573094	20	3	6.66667	TTGCC-ATT-GTGGG	6	20.2	2	1355	20	822	60.6642	TTGCC-ATTATTATTATTATTACTAT-GTGGG	20	0	210	15.4982	TTGCC-ATTATTATGATTATTACTAT-GTGGG	20	0	162	11.9557	TTGCC-ATTATTATTATTATGACTAT-GTGGG	20	0	146	10.7749	TTGCC-ATTATTATTATTATTGCTAT-GTGGG	20	0	9	0.664207	TTGCC-ATTATTATGATTATGACTAT-GTGGG	17	-3	6	0.442804	TTGCC-ATTATTATTATTACTAT-GTGGG
chr8	8q21.3:_OSGIN2	90939523	13	1	13	TTGTT-A-GACTT	3	13	1	29	13	22	75.8621	TTGTT-AAAAAAAAAAAAA-GACTT	12	-1	4	13.7931	TTGTT-AAAAAAAAAAAA-GACTT	14	1	3	10.3448	TTGTT-AAAAAAAAAAAAAA-GACTT
chr8	8q21.3:_RUNX1T1	92972023	12	1	12	TCCTC-T-CCATT	4	12	1	56	12	41	73.2143	TCCTC-TTTTTTTTTTTT-CCATT	10	-2	8	14.2857	TCCTC-TTTTTTTTTT-CCATT	11	-1	4	7.14286	TCCTC-TTTTTTTTTTT-CCATT	13	1	3	5.35714	TCCTC-TTTTTTTTTTTTT-CCATT
chr8	8q22.1:_TP53INP1	95938648	14	1	14	CACTT-A-CACAC	4	14.14	2	31	14	14	45.1613	CTTAA-AAAAAAAAAAAACA-CACAC	14	0	9	29.0323	CACTT-AAAAAAAAAAAAAA-CACAC	16	2	5	16.129	CACTT-AAAAAAAAAAAAAACA-CACAC	15	1	3	9.67742	CACTT-AAAAAAAAAAAAACA-CACAC
chr8	8q22.2:_VPS13B	100025542	15	6	2.5	GGACT-TGGAGG-CGCGG	4	15.15	2	43	15	29	67.4419	GGACT-TGGAGGTGGAGGGGA-CGCGG	15	0	8	18.6047	GGACT-TGGAGGGGGAGGGGA-CGCGG	15	0	3	6.97674	GGGCT-TGGGGGGGGGGGGGG-CGCGG	15	0	3	6.97674	GGACT-TGGGGGGGGGGGGGA-CGCGG
chr8	8q22.3:_RIMS2	105264088	17	1	17	GTTAC-A-TCACA	4	17.19	2	23	17	8	34.7826	GTTAC-AAAAAAAAAAAAAAAAA-TCACA	19	2	8	34.7826	GTTAC-AAAAAAAAAAAAAAAAAAA-TCACA	18	1	4	17.3913	GTTAC-AAAAAAAAAAAAAAAAAA-TCACA	20	3	3	13.0435	GTTAC-AAAAAAAAAAAAAAAAAAAA-TCACA
chr8	8q23.3:_TRPS1	116681042	18	1	18	TGTTT-A-TAGGA	4	18	1	50	18	39	78	TGTTT-AAAAAAAAAAAAAAGAAA-TAGGA	17	-1	5	10	TGTTT-AAAAAAAAAAAAAGAAA-TAGGA	18	0	3	6	TTGTT-TAAAAAAAAAAAAAGAAA-TAGGA	18	0	3	6	TGTTT-AAAAAAAAAAAAAAAAAA-AAGGA
chr8	8q24.12:_SAMD12	119209321	11	1	11	GCCGG-A-CCACT	3	11	1	32	11	26	81.25	GCCGG-AAAAAAAAAAA-CCACT	10	-1	3	9.375	GCCGG-AAAAAAAAAA-CCACT	12	1	3	9.375	GCCGG-AAAAAAAAAAAA-CCACT
chr8	8q24.12:_TNFRSF11B	119936331	12	1	12	TCTAG-T-AATTT	3	12	1	82	12	74	90.2439	TCTAG-TTTTTTTTTTTT-AATTT	11	-1	4	4.87805	TCTAG-TTTTTTTTTTT-AATTT	13	1	4	4.87805	TCTAG-TTTTTTTTTTTTT-AATTT
chr8	8q24.13:_ZHX1	124261048	16	1	16	CGTGT-A-GCTTA	3	16	1	139	16	127	91.3669	CGTGT-AAAAGAAAAAAAAAAA-GCTTA	17	1	7	5.03597	CGTGT-AAAAGAAAAAAAAAAAA-GCTTA	15	-1	5	3.59712	CGTGT-AAAAGAAAAAAAAAA-GCTTA
chr8	8q24.13:_ZHX1	124262078	22	1	22	CAGGG-T-ACCCA	5	22.21	2	53	22	21	39.6226	CAGGG-TTTTTTTTTTTTTTTTTTTTTT-ACCCA	21	-1	14	26.4151	CAGGG-TTTTTTTTTTTTTTTTTTTTT-ACCCA	23	1	7	13.2075	CAGGG-TTTTTTTTTTTTTTTTTTTTTTT-ACCCA	20	-2	7	13.2075	CAGGG-TTTTTTTTTTTTTTTTTTTT-ACCCA	19	-3	4	7.54717	CAGGG-TTTTTTTTTTTTTTTTTTT-ACCCA
chr8	8q24.13:_FAM91A1	124826584	12	1	12	AAGTA-T-GATCG	3	12	1	116	12	101	87.069	AAGTA-TTTTTTTTTTTT-GATCG	13	1	11	9.48276	AAGTA-TTTTTTTTTTTTT-GATCG	11	-1	4	3.44828	AAGTA-TTTTTTTTTTT-GATCG
chr8	8q24.13:_TMEM65	125325218	11	1	11	GAGGG-A-CCTTA	3	11	1	61	11	54	88.5246	GAGGG-AAAAAAAAAAA-CCTTA	10	-1	4	6.55738	GAGGG-AAAAAAAAAA-CCTTA	12	1	3	4.91803	GAGGG-AAAAAAAAAAAA-CCTTA
chr8	8q24.3:_LYNX1	143852669	20	6	3.33333	ACGCT-GGTTAG-CAAGC	4	20	1	123	20	108	87.8049	ACGCT-GGTTAGGGTAAGGGTTAGGG-CAAGC	20	0	6	4.87805	ACGCT-GGTTAGGGTAAGGGGTAGGG-CAAGC	20	0	5	4.06504	ACGCT-GGTTAGGGGAAGGGTTAGGG-CAAGC	20	0	4	3.25203	ACGCT-GGTTAGGGGAAGGGGTAGGG-CAAGC
chr8	8q24.3:_EPPK1	144940070	22	1	22	ATGAC-A-CAACC	3	22	1	19	22	13	68.4211	ATGAC-AAAAAAAAAAAAAAAAAAAAAA-CAACC	21	-1	3	15.7895	ATGAC-AAAAAAAAAAAAAAAAAAAAA-CAACC	23	1	3	15.7895	ATGAC-AAAAAAAAAAAAAAAAAAAAAAA-CAACC
chr8	8q24.3:_OPLAH	145113874	9	2	4.5	GGCGG-CA-CTTTC	8	9.9	2	95	9	36	37.8947	GGCGG-CACACACAC-CTTTC	9	0	19	20	GGCGG-CACACACCC-CTTTC	9	0	13	13.6842	GGCGG-CACACCCCC-CTTCC	9	0	7	7.36842	GGCGG-CCCACCCCC-CTTCC	9	0	7	7.36842	GGCGG-CACCCCCCC-CTTCC	9	0	5	5.26316	GGCGG-CCCACACCC-CTTTC	9	0	5	5.26316	GGCGC-CACCCACCC-CTTTC	9	0	3	3.15789	GGCGG-CCCCCACCC-CTTCC
chr9	9p23:_NFIB	14082770	24	1	24	TTCTT-A-GACTT	4	24.24	2	42	24	28	66.6667	TTCTT-AAAAAAAAAAAAAAGAAAAAAAAA-GACTT	24	0	8	19.0476	TTCTT-AAAAAAAAAAAAAAAAAAAAAAAA-AACTT	25	1	3	7.14286	TTCTT-AAAAAAAAAAAAAAAGAAAAAAAAA-AACTT	23	-1	3	7.14286	TTCTT-AAAAAAAAAAAAAGAAAAAAAAA-GACTT
chr9	9p23:_NFIB	14083096	15	1	15	TTATT-A-CTACT	3	15	1	38	15	28	73.6842	ATTAT-TAAAAAAAAAAAAAA-CTACT	15	0	5	13.1579	TATTA-TTAAAAAAAAAAAAA-CTACT	15	0	5	13.1579	TTATT-AAAAAAAAAAAAAAA-CTACT
chr9	9p23:_NFIB	14083479	21	1	21	ACATT-A-GTTTT	4	21.22	2	15	21	6	40	ACATT-AAAAAAAAAAAAAAAAAAAAA-GTTTT	22	1	3	20	ACATT-AAAAAAAAAAAAAAAAAAAAAA-GTTTT	20	-1	3	20	ACATT-AAAAAAAAAAAAAAAAAAAA-GTTTT	19	-2	3	20	ACATT-AAAAAAAAAAAAAAAAAAA-GTTTT
chr9	9p22.1:_DENND4C	19372857	22	1	22	GTCTC-A-GAGAG	4	20.22	2	17	20	6	35.2941	GTCTC-AAAAAAAAAAAAAAAAAAAA-GAGAG	22	2	5	29.4118	GTCTC-AAAAAAAAAAAAAAAAAAAAAA-GAGAG	21	1	3	17.6471	GTCTC-AAAAAAAAAAAAAAAAAAAAA-GAGAG	23	3	3	17.6471	GTCTC-AAAAAAAAAAAAAAAAAAAAAAA-GAGAG
chr9	9p21.3:_MTAP	21802759	13	3	4.33333	TCTGG-CAC-GCCGT	5	13.13	2	18	13	4	22.2222	TCTGG-CACCACCCCCACC-GCCGT	13	0	4	22.2222	TCTGG-CCCCCCCCCCCCC-GCCGT	13	0	4	22.2222	TCTGC-CCCCCCCCCCACC-GCCGT	13	0	3	16.6667	TCTGG-CACCACCACCACC-GCCGT	13	0	3	16.6667	TCTGG-CACCCCCCCCACC-GCCGT
chr9	9p21.2:_MOBKL2B	27325968	19	1	19	TAAGG-T-GAAAC	4	19.17	2	31	19	10	32.2581	TAAGG-TTTTTTTTTTTTTTTTTTT-GAAAC	17	-2	10	32.2581	TAAGG-TTTTTTTTTTTTTTTTT-GAAAC	18	-1	8	25.8065	TAAGG-TTTTTTTTTTTTTTTTTT-GAAAC	16	-3	3	9.67742	TAAGG-TTTTTTTTTTTTTTTT-GAAAC
chr9	9p21.1:_SMU1	33043991	21	1	21	CTGTT-A-GCCAT	4	17.18	2	24	17	8	33.3333	CTGTT-AAAAAAAAAAAAAAAAA-GCCAT	18	1	6	25	CTGTT-AAAAAAAAAAAAAAAAAA-GCCAT	20	3	5	20.8333	CTGTT-AAAAAAAAAAAAAAAAAAAA-GCCAT	16	-1	5	20.8333	CTGTT-AAAAAAAAAAAAAAAA-GCCAT
chr9	9p13.3:_PTENP1	33675365	9	1	9	CCATT-A-GGTCC	3	9	1	164	9	152	92.6829	CCATT-AAAAAAAAA-GGTCC	8	-1	9	5.4878	CCATT-AAAAAAAA-GGTCC	10	1	3	1.82927	CCATT-AAAAAAAAAA-GGTCC
chr9	9p13.3:_UBAP2	33921844	13	1	13	GATTA-T-CATGG	3	13	1	43	13	35	81.3953	GATTA-TTTTTTTTTTTTT-CATGG	14	1	5	11.6279	GATTA-TTTTTTTTTTTTTT-CATGG	12	-1	3	6.97674	GATTA-TTTTTTTTTTTT-CATGG
chr9	9p13.3:_RECK	36123173	11	1	11	CAGTA-T-AATCC	3	11	1	102	11	94	92.1569	CAGTA-TTTTTTTTTTT-AATCC	10	-1	5	4.90196	CAGTA-TTTTTTTTTT-AATCC	12	1	3	2.94118	CAGTA-TTTTTTTTTTTT-AATCC
chr9	9q13:_LOC442421	66500728	16	6	2.66667	GGAAG-CGTCGC-GGCTC	3	16	1	148	16	135	91.2162	GGAAG-CGTCCCGTCGCCGTCG-GGCTC	16	0	8	5.40541	GGAAG-CGTCCCGTCACCGTCA-GGCTC	16	0	5	3.37838	GGAAG-CGTCCCGTCGCCATCG-GGCCC
chr9	9q13:_LOC442421	66501180	19	5	3.8	GGACC-CCCCA-GCCAA	6	19	1	149	19	90	60.4027	GGACC-CCCCTCCCCACCCCACCCC-GCCAA	20	1	20	13.4228	GGACC-CTCCCTCCCCACCCCACCCT-GCCAA	19	0	18	12.0805	GGACC-CCCCTCCCCACCCCACCAC-GCCAA	19	0	13	8.72483	GGACC-CCCCTCCCCCCCCCACCCC-GCCAA	20	1	4	2.68456	GGACC-CTCCCTCCCCCCCCCACCCT-GCCAA	19	0	4	2.68456	GGACC-CCCCTCCCCACCCCCCCCC-GCCAA
chr9	9q21.13:_TMC1	75451137	15	1	15	GTGAC-T-AACAA	3	15	1	47	15	36	76.5957	GTGAC-TTTTTTTTTTTTTTT-AACAA	16	1	6	12.766	GTGAC-TTTTTTTTTTTTTTTT-AACAA	14	-1	5	10.6383	GTGAC-TTTTTTTTTTTTTT-AACAA
chr9	9q22.2:_SYK	93658474	24	1	24	TAAGG-A-GGCCT	3	24	1	73	24	61	83.5616	TAAGG-AAAGAAAGAAAGAAAAAAAAAAAA-GGCCT	25	1	7	9.58904	TAAGG-AAAGAAAGAAAGAAAAAAAAAAAAA-GGCCT	23	-1	5	6.84932	TAAGG-AAAGAAAGAAAGAAAAAAAAAAA-GGCCT
chr9	9q22.31:_IPPK	95377436	11	1	11	AAAGC-A-GGTCA	3	11	1	48	11	36	75	AAAGC-AAAAAAAAAAA-GGTCA	10	-1	8	16.6667	AAAGC-AAAAAAAAAA-GGTCA	12	1	4	8.33333	AAAGC-AAAAAAAAAAAA-GGTCA
chr9	9q22.33:_ZNF322B	99959993	11	1	11	TTGGG-T-GGGTG	3	11	1	159	11	139	87.4214	TTGGG-TTTTTTTTTTT-GGGTG	10	-1	11	6.91824	TTGGG-TTTTTTTTTT-GGGTG	12	1	9	5.66038	TTGGG-TTTTTTTTTTTT-GGGTG
chr9	9q22.33:_TBC1D2	100983337	16	6	2.66667	AGGCT-CTCCCG-AGGGC	3	16	1	46	16	35	76.087	AGGCT-CTCCCGCTCCTGCTCC-AGGGC	16	0	8	17.3913	AGGCT-CCCCCGCTCCTGCTCC-AGGGC	16	0	3	6.52174	AGGCT-CCCCCGCTCCTGCCCC-AGGGC
chr9	9q22.33:_GABBR2	101051919	16	1	16	GTGGG-A-TCCCA	4	16.15	2	64	16	41	64.0625	GTGGG-AAAAAAAAAAAAAAAA-TCCCA	15	-1	13	20.3125	GTGGG-AAAAAAAAAAAAAAA-TCCCA	17	1	6	9.375	GTGGG-AAAAAAAAAAAAAAAAA-TCCCA	14	-2	4	6.25	GTGGG-AAAAAAAAAAAAAA-TCCCA
chr9	9q31.1:_ABCA1	107545130	17	1	17	CAATT-A-GGCTG	4	17.16	2	30	17	15	50	CAATT-AAAAAAAAAAAAAAAAA-GGCTG	16	-1	9	30	CAATT-AAAAAAAAAAAAAAAA-GGCTG	15	-2	3	10	CAATT-AAAAAAAAAAAAAAA-GGCTG	18	1	3	10	CAATT-AAAAAAAAAAAAAAAAAA-GGCTG
chr9	9q32:_SNX30	115635918	14	1	14	AAACC-T-AAGTG	3	12	1	47	12	39	82.9787	AAACC-TTTTTTTTTTTT-AAGTG	11	-1	5	10.6383	AAACC-TTTTTTTTTTT-AAGTG	13	1	3	6.38298	AAACC-TTTTTTTTTTTTT-AAGTG
chr9	9q33.1:_PAPPA	119160759	17	1	17	CACTT-A-GAGAC	4	17.18	2	49	17	25	51.0204	CACTT-AAAAAAAAAAAAAAAAA-GAGAC	18	1	17	34.6939	CACTT-AAAAAAAAAAAAAAAAAA-AAGAC	16	-1	4	8.16327	CACTT-AAAAAAAAAAAAAAAA-GAGAC	19	2	3	6.12245	CACTT-AAAAAAAAAAAAAAAAAAA-GAGAC
chr9	9q33.2:_STOM	124103031	15	1	15	CTCAG-A-GACTC	3	15	1	28	15	22	78.5714	CTCAG-AAAAAAAAAAAAAAA-GACTC	16	1	3	10.7143	CTCAG-AAAAAAAAAAAAAAAA-GACTC	14	-1	3	10.7143	CTCAG-AAAAAAAAAAAAAA-GACTC
chr9	9q34.11:_ODF2	131262969	13	1	13	CTTGC-T-CTGAT	3	13	1	41	13	34	82.9268	CTTGC-TTTTTTTTTTTTT-CTGAT	12	-1	4	9.7561	CTTGC-TTTTTTTTTTTT-CTGAT	14	1	3	7.31707	CTTGC-TTTTTTTTTTTTTT-CTGAT
chr9	9q34.13:_NUP214	134073244	9	3	3	CTGCC-CCA-ACTAC	3	9	1	79	9	71	89.8734	CTGCC-CCACCACCA-ACTAC	9	0	4	5.06329	CTGCC-CCACCCCCA-ACTAC	9	0	4	5.06329	CTGCC-CCCCCACCA-ACTAC
chr10	10p15.1:_LOC100216001	4693282	17	1	17	TTCCC-T-GTTCC	4	17.16	2	32	17	13	40.625	TTCCC-TTTTTTTTTTTTTTTTT-GTTCC	16	-1	13	40.625	TTCCC-TTTTTTTTTTTTTTTT-GTTCC	18	1	3	9.375	TTCCC-TTTTTTTTTTTTTTTTTT-GTTCC	15	-2	3	9.375	TTCCC-TTTTTTTTTTTTTTT-GTTCC
chr10	10p13:_FAM107B	14561158	12	1	12	GTAAC-T-CAGTG	3	12	1	31	12	25	80.6452	GTAAC-TTTTTTTTTTTT-CAGTG	11	-1	3	9.67742	GTAAC-TTTTTTTTTTT-CAGTG	13	1	3	9.67742	GTAAC-TTTTTTTTTTTTT-CAGTG
chr10	10p12.31:_C10orf140	21803849	15	1	15	TCCAG-A-CCCGC	3	15	1	33	15	25	75.7576	TCCAG-AAAAAAAAAAAAAAA-CCCGC	16	1	4	12.1212	TCCAG-AAAAAAAAAAAAAAAA-CCCGC	14	-1	4	12.1212	TCCAG-AAAAAAAAAAAAAA-CCCGC
chr10	10p12.31:_C10orf140	21807780	18	1	18	TTTCC-T-CCTGA	4	19.2	2	33	19	10	30.303	TTTCC-TTTTTTTTTTTTTTTTTTT-CCTGA	20	1	10	30.303	TTTCC-TTTTTTTTTTTTTTTTTTTT-CCTGA	18	-1	9	27.2727	TTTCC-TTTTTTTTTTTTTTTTTT-CCTGA	17	-2	4	12.1212	TTTCC-TTTTTTTTTTTTTTTTT-CCTGA
chr10	10q22.3:_DLG5	79551102	13	1	13	AGTGC-A-GCCCC	3	13	1	49	13	41	83.6735	AGTGC-AAAAAAAAAAAAA-GCCCC	12	-1	5	10.2041	AGTGC-AAAAAAAAAAAA-GCCCC	14	1	3	6.12245	AGTGC-AAAAAAAAAAAAAA-GCCCC
chr10	10q22.3:_LOC642361	81587323	18	1	18	CTCAC-A-TTTTG	5	18.17	2	72	18	43	59.7222	CTCAC-AAAAAAAAAAAAAAAAAA-TTTTG	17	-1	15	20.8333	CTCAC-AAAAAAAAAAAAAAAAA-TTTTG	19	1	6	8.33333	CTCAC-AAAAAAAAAAAAAAAAAAA-TTTTG	16	-2	5	6.94444	CTCAC-AAAAAAAAAAAAAAAA-TTTTG	15	-3	3	4.16667	CTCAC-AAAAAAAAAAAAAAA-TTTTG
chr10	10q23.1:_TSPAN14	82279262	10	3	3.33333	GCTGT-TGA-TTTTT	5	10.13	2	48	10	15	31.25	GCTGT-TGATGATGAT-TTTTT	13	3	13	27.0833	GCTGT-TGATGATGATTTT-TTTTT	14	4	12	25	GCTGT-TGATGATGATTTTT-TTTTT	12	2	4	8.33333	GCTGT-TGATGATGATTT-TTTTT	15	5	4	8.33333	GCTGT-TGATGATGATTTTTT-TTTTT
chr10	10q23.2:_GLUD1	88810338	15	1	15	GAGTT-A-GCTGA	3	15	1	31	15	24	77.4194	GAGTT-AAAAAAAAAAAAAAA-GCTGA	14	-1	4	12.9032	GAGTT-AAAAAAAAAAAAAA-GCTGA	16	1	3	9.67742	GAGTT-AAAAAAAAAAAAAAAA-GCTGA
chr10	10q23.31:_PAPSS2	89506941	13	1	13	AGTTG-A-GCTAT	3	13	1	41	13	31	75.6098	AGTTG-AAAAAAAAAAAAA-GCTAT	14	1	5	12.1951	AGTTG-AAAAAAAAAAAAAA-GCTAT	12	-1	5	12.1951	AGTTG-AAAAAAAAAAAA-GCTAT
chr10	10q24.1:_SORBS1	97072725	13	1	13	ACAAC-A-CAGTG	3	13	1	33	13	26	78.7879	ACAAC-AAAAAAAAAAAAA-CAGTG	14	1	4	12.1212	ACAAC-AAAAAAAAAAAAAA-CAGTG	12	-1	3	9.09091	ACAAC-AAAAAAAAAAAA-CAGTG
chr10	10q24.33:_LOC729020	105005684	13	1	13	GTTTT-A-GTGGG	3	13	1	52	13	45	86.5385	GTTTT-AAAAAAAAAAAAA-GTGGG	12	-1	4	7.69231	GTTTT-AAAAAAAAAAAA-GTGGG	14	1	3	5.76923	GTTTT-AAAAAAAAAAAAAA-GTGGG
chr10	10q25.1:_SORCS1	108333807	13	1	13	AAAAC-T-AATTG	3	13	1	34	13	25	73.5294	AAAAC-TTTTTTTTTTTTT-AATTG	12	-1	5	14.7059	AAAAC-TTTTTTTTTTTT-AATTG	14	1	4	11.7647	AAAAC-TTTTTTTTTTTTTT-AATTG
chr10	10q25.3:_TCF7L2	114925813	12	5	2.4	GAAAG-GTTTT-ACTCT	3	12	1	45	12	36	80	GAAAG-GTTTTGTTTTGT-ACTCT	12	0	5	11.1111	GAAAG-GTTTTGTTTTTT-ACTCT	12	0	4	8.88889	GAAAG-GGTTTGTTTTTT-ACTCT
chr10	10q26.3:_EBF3	131634109	17	1	17	AGGAG-A-CACCT	3	18	1	29	18	22	75.8621	AGGAG-AAAGAAAAAAAAAAAAAA-CACCT	19	1	4	13.7931	AGGAG-AAAGAAAAAAAAAAAAAAA-CACCT	17	-1	3	10.3448	AGGAG-AAAGAAAAAAAAAAAAA-CACCT
chr10	10q26.3:_LRRC27	134192620	14	6	2.33333	TCCCA-TCCTGC-AGCAT	5	14	1	778	14	746	95.8869	TCCCA-TCCTGCTCCTCTCC-AGCAT	14	0	16	2.05656	TCCCA-TCCTGCTCATCTCC-AGCAT	14	0	10	1.28535	TCCCA-TCCTGCTCTTCTCC-AGCAT	14	0	3	0.385604	TCCCA-TCCTGCTCCCCTCC-AGCAT	14	0	3	0.385604	TCCCA-TCCTGCTCGTCTCC-AGCAT
chr10	10q26.3:_LRRC27	134192752	14	6	2.33333	TCCCA-TCCTGC-AGAGT	3	14	1	728	14	718	98.6264	TCCCA-TCCTGCTCCTCTCC-AGAGT	14	0	6	0.824176	TCCCA-TCCTGCTCATCTCC-AGCGT	14	0	4	0.549451	TCCCA-CCCTGCTCCTCTCC-AGAGT
chr11	11p15.5:_MUC6	1016709	8	2	4	CCATC-TG-GGTAG	4	8.8	2	387	8	244	63.0491	CCATC-TGTGTGTG-GGTAG	8	0	84	21.7054	CCATC-TGTGCGTG-GGTAG	8	0	49	12.6615	CCATC-TGTGTGCG-GGGAG	8	0	10	2.58398	ACATC-TGTGCATG-GGTAG
chr11	11p15.5:_MUC6	1016919	12	3	4	GTAGC-CTG-GCCGA	4	12.12	2	617	12	393	63.6953	TTAGC-CTGCTGCTGGTG-GCCGA	12	0	141	22.8525	GTAGC-CTGCTGCTGCTG-GCCGA	12	0	80	12.966	GTAGC-TTGCTGCTGGTG-GCCGA	12	0	3	0.486224	GTAGT-CTGCTGCTGGGG-GCCGA
chr11	11p15.5:_MUC6	1017216	8	2	4	CCATC-TG-GGTAG	5	8.8	2	441	8	254	57.5964	CCATC-TGTGCGTG-GGTAG	8	0	157	35.6009	CCATC-TGTGTGTG-GGTAG	8	0	16	3.62812	CCATC-TGTGTGCG-GGGAG	8	0	10	2.26757	ACATC-TGTGGGTG-GGTTG	8	0	4	0.907029	ACATC-TGTGCATG-GGTAG
chr11	11p15.5:_MUC5B	1269986	9	3	3	CGGCT-CCA-ACCCC	3	9	1	159	9	149	93.7107	CGGCT-CCACCACCA-ACCCC	9	0	7	4.40252	CGGCT-CCACCCCCA-ACCCC	9	0	3	1.88679	CGGCT-CCCCCACCA-CCCCC
chr11	11p15.5:_KCNQ1OT1	2705191	14	1	14	TTTAC-T-CATTT	4	14	1	34	14	21	61.7647	TTTAC-TTTTTTTTTTTTTT-CATTT	15	1	5	14.7059	TTTAC-TTTTTTTTTTTTTTT-CATTT	13	-1	5	14.7059	TTTAC-TTTTTTTTTTTTT-CATTT	12	-2	3	8.82353	TTTAC-TTTTTTTTTTTT-CATTT
chr11	11p15.4:_TRIM66	8637073	13	1	13	TAGGA-T-AATTT	3	13	1	46	13	38	82.6087	TAGGA-TTTTTTTTTTTTT-AATTT	14	1	4	8.69565	TAGGA-TTTTTTTTTTTTTT-AATTT	12	-1	4	8.69565	TAGGA-TTTTTTTTTTTT-AATTT
chr11	11p15.4:_RPL27A	8711062	13	1	13	TTGAG-A-CTACC	3	13	1	42	13	34	80.9524	TTGAG-AAAAAAAAAAAAA-CTACC	12	-1	5	11.9048	TTGAG-AAAAAAAAAAAA-CTACC	14	1	3	7.14286	TTGAG-AAAAAAAAAAAAAA-CTACC
chr11	11p15.3:_CSNK2A1P	11373304	19	1	19	AGCAA-T-CAGCC	3	17	1	116	17	102	87.931	AGAAA-TTTTCTTTTTTTTTTTT-CAGCC	16	-1	9	7.75862	AGAAA-TTTTCTTTTTTTTTTT-CAGCC	18	1	5	4.31034	AGAAA-TTTTCTTTTTTTTTTTTT-CAGCC
chr11	11p15.1:_MYOD1	17743199	13	6	2.16667	AGTTT-CCGCCC-ACAGG	4	13.13	2	41	13	19	46.3415	AGTTT-CCGCCCCCCCCCC-ACAGG	13	0	9	21.9512	AGTTT-CCGCCCCCGCCCC-ACAGG	13	0	7	17.0732	AGTTT-CCCCCCCCCCCCC-CCCGG	13	0	6	14.6341	AGGTT-TCGCCCCCCCCCC-CCAGG
chr11	11p15.1:_LOC494141	18231189	19	1	19	GGTTT-A-GTCCT	6	19.2	2	141	19	66	46.8085	GGTTT-AAAAAAAAAAAAAGAAAAA-GTCCT	20	1	46	32.6241	GGTTT-AAAAAAAAAAAAAAGAAAAA-GTCCT	18	-1	9	6.38298	GGTTT-AAAAAAAAAAAAGAAAAA-GTCCT	19	0	9	6.38298	GGTTT-AAAAAAAAAAAAAAAAAAA-GTCCT	21	2	7	4.96454	GGTTT-AAAAAAAAAAAAAAAGAAAAA-GTCCT	20	1	4	2.83688	GGTTT-AAAAAAAAAAAAAAAAAAAA-GTCCT
chr11	11p15.1:_NAV2	20140611	17	1	17	TCAGG-T-CTGCA	3	15	1	35	15	25	71.4286	TCAGG-TTTTTTTTTTTTTTT-CTGCA	16	1	6	17.1429	TCAGG-TTTTTTTTTTTTTTTT-CTGCA	17	2	4	11.4286	TCAGG-TTTTTTTTTTTTTTTTT-TGCAA
chr11	11p14.2:_MUC15	26581383	40	2	20	GTGTT-AC-CATGA	5	38.36	2	24	38	7	29.1667	GTGTT-ACACACACACACACACACACACACACACACACACACAC-CATGA	36	-2	5	20.8333	GTGTT-ACACACACACACACACACACACACACACACACACAC-CATGA	42	4	5	20.8333	GTGTT-ACACACACACACACACACACACACACACACACACACACACAC-CATGA	40	2	4	16.6667	GTGTT-ACACACACACACACACACACACACACACACACACACACAC-CATGA	34	-4	3	12.5	GTGTT-ACACACACACACACACACACACACACACACACAC-CATGA
chr11	11p14.1:_LIN7C	27517704	14	1	14	TTTAC-A-GGGTG	3	14	1	24	14	18	75	TTTAC-AAAAAAAAAAAAAA-GGGTG	15	1	3	12.5	TTTAC-AAAAAAAAAAAAAAA-GGGGG	13	-1	3	12.5	TTTAC-AAAAAAAAAAAAA-GGGGG
chr11	11p11.2:_CREB3L1	46342943	17	1	17	AAACC-A-GATGC	3	17	1	20	17	14	70	AAACT-AAAAAAAAAAAAAAAAA-GATGC	17	0	3	15	AAAAC-TAAAAAAAAAAAAAAAA-GATGC	16	-1	3	15	AAAAC-TAAAAAAAAAAAAAAA-GATGC
chr11	11q12.2:_PRPF19	60658058	15	1	15	CAATT-A-GGGTA	4	16.15	2	61	16	29	47.541	CAATT-AAAAAAAAAAAAAAAA-GGGTA	15	-1	17	27.8689	CAATT-AAAAAAAAAAAAAAA-GGGTA	17	1	10	16.3934	CAATT-AAAAAAAAAAAAAAAAA-GGGTA	14	-2	5	8.19672	CAATT-AAAAAAAAAAAAAA-GGGTA
chr11	11q13.1:_SIPA1	65409782	14	3	4.66667	CGGCG-GGA-GCAGC	3	14	1	36	14	28	77.7778	CGGCG-GGAGGAGAAGGAGG-GCAGC	14	0	5	13.8889	CGGCG-GGAGGGGAAGGAGG-GCAGC	14	0	3	8.33333	CGGCG-GGGGGAGAAGGAGG-GCAGC
chr11	11q13.2:_SPTBN2	66452840	14	6	2.33333	TTACA-GGGTGG-AGGGA	4	14.14	2	150	14	61	40.6667	TTACA-GGGTGGGGGTGGGG-AGGGA	14	0	47	31.3333	TTACA-GGGGGGGGGGGGGG-AGGGA	14	0	24	16	TTACA-GGGGGGGGGTGGGG-AGGGA	14	0	18	12	TTACA-GGGTGGGGGGGGGG-AGGGA
chr11	11q13.3:_CCND1	69468188	14	1	14	TGTAG-T-ATGTG	3	14	1	46	14	35	76.087	TGTAG-TTTTTTTTTTTTTT-ATGTG	15	1	8	17.3913	TGTAG-TTTTTTTTTTTTTTT-ATGTG	13	-1	3	6.52174	TGTAG-TTTTTTTTTTTTT-ATGTG
chr11	11q13.3:_SHANK2	70315628	14	1	14	GGAGC-T-ATAAA	3	14	1	34	14	25	73.5294	GGAGC-TTTTTTTTTTTTTT-ATAAA	15	1	6	17.6471	GGAGC-TTTTTTTTTTTTTTT-ATAAA	13	-1	3	8.82353	GGAGC-TTTTTTTTTTTTT-ATAAA
chr11	11q13.4:_IL18BP	71713449	10	1	10	GTATG-T-CCCCC	3	11	1	64	11	50	78.125	GTATG-TTTTTTTTTTT-CCCCC	10	-1	8	12.5	GTATG-TTTTTTTTTT-CCCCC	12	1	6	9.375	GTATG-TTTTTTTTTTTT-CCCCC
chr11	11q13.4:_RAB6A	73387528	12	1	12	TTGTT-A-GGCAA	4	12	1	195	12	163	83.5897	TTGTT-AAAAAAAAAAAA-GGCAA	11	-1	15	7.69231	TTGTT-AAAAAAAAAAA-GGCAA	13	1	14	7.17949	TTGTT-AAAAAAAAAAAAA-GGCAA	10	-2	3	1.53846	TTGTT-AAAAAAAAAA-GGCAA
chr11	11q13.4:_RAB6A	73387543	13	4	3.25	AAGGC-AAAT-TCACC	3	13	1	228	13	213	93.4211	AAGGC-AAAGAAATAAATA-TCACC	13	0	12	5.26316	AAGGC-AAAAAAATAAATA-TCACC	13	0	3	1.31579	AAGGC-AAAAAAAAAAATA-TCACC
chr11	11q14.1:_CREBZF	85374468	15	1	15	AACAG-A-TCACA	4	16.15	2	24	16	9	37.5	AACAG-AAAAAAAAAAAAAAAA-TCACA	15	-1	8	33.3333	AACAG-AAAAAAAAAAAAAAA-TCACA	17	1	4	16.6667	AACAG-AAAAAAAAAAAAAAAAA-TCACA	14	-2	3	12.5	AACAG-AAAAAAAAAAAAAA-TCACA
chr11	11q14.3:_FAT3	92629086	21	2	10.5	TAACT-AC-AGGAT	3	21	1	85	21	77	90.5882	TAACT-ACACACACACACACACACACA-AGGAT	19	-2	5	5.88235	TAACT-ACACACACACACACACACA-AGGAT	23	2	3	3.52941	TAACT-ACACACACACACACACACACACA-AGGAT
chr11	11q21:_MRE11A	94151548	13	1	13	AGCAA-T-AAGGA	3	13	1	35	13	28	80	AGCAA-TTTTTTTTTTTTT-AAGGA	14	1	4	11.4286	AGCAA-TTTTTTTTTTTTTT-AAGGA	12	-1	3	8.57143	AGCAA-TTTTTTTTTTTT-AAGGA
chr11	11q21:_SESN3	94906276	24	1	24	GCCGC-A-CGGCT	3	24	1	32	24	24	75	GCCGC-AAAAAACAAAAAAAAAAAAACAAA-CGGCT	24	0	5	15.625	GCCGC-AAAAAACAAAAAAAAAAAAAAAAA-CGGCT	25	1	3	9.375	GCCGC-AAAAAACAAAAAAAAAAAAAACAAA-CGGCT
chr11	11q21:_JRKL	96126289	19	1	19	ATAAG-T-AGTGT	4	19.18	2	46	19	13	28.2609	ATAAG-TTTTTTTTTTTTTTTTTTT-AGTGT	18	-1	13	28.2609	ATAAG-TTTTTTTTTTTTTTTTTT-AGTGT	17	-2	12	26.087	ATAAG-TTTTTTTTTTTTTTTTT-AGTGT	20	1	8	17.3913	ATAAG-TTTTTTTTTTTTTTTTTTTT-AGTGT
chr11	11q22.3:_SLC35F2	107662888	21	1	21	TCAGC-A-CCTTG	4	21.2	2	28	21	8	28.5714	TCAGC-AAAAAAAAAAAAAAAAAAAAA-CCTTG	20	-1	8	28.5714	TCAGC-AAAAAAAAAAAAAAAAAAAA-CCTTG	18	-3	7	25	TCAGC-AAAAAAAAAAAAAAAAAA-CCTTG	19	-2	5	17.8571	TCAGC-AAAAAAAAAAAAAAAAAAA-CCTTG
chr11	11q23.3:_HYOU1	118915073	16	1	16	GTGGC-A-GGAAA	4	16.15	2	19	16	8	42.1053	GTGGC-AAAAAAAAAAAAAAAA-GGAAA	15	-1	5	26.3158	GTGGC-AAAAAAAAAAAAAAA-GGAAA	17	1	3	15.7895	GTGGC-AAAAAAAAAAAAAAAAA-GGAAA	14	-2	3	15.7895	GTGGC-AAAAAAAAAAAAAA-GGAAA
chr12	12p13.33:_CACNA1C	2805770	17	1	17	TATCC-A-GCTCT	4	17.16	2	39	17	16	41.0256	TATCC-AAAAAAAAAAAAAAAAA-GCTCT	16	-1	13	33.3333	TATCC-AAAAAAAAAAAAAAAA-GCTCT	18	1	7	17.9487	TATCC-AAAAAAAAAAAAAAAAAA-GCTCT	15	-2	3	7.69231	TATCC-AAAAAAAAAAAAAAA-GCTCT
chr12	12p13.32:_PRMT8	3600692	11	1	11	TTGGA-T-CTCCC	3	11	1	92	11	85	92.3913	TTGGA-TTTTTTTTTTT-CTCCC	10	-1	4	4.34783	TTGGA-TTTTTTTTTT-CTCCC	12	1	3	3.26087	TTGGA-TTTTTTTTTTTT-CTCCC
chr12	12p13.32:_CCND2	4410639	16	1	16	ACAAC-T-GCACA	4	16	1	48	16	36	75	ACAAC-TTTTTTTTTTTTTTTT-GCACA	17	1	4	8.33333	ACAAC-TTTTTTTTTTTTTTTTT-GCACA	14	-2	4	8.33333	ACAAC-TTTTTTTTTTTTTT-GCACA	15	-1	4	8.33333	ACAAC-TTTTTTTTTTTTTTT-GCACA
chr12	12p13.31:_LTBR	6499874	15	6	2.5	TGGCA-ACATCT-ATGGA	3	15	1	90	15	73	81.1111	TGGCA-ACATCTACATCTACA-ATGGA	15	0	13	14.4444	TGGCA-ACAACTACATCTACA-AAAGA	15	0	4	4.44444	TGGCA-AAATCTACATCTACA-AAAGA
chr12	12p13.31:_NANOG	7947871	19	1	19	CGAGG-T-CCTAT	5	16.19	2	48	16	21	43.75	CGAGG-TTTCTTTTTTTTTTTT-CCTAT	19	3	10	20.8333	CGAGG-TTTTTTTTTTTTTTTTTTT-CCTAT	19	3	10	20.8333	CGAGG-TTTCTTTTTTTTTTTTTTT-CCTAT	15	-1	4	8.33333	CGAGG-TTTCTTTTTTTTTTT-CCTAT	17	1	3	6.25	CGAGG-TTTCTTTTTTTTTTTTT-CCTAT
chr12	12p13.31:_RIMKLB	8927169	16	1	16	GTTGC-T-AATAC	3	16	1	32	16	25	78.125	GTTGC-TTTTTTTTTTTTTTTT-AATAC	15	-1	4	12.5	GTTGC-TTTTTTTTTTTTTTT-AATAC	14	-2	3	9.375	GTTGC-TTTTTTTTTTTTTT-AATAC
chr12	12p13.2:_PRH2	11084419	11	1	11	GTTAG-T-ACAAT	3	11	1	75	11	67	89.3333	GTTAG-TTTTTTTTTTT-ACAAT	10	-1	5	6.66667	GTTAG-TTTTTTTTTT-ACAAT	12	1	3	4	GTTAG-TTTTTTTTTTTT-ACAAT
chr12	12p12.3:_LMO3	16759098	14	1	14	GTTTG-A-GACGG	3	13	1	46	13	39	84.7826	GTTTG-AAAAAAAAAAAAA-GACGG	14	1	4	8.69565	GTTTG-AAAAAAAAAAAAAA-GACGG	12	-1	3	6.52174	GTTTG-AAAAAAAAAAAA-GACGG
chr12	12p12.1:_BCAT1	24967351	11	1	11	ACTTG-A-GGAAA	3	11	1	30	11	23	76.6667	ACTTG-AAAAAAAAAAA-GGAAA	12	1	4	13.3333	ACTTG-AAAAAAAAAAAA-GGAAA	10	-1	3	10	ACTTG-AAAAAAAAAA-GGAAA
chr12	12q13.11:_SLC38A2	46752873	16	1	16	CATAC-A-GTCTG	5	16.15	2	52	16	19	36.5385	CCATA-CAAAAAAAAAAAAAAA-GTCTG	15	-1	12	23.0769	CATAC-AAAAAAAAAAAAAAA-GTCTG	16	0	9	17.3077	CATAC-AAAAAAAAAAAAAAAA-GTCTG	14	-2	6	11.5385	CATAC-AAAAAAAAAAAAAA-GTCTG	16	0	6	11.5385	CCCAT-ACAAAAAAAAAAAAAA-GTCTG
chr12	12q13.12:_DDN	49389157	11	1	11	GAGAG-A-GACTT	3	11	1	35	11	26	74.2857	GAGAG-AAAAAAAAAAA-GACTT	12	1	5	14.2857	GAGAG-AAAAAAAAAAAA-GACTT	10	-1	4	11.4286	GAGAG-AAAAAAAAAA-GACTT
chr12	12q13.12:_PRPH	49691227	9	3	3	GGCTC-GAG-CTGCG	3	9	1	60	9	53	88.3333	GGCTC-GAGGAGGAG-CTGCG	9	0	4	6.66667	GGCTC-GAGGGGGGG-CTGCG	9	0	3	5	GGCTC-GAGGAGGGG-CTGCG
chr12	12q13.12:_FAM186A	50745709	17	6	2.83333	GATCC-CCTGCG-TGAGG	3	17	1	272	17	250	91.9118	GATCC-CCTGAGCCTGCGCCTGC-TGAGG	17	0	13	4.77941	GATCC-CCAGAGCCTGCGCCTGC-TGAGG	17	0	9	3.30882	GATCC-CCTGAGCCTGGGCCTGC-TGAGG
chr12	12q13.12:_FAM186A	50745781	17	6	2.83333	GATCC-CCTGCG-TGAGG	11	17	1	496	17	340	68.5484	GATAC-CCAGGGCCTGGGCCTGC-TGAGG	17	0	65	13.1048	GATCC-CCTGAGCCTGCGCCTGC-TGAGG	17	0	24	4.83871	GATCC-CCAGAGCCTGCGCCTGC-TGAGG	17	0	18	3.62903	GATCC-CCAGAGCCTGGGCCTGC-TGAGG	17	0	12	2.41935	GATCC-CCAGTTCCTGCGCCTGC-TGAGG	17	0	9	1.81452	GATCC-CCTGGGCCTGGGCCTGC-TGAGG	17	0	8	1.6129	GATCC-CCAGTGCCTGGGCCTGC-TGAGG	17	0	7	1.41129	GATCC-CCAGGGCCTGCGCCTGC-TGAGG
chr12	12q13.12:_FAM186A	50745892	13	6	2.16667	CCCCA-GGGCCT-CTGAG	3	13	1	534	13	526	98.5019	CCCCA-GGGCCTGGGCCTG-CTGAG	13	0	5	0.93633	CCCCA-ATTCCTGGGCCTG-CTGAG	13	0	3	0.561798	CCCCA-GTGCCTGGGCCTG-CTGAG
chr12	12q13.12:_FAM186A	50746180	13	6	2.16667	CCCCA-GGGCCT-CTGAG	5	13	1	833	13	804	96.5186	CCCCA-GGGCCTGGGCCTG-CTGAG	13	0	13	1.56062	CCCCA-GGGCCTGGACCTG-CTGAG	13	0	7	0.840336	CCCCA-GTGCCTGGGCCTG-CTGAG	13	0	6	0.720288	CCCCA-GGGCCTGAGCCTG-CTGAG	13	0	3	0.360144	CCCCA-GTGCCTGCGCCTG-CTGAG
chr12	12q13.12:_FAM186A	50746288	13	6	2.16667	CCCCA-GGGCCT-CTGAG	3	13	1	380	13	373	98.1579	CCCCA-GGGCCTGGGCCTG-CTGAG	13	0	4	1.05263	CCCCA-GGGCCTGAGCCTG-CTGAG	13	0	3	0.789474	CCCCA-AGGCCTGGGCCTG-CTGAG
chr12	12q13.12:_FAM186A	50746321	16	6	2.66667	GATCT-CCTGAG-CTGAG	10	16	1	312	16	258	82.6923	GATCT-CCTGAGCCTGTGCCTG-CTGAG	16	0	15	4.80769	GATCC-CCTGGGCCTGTGCCTG-CTGAG	16	0	13	4.16667	GATCC-CCAGAGCCTGTGCCTG-CTGAG	16	0	7	2.24359	GATCT-CCAGGGCCTGTGCCTG-CTGAG	16	0	4	1.28205	GATCT-CCTGAGCCTGAGCCTG-CTGAG	16	0	3	0.961538	GATCT-CCTGAGCCTGCGCCTG-CTGAG	16	0	3	0.961538	GATCT-CCAGAGCCTGGGCCTG-CTGAG	16	0	3	0.961538	GCTCT-CCTGTGCCTGTGCCTG-CTGAG
chr12	12q13.12:_FAM186A	50746994	8	2	4	GGGGT-GA-CCCTC	3	8	1	251	8	224	89.243	GGGGT-GAGAGAGA-CCCCC	8	0	20	7.96813	GGGGT-GAGAGGGA-CCCCC	8	0	7	2.78884	GGGGT-GAGAGTGA-CCCCC
chr12	12q13.12:_FAM186A	50747008	13	6	2.16667	CCTCA-GGGCCT-CTGAG	3	13	1	289	13	278	96.1938	CCCCA-GGGCCTGGGCCTG-CTGAG	13	0	7	2.42215	CCCCA-GTGCCTGGGCCTG-CTGAG	13	0	4	1.38408	CCCCA-GTGCCTGCGCCTG-CTGAG
chr12	12q13.13:_EIF4B	53434573	12	1	12	ATTCC-T-AACCC	4	15.14	2	28	15	13	46.4286	ATTCC-TTTTTTTTTTTTTTT-AACCC	14	-1	8	28.5714	ATTCC-TTTTTTTTTTTTTT-AACCC	13	-2	4	14.2857	ATTCC-TTTTTTTTTTTTT-AACCC	12	-3	3	10.7143	ATTCC-TTTTTTTTTTTT-AACCC
chr12	12q13.13:_HOXC8	54405180	11	1	11	AAAGA-C-TTAGC	4	12.12	2	78	12	29	37.1795	AAAGA-CCCCCCCCCCCC-TTAGC	12	0	26	33.3333	AAAGA-CCCCCCCCCCCT-TTAGC	11	-1	18	23.0769	AAAGA-CCCCCCCCCCC-TTAGC	11	-1	5	6.41026	AAAGA-CCCCCCCCCCT-TTAGC
chr12	12q13.2:_WIBG	56295237	16	1	16	TTTTT-A-TGAGG	3	16	1	25	16	18	72	TTTTT-AAAAAAAAAAAAAAAA-TGAGG	15	-1	4	16	TTTTT-AAAAAAAAAAAAAAA-TGAGG	17	1	3	12	TTTTT-AAAAAAAAAAAAAAAAA-AGAGG
chr12	12q13.2:_SMARCC2	56556168	30	1	30	TTTAT-A-GAGAA	3	30	1	22	30	16	72.7273	TTTAT-AAAAAAAAAAAAAAGAAAGAAAGAAAAAAA-GAGAA	31	1	3	13.6364	TTTAT-AAAAAAAAAAAAAAAGAAAGAAAGAAAAAAA-GAGAA	29	-1	3	13.6364	TTTAT-AAAAAAAAAAAAAGAAAGAAAGAAAAAAA-GAGAA
chr12	12q15:_CPSF6	69652688	10	3	3.33333	ACTAG-CTC-GCATC	3	10	1	80	10	71	88.75	ACTAG-CTCCTCCTCC-GCATC	10	0	5	6.25	ACTAG-CTCCCCCTCC-GCATC	10	0	4	5	ACTAG-CTCCTCCCCC-GCATC
chr12	12q15:_CPSF6	69665936	12	1	12	GTGTG-T-GTCAC	4	12.13	2	69	12	34	49.2754	GTGTG-TTTTTTTTTTTT-GTCAC	13	1	27	39.1304	GTGTG-TTTTTTTTTTTTT-GTCAC	14	2	4	5.7971	GTGTG-TTTTTTTTTTTTTT-GTCAC	11	-1	4	5.7971	GTGTG-TTTTTTTTTTT-GTCAC
chr12	12q15:_CPSF6	69667890	18	1	18	TAGAC-T-GCTGT	5	18.2	2	31	18	9	29.0323	TAGAC-TTTTTTTTTTTTTTTTTT-GCTGT	20	2	6	19.3548	TAGAC-TTTTTTTTTTTTTTTTTTTT-GCTGT	17	-1	6	19.3548	TAGAC-TTTTTTTTTTTTTTTTT-GCTGT	21	3	6	19.3548	TAGAC-TTTTTTTTTTTTTTTTTTTTT-GCTGT	16	-2	4	12.9032	TAGAC-TTTTTTTTTTTTTTTT-GCTGT
chr12	12q21.2:_NAP1L1	76440269	11	1	11	TGGTT-A-GCACA	3	11	1	71	11	61	85.9155	TGGTT-AAAAAAAAAAA-GCACA	10	-1	7	9.85915	TGGTT-AAAAAAAAAA-GCACA	12	1	3	4.22535	TGGTT-AAAAAAAAAAAA-GCACA
chr12	12q21.2:_NAP1L1	76441882	14	1	14	ATTAC-A-GGTAT	3	14	1	41	14	31	75.6098	ATTAC-AAAAAAAAAAAAAA-GGTAT	15	1	7	17.0732	ATTAC-AAAAAAAAAAAAAAA-GGTAT	13	-1	3	7.31707	ATTAC-AAAAAAAAAAAAA-GGTAT
chr12	12q21.2:_NAV3	78605252	14	1	14	TTCTC-T-GAAGA	4	14.16	2	28	14	15	53.5714	TTCTC-TTTTTTTTTTTTTT-GAAGA	16	2	6	21.4286	TTCTC-TTTTTTTTTTTTTTTT-GAAGA	17	3	4	14.2857	TTCTC-TTTTTTTTTTTTTTTTT-GAAGA	15	1	3	10.7143	TTCTC-TTTTTTTTTTTTTTT-GAAGA
chr12	12q21.2:_PPP1R12A	80168415	13	1	13	TCCTT-A-GGCCA	4	13	1	44	13	27	61.3636	TTCCT-TAAAAAAAAAAAA-GGCCA	13	0	6	13.6364	TTTCC-TTAAAAAAAAAAA-GGCCA	13	0	6	13.6364	TCCTT-AAAAAAAAAAAAA-GGCCA	12	-1	5	11.3636	TCCTT-AAAAAAAAAAAA-GGCCA
chr12	12q21.32:_TMTC3	88591037	25	1	25	ATAGA-T-AGGTA	5	24.25	2	36	24	14	38.8889	ATAGA-TTTTTTTTTTTTTTTTTTTTTTTT-AGGTA	25	1	12	33.3333	ATAGA-TTTTTTTTTTTTTTTTTTTTTTTTT-AGGTA	26	2	4	11.1111	ATAAA-TTTTTTTTTTTTTTTTTTTTTTTTTT-AGGTA	22	-2	3	8.33333	ATAGA-TTTTTTTTTTTTTTTTTTTTTT-AGGTA	23	-1	3	8.33333	ATAGA-TTTTTTTTTTTTTTTTTTTTTTT-AGGTA
chr12	12q21.33:_ATP2B1	89984194	13	1	13	ACCCC-T-CCTGA	3	13	1	36	13	27	75	ACCCC-TTTTTTTTTTTTT-CCTGA	12	-1	6	16.6667	ACCCC-TTTTTTTTTTTT-CCTGA	11	-2	3	8.33333	ACCCC-TTTTTTTTTTT-CCTGA
chr12	12q21.33:_LOC338758	90104254	15	1	15	AGTTG-A-CCATC	3	14	1	27	14	20	74.0741	AGTTG-AAAAAAAAAAAAAA-CCATC	13	-1	4	14.8148	AGTTG-AAAAAAAAAAAAA-CCATC	15	1	3	11.1111	AGTTG-AAAAAAAAAAAAAAA-CCATC
chr12	12q23.1:_HAL	96367602	15	1	15	AATTT-A-GGTTA	5	15.18	2	28	15	9	32.1429	AATTT-AAAAAAAAAAAAAAA-GGTTA	18	3	7	25	AATTT-AAAAAAAAAAAAAAAAAA-GGTTA	19	4	6	21.4286	AATTT-AAAAAAAAAAAAAAAAAAA-GGTTA	16	1	3	10.7143	AATTT-AAAAAAAAAAAAAAAA-GGTTA	14	-1	3	10.7143	AATTT-AAAAAAAAAAAAAA-GGTTA
chr12	12q23.1:_NEDD1	97346988	24	1	24	AAATT-A-CCTTT	3	24	1	29	24	21	72.4138	AAATT-AAAAAAAAAAAAACAAAAAACAAA-CCTTT	23	-1	5	17.2414	AAATT-AAAAAAAAAAAACAAAAAACAAA-CCTTT	24	0	3	10.3448	AAATT-AAAAAAAAAAAAAAAAAAAACAAA-CCTTT
chr12	12q23.1:_ANKS1B	99138574	13	1	13	CTAGA-T-AACAT	3	13	1	113	13	99	87.6106	CTAGA-TTTTTTTTTTTTT-AACAT	12	-1	8	7.07965	CTAGA-TTTTTTTTTTTT-AACAT	14	1	6	5.30973	CTAGA-TTTTTTTTTTTTTT-AACAT
chr12	12q23.3:_FICD	108913293	15	1	15	GTAGG-A-CAGCA	3	15	1	53	15	45	84.9057	GTAGG-AAAAAAAAAAAGAAA-CAGCA	14	-1	5	9.43396	GTAGG-AAAAAAAAAAGAAA-CAGCA	16	1	3	5.66038	GTAGG-AAAAAAAAAAAAGAAA-CAGCA
chr12	12q24.12:_CUX2	111748231	9	3	3	GGGCA-GAG-CAGCT	4	9	1	26	9	17	65.3846	GGGCA-GAGGAGGAG-CAGCT	9	0	3	11.5385	GGGCA-GAGGAGGGG-CAGCT	9	0	3	11.5385	GGGCA-GAGGGGGGG-CAGCT	9	0	3	11.5385	GGGCA-GAGGGGGAG-CAGCT
chr12	12q24.22:_KSR2	117896210	12	1	12	GCTGG-T-AAGTG	3	12	1	40	12	30	75	GCTGG-TTTTTTTTTTTT-AAGTG	11	-1	6	15	GCTGG-TTTTTTTTTTT-AAGTG	13	1	4	10	GCTGG-TTTTTTTTTTTTT-AAGTG
chr12	12q24.23:_WSB2	118471353	17	1	17	TTGTT-A-GCCAG	3	17	1	19	17	13	68.4211	TTGTT-AAAAAAAAAAAAAAAAA-GCCAG	16	-1	3	15.7895	TTGTT-AAAAAAAAAAAAAAAA-GCCAG	18	1	3	15.7895	TTGTT-AAAAAAAAAAAAAAAAAA-GCCAG
chr12	12q24.31:_MSI1	120779262	14	1	14	ATCTT-A-TCCCA	3	14	1	33	14	27	81.8182	ATCTT-AAAAAAAAAAAAAA-TCCCA	15	1	3	9.09091	ATCTT-AAAAAAAAAAAAAAA-TCCCA	13	-1	3	9.09091	ATCTT-AAAAAAAAAAAAA-TCCCA
chr12	12q24.31:_SPPL3	121201604	19	1	19	GTTGC-T-CTTAA	4	23.22	2	29	23	16	55.1724	GTTGC-TTTTTTCCTTTTTTTTTTTTTTT-CTTAA	22	-1	6	20.6897	GTTGC-TTTTTTCCTTTTTTTTTTTTTT-CTTAA	19	-4	4	13.7931	GTTGC-TTTTTTCCTTTTTTTTTTT-TTT	24	1	3	10.3448	GTTGC-TTTTTTCCTTTTTTTTTTTTTTTT-CTTAA
chr13	13q12.2:_FLT1	28875310	14	1	14	TTTGG-A-GTAGA	3	14	1	41	14	34	82.9268	TTTGG-AAAAAAAAAAAAAA-GTAGA	13	-1	4	9.7561	TTTGG-AAAAAAAAAAAAA-GTAGA	15	1	3	7.31707	TTTGG-AAAAAAAAAAAAAAA-GTAGA
chr13	13q12.3:_HMGB1	31035091	15	1	15	GCAAC-T-GCAAT	4	14.15	2	166	14	103	62.0482	GCAAC-TTTTTTTTTTTTTT-GCAAT	15	1	33	19.8795	GCAAC-TTTTTTTTTTTTTTT-GCAAT	13	-1	27	16.2651	GCAAC-TTTTTTTTTTTTT-GCAAT	12	-2	3	1.80723	GCAAC-TTTTTTTTTTTT-GCAAT
chr13	13q13.1:_PDS5B	33349236	15	1	15	AAATC-T-GGTCA	7	19.15	2	31	19	6	19.3548	AAATC-TTTTTTTTTTTTTTTTTTT-GGTCA	15	-4	6	19.3548	AAATC-TTTTTTTTTTTTTTT-GGTCA	17	-2	5	16.129	AAATC-TTTTTTTTTTTTTTTTT-GGTCA	18	-1	4	12.9032	AAATC-TTTTTTTTTTTTTTTTTT-GGTCA	21	2	4	12.9032	AAATC-TTTTTTTTTTTTTTTTTTTTT-GGTCA	22	3	3	9.67742	AAATC-TTTTTTTTTTTTTTTTTTTTTT-GGTCA	20	1	3	9.67742	AAATC-TTTTTTTTTTTTTTTTTTTT-GGTCA
chr13	13q33.1:_LOC121952	103548153	8	2	4	CAGAT-GC-ACACA	4	8.7	2	15	8	5	33.3333	CACAC-AGATGCGC-GCGCA	7	-1	4	26.6667	CAGAT-GCGCGCG-CACAC	8	0	3	20	CACAG-ATGCGCGC-GCACA	8	0	3	20	CACAC-ACAGATGC-GCGCG
chr13	13q34:_TMCO3	114204129	12	1	12	GTGCC-T-CCCTG	3	12	1	52	12	42	80.7692	GTGCC-TTTTTTTTTTTT-CCCTG	11	-1	6	11.5385	GTGCC-TTTTTTTTTTT-CCCTG	13	1	4	7.69231	GTGCC-TTTTTTTTTTTTT-CCCTG
chr14	14q11.2:_CHD8	21853630	15	1	15	GTACA-T-CCTTT	4	15	1	51	15	36	70.5882	GTACA-TTTTTTTTTTTTTTT-CCTTT	14	-1	8	15.6863	GTACA-TTTTTTTTTTTTTT-CCTTT	16	1	4	7.84314	GTACA-TTTTTTTTTTTTTTTT-CCTTT	13	-2	3	5.88235	GTACA-TTTTTTTTTTTTT-CCTTT
chr14	14q11.2:_C14orf119	23568767	19	1	19	TTACC-T-GGAGA	4	19.2	2	30	19	12	40	TTACC-TTTTTTTTTTTTTTTTTTT-GGAGA	20	1	8	26.6667	TTACC-TTTTTTTTTTTTTTTTTTTT-GGAGA	18	-1	7	23.3333	TTACC-TTTTTTTTTTTTTTTTTT-GGAGA	21	2	3	10	TTACC-TTTTTTTTTTTTTTTTTTTTT-GGAGA
chr14	14q11.2:_DHRS4L2	24475174	14	3	4.66667	AAACA-GTG-AGGAA	3	14	1	96	14	89	92.7083	AAACA-GTGGTGGTGGGTGG-AGGAA	14	0	4	4.16667	AAACA-GTGGTGGGGGGTGG-GGGAA	14	0	3	3.125	AAACA-GGGGTGGTGGGTGG-AGGAA
chr14	14q13.1:_NPAS3	34272917	16	1	16	AAATG-A-CACTT	5	13.15	2	87	13	36	41.3793	AAATG-AAAAAAAAAAAAA-CACTT	15	2	23	26.4368	AAATG-AAAAAAAAAAAAAAA-CACTT	14	1	13	14.9425	AAATG-AAAAAAAAAAAAAA-CACTT	16	3	10	11.4943	AAATG-AAAAAAAAAAAAAAAA-CACTT	12	-1	5	5.74713	AAATG-AAAAAAAAAAAA-CACTT
chr14	14q22.1:_TMX1	51722941	12	1	12	AAGCA-T-AGTGT	3	12	1	43	12	37	86.0465	AAGCA-TTTTTTTTTTTT-AGTGT	13	1	3	6.97674	AAGCA-TTTTTTTTTTTTT-AGTGT	11	-1	3	6.97674	AAACA-TTTTTTTTTTT-AGTGT
chr14	14q22.1:_PTGDR	52741993	12	1	12	CCCTA-T-AGAGA	3	12	1	77	12	65	84.4156	CCCTA-TTTTTTTTTTTT-AGAGA	11	-1	9	11.6883	CCCTA-TTTTTTTTTTT-AGAGA	13	1	3	3.8961	CCCTA-TTTTTTTTTTTTT-AGAGA
chr14	14q22.2:_SAMD4A	55259424	14	1	14	GTTGA-T-ACAAG	3	14	1	46	14	38	82.6087	GTTGA-TTTTTTTTTTTTTT-ACAAG	13	-1	5	10.8696	GTTGA-TTTTTTTTTTTTT-ACAAG	15	1	3	6.52174	GTTGA-TTTTTTTTTTTTTTT-ACAAG
chr14	14q22.3:_C14orf101	57114800	13	1	13	TCACT-A-GTTAA	3	13	1	46	13	34	73.913	TCACT-AAAAAAAAAAAAA-GTTAA	14	1	7	15.2174	TCACT-AAAAAAAAAAAAAA-GTTAA	12	-1	5	10.8696	TCACT-AAAAAAAAAAAA-GTTAA
chr14	14q23.1:_SIX1	61112736	17	1	17	TTGGG-T-CCCTG	4	17.17	2	35	17	13	37.1429	TTTGG-GTTTTTTTTTTTTTTTT-CCCTG	17	0	10	28.5714	GTTTG-GGTTTTTTTTTTTTTTT-CCCTG	17	0	7	20	TTGGG-TTTTTTTTTTTTTTTTT-CCCTG	16	-1	5	14.2857	TTGGG-TTTTTTTTTTTTTTTT-CCCTG
chr14	14q23.2:_SNAPC1	62262576	12	1	12	AACTG-T-CCCTA	3	12	1	49	12	41	83.6735	AACTG-TTTTTTTTTTTT-CCCTA	13	1	5	10.2041	AACTG-TTTTTTTTTTTTT-CCCTA	11	-1	3	6.12245	AACTG-TTTTTTTTTTT-CCCTA
chr14	14q23.3:_SPTB	65213611	13	1	13	GAGAG-A-GACCT	3	13	1	95	13	83	87.3684	GAGAG-AAAAAAAAAAAAA-GACCT	12	-1	8	8.42105	GAGAG-AAAAAAAAAAAA-GACCT	14	1	4	4.21053	GAGAG-AAAAAAAAAAAAAA-GACCT
chr14	14q23.3:_SPTB	65215655	18	1	18	AGCTC-T-GGTTG	4	17.16	2	35	17	19	54.2857	AGCTC-TTTTTTTTTTTTTTTTT-GGTTG	16	-1	7	20	AGCTC-TTTTTTTTTTTTTTTT-GGTTG	18	1	5	14.2857	CCAGC-TTTTTTTTTTTTTTTTTT-GGTTG	15	-2	4	11.4286	AGCTC-TTTTTTTTTTTTTTT-GGTTG
chr14	14q23.3:_MAX	65542680	12	1	12	AAAGG-A-CCCTT	3	12	1	85	12	69	81.1765	AAAGG-AAAAAAAAAAAA-CCCTT	11	-1	8	9.41176	AAAGG-AAAAAAAAAAA-CCCTT	13	1	8	9.41176	AAAGG-AAAAAAAAAAAAA-CCCTT
chr14	14q23.3:_LOC645431	65877294	19	1	19	ACAGG-T-CAGTT	4	18.17	2	16	18	6	37.5	ACAGG-TTTTTTTTTTTTTTTTTT-CAGTT	17	-1	4	25	ACAGG-TTTTTTTTTTTTTTTTT-CAGTT	20	2	3	18.75	ACAGG-TTTTTTTTTTTTTTTTTTTT-CAGTT	16	-2	3	18.75	ACAGG-TTTTTTTTTTTTTTTT-CAGTT
chr14	14q24.2:_DPF3	73137344	24	2	12	TCCCT-TC-GCAAA	3	24	1	26	24	19	73.0769	TCCCT-TCTCTCTCTCTCTCTCTCTCTCTC-GCAAA	22	-2	4	15.3846	TCCCT-TCTCTCTCTCTCTCTCTCTCTC-GCAAA	20	-4	3	11.5385	TCCCT-TCTCTCTCTCTCTCTCTCTC-GCAAA
chr14	14q24.2:_RBM25	73587905	14	1	14	CTGGA-T-AAACA	3	14	1	27	14	21	77.7778	CTGGA-TTTTTTTTTTTTTT-AAACA	15	1	3	11.1111	CTGGA-TTTTTTTTTTTTTTT-AAACA	13	-1	3	11.1111	CTGGA-TTTTTTTTTTTTT-AAACA
chr14	14q24.3:_C14orf1	76127461	16	1	16	AGCGG-A-GAAGA	4	16.17	2	52	16	26	50	AGCGG-AAAAAAAAAAAAAAAA-GAAGA	17	1	16	30.7692	AGCGG-AAAAAAAAAAAAAAAAA-GAAGA	15	-1	5	9.61538	AGCGG-AAAAAAAAAAAAAAA-GAAGA	18	2	5	9.61538	AGCGG-AAAAAAAAAAAAAAAAAA-GAAGA
chr14	14q24.3:_TGFB3	76425048	16	1	16	TCTTT-A-TGCTT	5	16.15	2	109	16	63	57.7982	TCTTT-AAAAAAAAAAAAAAAA-TGCTT	15	-1	25	22.9358	TCTTT-AAAAAAAAAAAAAAA-TGCTT	17	1	11	10.0917	TCTTT-AAAAAAAAAAAAAAAAA-TGCTT	18	2	6	5.50459	TCTTT-AAAAAAAAAAAAAAAAAA-TGCTT	14	-2	4	3.66972	TCTTT-AAAAAAAAAAAAAA-TGCTT
chr14	14q31.1:_DIO2	80678324	14	1	14	CAGAG-T-AAATG	3	14	1	53	14	45	84.9057	CAGAG-TTTTTTTTTTTTTT-AAATG	13	-1	5	9.43396	CAGAG-TTTTTTTTTTTTT-AAATG	15	1	3	5.66038	CAGAG-TTTTTTTTTTTTTTT-AAATG
chr14	14q31.1:_SEL1L	81940589	15	1	15	GACAG-A-CCCAC	3	15	1	53	15	46	86.7925	GACAG-AAAAAAAAAAAAAAA-CCCAC	16	1	4	7.54717	GACAG-AAAAAAAAAAAAAAAA-CCCAC	15	0	3	5.66038	AGACA-GAAAAAAAAAAAAAA-CCCAC
chr14	14q32.12:_NCRNA00203	93534350	16	1	16	GAGGC-A-TACTA	4	15.16	2	41	15	21	51.2195	GAGGC-AAAAAAAAAAAAAAA-TACTA	16	1	12	29.2683	GAGGC-AAAAAAAAAAAAAAAA-TACTA	14	-1	5	12.1951	GAGGC-AAAAAAAAAAAAAA-TACTA	13	-2	3	7.31707	GAGGC-AAAAAAAAAAAAA-TACTA
chr14	14q32.13:_SNHG10	96000593	14	1	14	GGAAG-A-CCCAG	4	13.14	2	25	13	8	32	GGAAG-AAAAAAAAAAAAA-CCCAG	14	1	7	28	GGAAG-AAAAAAAAAAAAAA-CCCAG	14	1	5	20	AGGAA-GAAAAAAAAAAAAA-CCCAG	12	-1	5	20	GGAAG-AAAAAAAAAAAA-CCCAG
chr14	14q32.2:_BDKRB2	96710181	13	1	13	GAATG-A-GAGGC	3	13	1	34	13	25	73.5294	GAATG-AAAAAAAAAAAAA-GAGGC	12	-1	6	17.6471	GAATG-AAAAAAAAAAAA-GAGGC	11	-2	3	8.82353	GAATG-AAAAAAAAAAA-GAGGC
chr14	14q32.2:_BCL11B	99638737	14	1	14	CAGAA-T-ACTTA	3	14	1	63	14	50	79.3651	CAGAA-TTTTTTTTTTTTTT-ACTTA	13	-1	8	12.6984	CAGAA-TTTTTTTTTTTTT-ACTTA	15	1	5	7.93651	CAGAA-TTTTTTTTTTTTTTT-ACTTA
chr15	15q11.2:_GOLGA8D	22711272	8	2	4	ACAGC-AG-CCCGC	3	8	1	258	8	251	97.2868	ACAGC-AGAGAGAG-CCCGC	8	0	4	1.55039	ACAGC-AGAAAGAG-CCCGC	8	0	3	1.16279	ACAGC-CGAGAGAG-CCCCC
chr15	15q21.2:_LOC100129387	50648219	13	1	13	AAGTT-A-GCATT	3	13	1	77	13	65	84.4156	AAGTT-AAAAAAAAAAAAA-GCATT	12	-1	7	9.09091	AAGTT-AAAAAAAAAAAA-GCATT	14	1	5	6.49351	AAGTT-AAAAAAAAAAAAAA-GCATT
chr15	15q21.3:_CGNL1	57840202	15	1	15	TATTC-T-GAGAT	3	15	1	24	15	17	70.8333	TATTC-TTTTTTTTTTTTTTT-GAGAT	16	1	4	16.6667	TATTC-TTTTTTTTTTTTTTTT-GAGAT	17	2	3	12.5	TATTC-TTTTTTTTTTTTTTTTT-GAGAT
chr15	15q22.31:_IGDCC4	65674745	20	1	20	CATTT-A-GGAAA	4	20.19	2	21	20	11	52.381	CATTT-AAAAAAAAAAAAAAAAAAAA-GGAAA	19	-1	4	19.0476	CATTT-AAAAAAAAAAAAAAAAAAA-GGAAA	21	1	3	14.2857	CATTT-AAAAAAAAAAAAAAAAAAAAA-GGAAA	18	-2	3	14.2857	CATTT-AAAAAAAAAAAAAAAAAA-GGAAA
chr15	15q24.1:_GOLGA6B	72958210	11	3	3.66667	CCAGA-AGG-ATGAA	5	11	1	219	11	188	85.8447	CCAGA-AGGAGGAGGAG-ATGAA	11	0	11	5.02283	CCAGA-GGGAGGAGGAG-ATGAA	11	0	9	4.10959	CCAGA-AGGGGGAGGAG-ATGAA	11	0	7	3.19635	CCAGA-AGGAGGGGGAG-ATGAA	11	0	4	1.82648	CCAGA-GGGGGGAGGAG-ATGAA
chr15	15q24.2:_PTPN9	75760792	13	3	4.33333	GAGAA-AGG-TTCCT	3	13	1	55	13	48	87.2727	GAGAA-AGGAGGAGGGAGG-TTCCT	13	0	4	7.27273	GAGGA-AGGAGGAGGGGGG-TTCCT	13	0	3	5.45455	GAGAA-AGGAGGGGGGAGG-GTCCT
chr15	15q24.3:_LOC645752	78207988	11	3	3.66667	TTCAT-CTC-TCTGG	3	11	1	117	11	110	94.0171	TTCAT-CTCCTCCTCCT-TCTGG	11	0	4	3.4188	TTCAT-CTCCTCCCCCT-TCTGG	11	0	3	2.5641	CTCAT-CTCCTCCTCCC-TCTGG
chr15	15q25.1:_CHRNB4	78921512	22	6	3.66667	GGAGG-GGCGGT-CTCGG	3	22	1	37	22	31	83.7838	GGAGG-GGCTGGTGGAGGTGGCGGTGGC-CTCGG	22	0	3	8.10811	GGAGG-GGCTGGTGGAGGGGGCGGTGGC-CTCGG	22	0	3	8.10811	GGAGG-GGCTGGGGGAGGGGGCGGGGGC-CTCGG
chr15	15q25.2:_GOLGA6L10	82635094	18	1	18	AAATG-T-CAATT	5	18.17	2	135	18	92	68.1481	AAATG-TTTTGTTTTTTTTTTTTT-CAATT	17	-1	25	18.5185	AAATG-TTTTTTTTTTTTTTTTT-CAATT	16	-2	9	6.66667	AAATG-TTTTTTTTTTTTTTTT-CAATT	15	-3	5	3.7037	AAATG-TTTTTTTTTTTTTTT-CAATT	18	0	4	2.96296	AAATG-TTTTTTTTTTTTTTTTTT-CAATT
chr15	15q25.2:_GOLGA6L5	85055265	13	6	2.16667	AGCAG-CCTCTC-AGCAG	6	13	1	742	13	712	95.9569	AGCAG-CCTCTCCCTCTCC-AGCAG	13	0	10	1.34771	AGCAG-CCTCTCCCTCCCC-AGCAG	13	0	7	0.943396	AGCAG-CCTCTCCCGCTCC-AGCAG	13	0	6	0.808625	AGCAG-CCTCTCCTTCTCC-AGCAG	13	0	4	0.539084	AGCAG-CCTCTCCCTCTCT-AGCAG	13	0	3	0.404313	AGCAG-CCTCTCCCTCTCA-AGCAG
chr15	15q26.1:_ANPEP	90349643	9	3	3	GGGGT-TGG-CTGAG	3	9	1	33	9	27	81.8182	GGGGT-TGGTGGTGG-CTGAG	9	0	3	9.09091	GGGGG-TGGTGGGGG-C	9	0	3	9.09091	GGGGG-TGGGGGTGG-C
chr15	15q26.2:_MCTP2	95023551	13	1	13	CACTA-T-GTCTC	3	13	1	33	13	25	75.7576	CACTA-TTTTTTTTTTTTT-GTCTC	14	1	4	12.1212	CACTA-TTTTTTTTTTTTTT-GTCTC	12	-1	4	12.1212	CACTA-TTTTTTTTTTTT-GTCTC
chr15	15q26.3:_ASB7	101191403	13	1	13	TTGTG-T-GTAAA	3	13	1	34	13	26	76.4706	TTGTG-TTTTTTTTTTTTT-GTAAA	14	1	4	11.7647	TTGTG-TTTTTTTTTTTTTT-GTAAA	12	-1	4	11.7647	TTGTG-TTTTTTTTTTTT-GTAAA
chr16	16p13.3:_THOC6	3077706	22	1	22	TTTCA-T-ACAAT	4	20.19	2	29	20	12	41.3793	TTTCA-TTTTCTTTTTTTTTTTTTTT-ACAAT	19	-1	6	20.6897	TTTCA-TTTTCTTTTTTTTTTTTTT-ACAAT	22	2	6	20.6897	TTTCA-TTTTCTTTTTTTTTTTTTTTTT-ACAAT	21	1	5	17.2414	TTTCA-TTTTCTTTTTTTTTTTTTTTT-ACAAT
chr16	16p13.2:_GRIN2A	9849982	16	2	8	ATGGC-TG-CATAC	3	16	1	27	16	21	77.7778	ATGGC-TGTGTGTGTGTGTGTG-CATAC	16	0	3	11.1111	ATGGC-TGTGTGTGTTTGTGTG-CATAC	14	-2	3	11.1111	ATGGC-TGTGTGTGTGTGTG-CATAC
chr16	16p12.3:_C16orf88	19725706	10	1	10	GTGGA-T-CTTCT	3	10	1	136	10	127	93.3824	GTGGA-TTTTTTTTTT-CTTCT	9	-1	5	3.67647	GTGGA-TTTTTTTTT-CTTCT	11	1	4	2.94118	GTGGA-TTTTTTTTTTT-CTTCT
chr16	16p12.2:_LOC100271836	21458371	13	1	13	CTTAC-A-GGAAA	3	13	1	97	13	77	79.3814	CTTAC-AAAAAAAAAAAAA-GGAAA	13	0	17	17.5258	TCTTA-CAAAAAAAAAAAA-GGAAA	13	0	3	3.09278	CTCTT-ACAAAAAAAAAAA-GGAAA
chr16	16p12.2:_LOC100271836	21458394	13	5	2.6	ACCAC-TTAAT-TCTCC	3	13	1	346	13	340	98.2659	ACCAC-TTAACTTTAATTT-TCTCC	13	0	3	0.867052	ACCAC-TTAATTTTAATTT-TCCCC	13	0	3	0.867052	AACAC-TTAAATTTAATTT-TCTCC
chr16	16q12.2:_GNAO1	56390686	14	1	14	GTTCC-T-CAGTT	4	14.12	2	32	14	12	37.5	GTTCC-TTTTTTTTTTTTTT-CAGTT	12	-2	12	37.5	GTTCC-TTTTTTTTTTTT-CAGTT	11	-3	4	12.5	GTTCC-TTTTTTTTTTT-CAGTT	13	-1	4	12.5	GTTCC-TTTTTTTTTTTTT-CAGTT
chr16	16q22.1:_DYNC1LI2	66757488	16	1	16	TGAAG-T-AAAGT	3	16	1	40	16	28	70	TGAAG-TTTTTTTTTTTTTTTT-AAAGT	17	1	6	15	TGAAG-TTTTTTTTTTTTTTTTT-AAAGT	15	-1	6	15	TGAAG-TTTTTTTTTTTTTTT-AAAGT
chr16	16q22.1:_SNTB2	69339663	14	1	14	GTGGC-T-AACCC	3	14	1	47	14	37	78.7234	GTGGC-TTTTTTTTTTTTTT-AACCC	13	-1	7	14.8936	GTGGC-TTTTTTTTTTTTT-AACCC	15	1	3	6.38298	GTGGC-TTTTTTTTTTTTTTT-AACCC
chr16	16q22.1:_NFAT5	69731843	17	1	17	TGTTC-T-CTATC	3	17	1	29	17	22	75.8621	TGTTC-TTTTTTTTTTTTTTTTT-CTATC	18	1	4	13.7931	TGTTC-TTTTTTTTTTTTTTTTTT-CTATC	16	-1	3	10.3448	TGTTC-TTTTTTTTTTTTTTTT-CTATC
chr16	16q22.2:_ZFHX3	72820141	15	1	15	AAAGG-T-CCTTT	4	15.14	2	48	15	26	54.1667	AAAGG-TTTTTTTTTTTTTTT-CCTTT	14	-1	11	22.9167	AAAGG-TTTTTTTTTTTTTT-CCTTT	16	1	8	16.6667	AAAGG-TTTTTTTTTTTTTTTT-CCTTT	13	-2	3	6.25	AAAGG-TTTTTTTTTTTTT-CCTTT
chr16	16q24.1:_KIAA0513	85125545	22	1	22	TGGCA-T-AGACG	5	17.22	2	17	17	4	23.5294	TGGCA-TTTTTTTTTTTTTTTTT-AGACG	22	5	4	23.5294	TGGCT-TTTTTTTTTTTTTTTTTTTTTT-AGACG	19	2	3	17.6471	TGGCA-TTTTTTTTTTTTTTTTTTT-AGACG	21	4	3	17.6471	TGGCA-TTTTTTTTTTTTTTTTTTTTT-AGACG	20	3	3	17.6471	TGGCA-TTTTTTTTTTTTTTTTTTTT-AGACG
chr16	16q24.3:_C16orf55	89736456	11	5	2.2	CAGGG-CCACC-TGTGA	5	11	1	113	11	96	84.9558	CAGGG-CCACCCCACCC-TGTGA	11	0	6	5.30973	CAGGG-CCCCCCCACCC-TGTGA	11	0	5	4.42478	CAGGG-CCGCCCCACCC-TGTGA	11	0	3	2.65487	CAGGG-CCCCCCCCCCC-TGTGA	11	0	3	2.65487	CAGGG-CCACCCCCCCC-TGTGA
chr17	17p13.3:_YWHAE	1248584	18	1	18	TGTTT-A-CCAAC	4	18.19	2	23	18	11	47.8261	TGTTT-AAAAAAAAAAAAAAAAAA-CCAAC	19	1	5	21.7391	TGTTT-AAAAAAAAAAAAAAAAAAA-CCAAC	20	2	4	17.3913	TGTTT-AAAAAAAAAAAAAAAAAAAA-CCAAC	21	3	3	13.0435	TGTTT-AAAAAAAAAAAAAAAAAAAAA-CAAAC
chr17	17p13.3:_MNT	2287875	47	4	11.75	TAAGA-TGTG-CCCAG	4	47.51	2	20	47	8	40	TAAGA-TGTGTGCGTGTGCGTGCGTGTGTGTGTGTGTGTGTGTGTGTGTGTGT-CCCAG	51	4	5	25	TAAGA-TGTGTGCGTGTGCGTGCGTGTGTGTGTGTGTGTGTGTGTGTGTGTGTGTGT-CCCAG	45	-2	4	20	TAAGA-TGTGTGCGTGTGCGTGCGTGTGTGTGTGTGTGTGTGTGTGTGTGT-CCCAG	53	6	3	15	TAAGA-TGTGTGCGTGTGCGTGCGTGTGTGTGTGTGTGTGTGTGTGTGTGTGTGTGTGT-CCCAG
chr17	17p13.2:_CYB5D2	4046824	15	1	15	CTCAG-A-GTACC	3	14	1	47	14	36	76.5957	CTCAG-AAAAAAAAAAAAAA-GTACC	13	-1	7	14.8936	CTCAG-AAAAAAAAAAAAA-GTACC	15	1	4	8.51064	CTCAG-AAAAAAAAAAAAAAA-GTACC
chr17	17p13.2:_GGT6	4460607	20	1	20	AATCC-T-AGACA	4	20.19	2	19	20	9	47.3684	AATCC-TTTTTTTTTTTTTTTTTTTT-AGACA	19	-1	4	21.0526	AATCC-TTTTTTTTTTTTTTTTTTT-AGACA	18	-2	3	15.7895	AATCC-TTTTTTTTTTTTTTTTTT-AGACA	17	-3	3	15.7895	AATCC-TTTTTTTTTTTTTTTTT-AGACA
chr17	17p13.2:_PITPNM3	6355194	16	1	16	CCAAA-C-GCCGA	4	14.15	2	29	14	9	31.0345	CCAAA-CCCCCCCCCCCCCC-GCCAG	15	1	9	31.0345	CCAAA-CCCCCCCCCCCCCCC-GCCAG	16	2	6	20.6897	CCAAC-CCCCCCCCCCCCGCCC-GCCGA	16	2	5	17.2414	CCAAA-CCCCCCCCCCCCCCCC-GCCGA
chr17	17p13.1:_EIF4A1	7482019	16	1	16	CTCCC-A-CACTA	4	16.17	2	37	16	17	45.9459	CTCCC-AAAAAAAAAAAAAAAA-CACTA	17	1	10	27.027	CTCCC-AAAAAAAAAAAAAAAAA-CACTA	15	-1	6	16.2162	CTCCC-AAAAAAAAAAAAAAA-CACTA	18	2	4	10.8108	CTCCC-AAAAAAAAAAAAAAAAAA-AACTA
chr17	17p13.1:_FXR2	7495872	17	3	5.66667	GGTTA-CGG-ATTAC	3	17	1	69	17	63	91.3043	GGTTA-CGGCGGCGGCGGCTGCG-ATTAC	17	0	3	4.34783	GGTTA-CGGCGGCGGCGGCCGCG-GTTAC	17	0	3	4.34783	GGTTA-CGGCGGCGGCGGGTGCG-GTTAC
chr17	17p12:_MEIS3P1	15691455	10	1	10	CACAG-A-GACTT	5	10.13	2	79	10	44	55.6962	CACAG-AAAAAAAAAA-GACTT	13	3	23	29.1139	CACAG-AAAAAAAAAAAAA-GACTT	11	1	4	5.06329	CACAG-AAAAAAAAAAA-GACTT	14	4	4	5.06329	CACAG-AAAAAAAAAAAAAA-GACTT	12	2	4	5.06329	CACAG-AAAAAAAAAAAA-GACTT
chr17	17p11.2:_NT5M	17250174	17	6	2.83333	AACCA-GCAGCT-CCCCC	3	17	1	34	17	28	82.3529	AACCA-GCACCTGCAGCTGCAGC-CCCCC	17	0	3	8.82353	AACCA-GCCCCTGCAGCTGCACC-CCCCC	17	0	3	8.82353	AACCA-GCCCCTGCAGCTGCAGC-CCCCC
chr17	17p11.2:_SREBF1	17714851	11	1	11	GGGCT-G-CATGA	4	11.1	2	53	11	35	66.0377	GGGGC-TGGGGGGGGGG-CATGA	10	-1	10	18.8679	GGGCT-GGGGGGGGGG-CATGA	11	0	5	9.43396	AGGGG-CTGGGGGGGGG-CATGA	11	0	3	5.66038	GGGGC-GGGGGGGGGGG-CATGA
chr17	17p11.2:_FOXO3B	18573242	13	1	13	AGGAC-T-CCTTT	3	13	1	73	13	60	82.1918	AGGAC-TTTTTTTTTTTTT-CCTTT	12	-1	9	12.3288	AGGAC-TTTTTTTTTTTT-CCTTT	14	1	4	5.47945	AGGAC-TTTTTTTTTTTTTT-CCTTT
chr17	17p11.2:_CYTSB	20135561	10	3	3.33333	CCGCA-GTG-CCAAT	7	10.1	2	84	10	29	34.5238	CCGCA-GTGGTGGTGG-CCAAT	10	0	15	17.8571	CCGCA-GGGGGGGTGG-CCAAT	10	0	11	13.0952	CCGCA-GTGGTGGGGG-CCAAT	10	0	10	11.9048	CCGCA-GTGGGGGTGG-CCAAT	10	0	8	9.52381	CCGCA-GTGGGGGGGG-CCAAT	10	0	8	9.52381	CCGCA-GGGGGGGGGG-CCAAT	10	0	3	3.57143	CCGCA-GGGGTGGGGG-CCAAT
chr17	17p11.2:_KCNJ12	21320393	12	1	12	TTTAC-A-TTACC	5	12.15	2	63	12	38	60.3175	TTTAC-AAAAAAAAAAAA-ATACC	15	3	10	15.873	TTTAC-AAAAAAAAAAAAAAA-TTACC	16	4	7	11.1111	TTTAC-AAAAAAAAAAAAAAAA-TTACC	11	-1	5	7.93651	TTTAC-AAAAAAAAAAA-TTACC	13	1	3	4.7619	TTTAC-AAAAAAAAAAAAA-ATACC
chr17	17p11.2:_KCNJ12	21320425	9	1	9	AAAAA-T-AATTC	5	9.9	2	81	9	22	27.1605	AAAAA-TTTTTTTTT-AATTC	9	0	19	23.4568	GAGAA-AAAAATTTT-AATTC	8	-1	16	19.7531	AAAAA-ATTATTTT-AACTC	4	-5	14	17.284	AAAAA-TTTT-AATTC	9	0	10	12.3457	AAAAA-AATTATTTT-AACTC
chr17	17p11.2:_KCNJ12	21321039	17	5	3.4	CCTGT-CCCAC-ATACC	4	17	1	166	17	137	82.5301	CCTGT-CCCACCCCACCTCGCCC-ATACC	17	0	22	13.253	CCTGT-CCCACCCCACCCCTCCC-ATACC	17	0	4	2.40964	CCTGT-CCCACCCCCCCCCCCCC-ATACC	17	0	3	1.80723	CCTGT-CCCCCCCCCCCCCCCCC-CTACC
chr17	17q11.2:_PIGS	26880658	41	2	20.5	CTCTG-AC-CATGT	4	45.43	2	19	45	8	42.1053	CTCTG-ACACACACACACACACACACACACACACACACACACACACAGCAC-CATGT	43	-2	5	26.3158	CTCTG-ACACACACACACACACACACACACACACACACACACACAGCAC-CATGT	47	2	3	15.7895	CTCTG-ACACACACACACACACACACACACACACACACACACACACACAGCAC-CATGT	41	-4	3	15.7895	CTCTG-ACACACACACACACACACACACACACACACACACACAGCAC-CATGT
chr17	17q11.2:_SUZ12	30326764	12	1	12	GTATG-T-AACTT	3	12	1	43	12	34	79.0698	GTATG-TTTTTTTTTTTT-AACTT	11	-1	6	13.9535	GTATG-TTTTTTTTTTT-AACTT	13	1	3	6.97674	GTATG-TTTTTTTTTTTTT-AACTT
chr17	17q11.2:_SUZ12	30327652	17	1	17	TATGT-A-GATTA	4	17.16	2	48	17	28	58.3333	TATGT-AAAAAAAAAAAAAAAAA-GATTA	16	-1	10	20.8333	TATGT-AAAAAAAAAAAAAAAA-GATTA	15	-2	5	10.4167	TATGT-AAAAAAAAAAAAAAA-GATTA	18	1	5	10.4167	TATGT-AAAAAAAAAAAAAAAAAA-GATTA
chr17	17q12:_SNIP	36689331	31	6	5.16667	TTGTT-AAAAAC-CCAAC	4	31.3	2	33	31	18	54.5455	TTGTT-AAAAAAAAAAAAAAAAACAAAACCAAAAACA-CCAAC	30	-1	8	24.2424	TTGTT-AAAAAAAAAAAAAAAACAAAACCAAAAACA-CCAAC	29	-2	4	12.1212	TTGTT-AAAAAAAAAAAAAAACAAAACCAAAAACA-CCAAC	32	1	3	9.09091	TTGTT-AAAAAAAAAAAAAAAAAACAAAACCAAAAACA-CCAAC
chr17	17q21.2:_KRTAP2-1	39203138	9	3	3	TCAGC-AGG-TCCTG	3	9	1	345	9	336	97.3913	TCAGC-AGGAGGAGG-TCCTG	9	0	6	1.73913	TCAGC-AGGAGGGGG-TCCTG	9	0	3	0.869565	TCGGC-AGGGGGAGG-TCCTG
chr17	17q21.2:_KRTAP4-4	39316578	10	3	3.33333	CTGGG-GCA-GTGGG	3	10	1	459	10	431	93.8998	CTGGG-GCAGCAGCAG-GTGGG	10	0	23	5.01089	CTGGG-GCGGCAGCAG-GTGGG	10	0	5	1.08932	CTGGG-GCCGCAGCAG-GCGGG
chr17	17q21.2:_CNP	40126023	20	1	20	TGACA-T-ACTCA	4	20.19	2	24	20	11	45.8333	TGACA-TTTTTTTTTTTTTTTTTTTT-ACTCA	19	-1	6	25	TGACA-TTTTTTTTTTTTTTTTTTT-ACTCA	18	-2	4	16.6667	TGACA-TTTTTTTTTTTTTTTTTT-ACTCA	17	-3	3	12.5	TGACA-TTTTTTTTTTTTTTTTT-ACTCA
chr17	17q21.31:_DUSP3	41843864	16	1	16	AGTAC-T-CCTTT	4	16.15	2	46	16	17	36.9565	AGTAC-TTTTTTTTTTTTTTTT-CCTTT	15	-1	16	34.7826	AGTAC-TTTTTTTTTTTTTTT-CCTTT	14	-2	9	19.5652	AGTAC-TTTTTTTTTTTTTT-CCTTT	13	-3	4	8.69565	AGTAC-TTTTTTTTTTTTT-CCTTT
chr17	17q21.32:_PNPO	46024780	13	2	6.5	TAAAG-TC-TTTTT	3	13	1	26	13	20	76.9231	TAAAG-TCTCTCTCTCTCT-TTTTT	12	-1	3	11.5385	TAAAG-TCTCTCTCTCTC-TTTTT	14	1	3	11.5385	TAAAG-TCTCTCTCTCTCTT-TTTTT
chr17	17q21.33:_EPN3	48614389	20	6	3.33333	TGGAG-GGCATT-GCAGC	3	20	1	132	20	125	94.697	TGGAG-GGCATCGGCATTGGCAGTGG-GCAGC	20	0	4	3.0303	TGGAG-GGCATCGGCATGGGCAGTGG-GCAGC	20	0	3	2.27273	TGGAG-GGCATCGGCATTGGCAGGGG-GCAGC
chr17	17q22:_STXBP4	53240580	16	1	16	CTGGG-T-GTCCT	4	16.18	2	19	16	9	47.3684	CTGGG-TTTTTTTTTTTTTTTT-GTCCT	18	2	4	21.0526	TTGGG-TTTTTTTTTTTTTTTTTT-GTCCT	17	1	3	15.7895	CTGGG-TTTTTTTTTTTTTTTTT-GTCCT	15	-1	3	15.7895	CTGGG-TTTTTTTTTTTTTTT-GTCCT
chr17	17q22:_MMD	53470613	15	1	15	CTAGG-A-CACAA	3	14	1	44	14	33	75	CTAGG-AAAAAAAAAAAAAA-CACAA	15	1	7	15.9091	CTAGG-AAAAAAAAAAAAAAA-ACAAT	13	-1	4	9.09091	CTAGG-AAAAAAAAAAAAA-CACAA
chr17	17q22:_DGKE	54941949	19	1	19	CAGAG-T-AATGG	5	18.19	2	44	18	20	45.4545	CAGAG-TTTTGTTTTTTTTTTTTA-AATGG	19	1	14	31.8182	CAGAG-TTTTGTTTTTTTTTTTTTT-AATGG	19	1	4	9.09091	CAGAG-TTTTGTTTTTTTTTTTTTA-AATGG	17	-1	3	6.81818	CAGAG-TTTTGTTTTTTTTTTTA-AATGG	18	0	3	6.81818	CAGAG-TTTTGTTTTTTTTTTTTT-AATGG
chr17	17q22:_VEZF1	56049541	11	1	11	ATATC-T-AGAAC	3	11	1	76	11	70	92.1053	ATATC-TTTTTTTTTTT-AGAAC	10	-1	3	3.94737	ATATC-TTTTTTTTTT-AGAAC	12	1	3	3.94737	ATATC-TTTTTTTTTTTT-AGAAC
chr17	17q23.3:_CYB561	61511025	16	6	2.66667	GTGCC-CCCCAA-CATGT	3	16	1	32	16	26	81.25	GTGCC-CCCCATCCCCAACCCC-CATGT	16	0	3	9.375	GTGCC-CCCCATCCCCACCCCC-CATGT	16	0	3	9.375	GTGCC-CCCCACCCCCACCCCC-CATGT
chr17	17q24.2:_HELZ	65070368	11	1	11	GAGGG-A-CACAA	4	12.11	2	96	12	50	52.0833	GAGGG-AAAAAAAAAAAA-CACAA	11	-1	39	40.625	GAGGG-AAAAAAAAAAA-CACAA	13	1	4	4.16667	GAGGG-AAAAAAAAAAAAA-CACAA	10	-2	3	3.125	GAGGG-AAAAAAAAAA-CACAA
chr17	17q24.2:_HELZ	65070977	14	1	14	GATTT-A-TCTAC	3	14	1	42	14	36	85.7143	GATTT-AAAAAAAAAAAAAA-TCTAC	15	1	3	7.14286	GATTT-AAAAAAAAAAAAAAA-TCTAC	13	-1	3	7.14286	GATTT-AAAAAAAAAAAAA-TCTAC
chr17	17q24.2:_HELZ	65074045	22	1	22	CAAAC-T-ATAGT	4	22.22	2	18	22	7	38.8889	CAAAC-TTTTCTTTTTTTTTTTTTTTTT-ATAGT	22	0	4	22.2222	ACAAA-CTTTTCTTTTTTTTTTTTTTTT-ATAGT	21	-1	4	22.2222	CAAAC-TTTTCTTTTTTTTTTTTTTTT-ATAGT	22	0	3	16.6667	CAAAC-TTTTTTTTTTTTTTTTTTTTTT-ATAGT
chr17	17q24.3:_KCNJ2	68174169	17	1	17	AACTC-T-AATTT	4	17.17	2	32	17	20	62.5	AACTC-TTTTTTTTTTTTTTTTT-AATTT	17	0	6	18.75	GAACT-CTTTTTTTTTTTTTTTT-AATTT	16	-1	3	9.375	AACTC-TTTTTTTTTTTTTTTT-AATTT	17	0	3	9.375	GGAAC-TCTTTTTTTTTTTTTTT-AATTT
chr17	17q25.1:_FAM104A	71204074	13	1	13	AGTTT-A-GCTCT	3	13	1	69	13	58	84.058	AGTTT-AAAAAAAAAAAAA-GCTCT	14	1	6	8.69565	AGTTT-AAAAAAAAAAAAAA-GCTCT	12	-1	5	7.24638	AGTTT-AAAAAAAAAAAA-GCTCT
chr17	17q25.1:_SDK2	71332317	20	1	20	TATTT-A-GATGA	5	20.19	2	49	20	18	36.7347	TATTT-AAAAAAAAAAAAAAAAAAAA-GATGA	19	-1	14	28.5714	TATTT-AAAAAAAAAAAAAAAAAAA-GATGA	21	1	10	20.4082	TATTT-AAAAAAAAAAAAAAAAAAAAA-GATGA	18	-2	4	8.16327	TATTT-AAAAAAAAAAAAAAAAAA-GATGA	22	2	3	6.12245	TATTT-AAAAAAAAAAAAAAAAAAAAAA-GATGA
chr17	17q25.1:_SUMO2	73164227	14	1	14	TAGTT-A-TGCAA	4	14.15	2	69	14	34	49.2754	TAGTT-AAAAAAAAAAAAAA-TGCAA	15	1	21	30.4348	TAGTT-AAAAAAAAAAAAAAA-TGCAA	13	-1	11	15.942	TAGTT-AAAAAAAAAAAAA-TGCAA	12	-2	3	4.34783	TAGTT-AAAAAAAAAAAA-TGCAA
chr17	17q25.3:_TNRC6C	76102137	14	1	14	AAGAG-A-CTGTT	3	14	1	45	14	34	75.5556	AAGAG-AAAAAAAAAAAAAA-CTGTT	15	1	6	13.3333	AAGAG-AAAAAAAAAAAAAAA-CTGTT	13	-1	5	11.1111	AAGAG-AAAAAAAAAAAAA-CTGTT
chr17	17q25.3:_CYTH1	76671714	13	1	13	CTCTT-A-TAGAT	3	12	1	118	12	102	86.4407	CTCTT-AAAAAAAAAAAA-TAGAT	11	-1	10	8.47458	CTCTT-AAAAAAAAAAA-TAGAT	13	1	6	5.08475	CTCTT-AAAAAAAAAAAAA-TAGAT
chr17	17q25.3:_MAFG	79879436	23	1	23	TTGGC-T-AAACT	3	23	1	24	23	18	75	TTGGC-TTTTTTTTTTTTGTCTTTTTTTT-AAACT	24	1	3	12.5	TTGGC-TTTTTTTTTTTTTGTCTTTTTTTT-AAACT	22	-1	3	12.5	TTGGC-TTTTTTTTTTTGTCTTTTTTTT-AAACT
chr17	17q25.3:_FLJ43681	81177172	17	1	17	CTAAG-T-GAGAA	5	17	1	115	17	72	62.6087	CTAAG-TTTTTTTTTTTTTTTTT-GAGAA	18	1	16	13.913	CTAAG-TTTTTTTTTTTTTTTTTT-GAGAA	19	2	11	9.56522	CTAAG-TTTTTTTTTTTTTTTTTTT-GAGAA	20	3	10	8.69565	CTAAG-TTTTTTTTTTTTTTTTTTTT-GAGAA	21	4	6	5.21739	CTAAG-TTTTTTTTTTTTTTTTTTTTT-GAGAA
chr18	18p11.22:_FAM38B	10670850	14	1	14	GCTCC-T-CCTGA	3	14	1	58	14	50	86.2069	GCTCC-TTTTTTTTTTTTTT-CCTGA	13	-1	5	8.62069	GCTCC-TTTTTTTTTTTTT-CCTGA	15	1	3	5.17241	GCTCC-TTTTTTTTTTTTTTT-CCTGA
chr18	18q11.2:_TAF4B	23971177	19	1	19	TCTTT-A-TTCCA	4	19	1	71	19	50	70.4225	TCTTT-AAAAAAAAAAAAAAGAAAA-TTCCA	19	0	10	14.0845	TCTTT-AAAAAAAAAAAAAAAAAAA-TTCCA	20	1	6	8.4507	TCTTT-AAAAAAAAAAAAAAAGAAAA-TTCCA	18	-1	5	7.04225	TCTTT-AAAAAAAAAAAAAGAAAA-TTCCA
chr18	18q11.2:_TAF4B	23971327	13	1	13	GAAGG-A-CACCT	3	13	1	108	13	89	82.4074	GAAGG-AAAAAAAAAAAAA-CACCT	12	-1	10	9.25926	GAAGG-AAAAAAAAAAAA-CACCT	14	1	9	8.33333	GAAGG-AAAAAAAAAAAAAA-CACCT
chr18	18q12.1:_CDH2	25531110	19	5	3.8	CCACC-CCTTT-TTTTT	5	19.19	2	32	19	11	34.375	GCCAC-CCCTTTCTTTCCTTTCCTT-TTTTT	19	0	11	34.375	CCACC-CCTTTCTTTCCTTTCCTTT-TTTTT	18	-1	4	12.5	CCACC-CCTTTCTTTCCTTTCCTT-TTTTT	19	0	3	9.375	GGCCA-CCCCTTTCTTTCCTTTCCT-TTTTT	17	-2	3	9.375	CCACC-CCTTTCTTTCCTTTCCT-TTTTT
chr18	18q12.1:_DTNA	32446840	12	1	12	CATAC-T-CTGGA	3	12	1	43	12	32	74.4186	CATAC-TTTTTTTTTTTT-CTGGA	13	1	7	16.2791	CATAC-TTTTTTTTTTTTT-CTGGA	11	-1	4	9.30233	CATAC-TTTTTTTTTTT-CTGGA
chr18	18q12.2:_ZNF397	32826672	16	1	16	GAACT-A-CTGAC	4	16.17	2	25	16	11	44	GAACT-AAAAAAAAAAAAAAAA-CTGAC	17	1	7	28	GAACT-AAAAAAAAAAAAAAAAA-CTGAC	15	-1	4	16	GAACT-AAAAAAAAAAAAAAA-CTGAC	18	2	3	12	GAACT-AAAAAAAAAAAAAAAAAA-CTGAC
chr18	18q12.3:_SETBP1	42644399	10	1	10	CTGCC-T-CTTGG	3	10	1	55	10	47	85.4545	CTGCC-TTTTTTTTTT-CTTGG	9	-1	5	9.09091	CTGCC-TTTTTTTTT-CTTGG	11	1	3	5.45455	CTGCC-TTTTTTTTTTT-CTTGG
chr18	18q21.1:_C18orf25	43844672	29	3	9.66667	GCCTG-TTC-TTTTT	3	29	1	28	29	22	78.5714	GCCTG-TTCTTCTTCTTCTTCTTCATCTTCTTCTT-TTTTT	28	-1	3	10.7143	GCCTG-TTCTTCTTCTTCTTCTTCATCTTCTTCT-TTTTT	30	1	3	10.7143	GCCTG-TTCTTCTTCTTCTTCTTCATCTTCTTCTTT-TTTTT
chr18	18q21.1:_KIAA0427	46386181	13	6	2.16667	CCTGG-TGGCCC-CCCCT	3	13	1	48	13	41	85.4167	CCTGG-TGGCCCTGGCCCT-CCCCT	13	0	4	8.33333	CCTGG-TGGCCCTGGCCCC-CCCCT	13	0	3	6.25	CCTGG-TGGCCCGGGCCCT-CCCCT
chr18	18q21.2:_MRO	48322769	11	1	11	AGGAT-A-CATAA	4	12.13	2	62	12	28	45.1613	AGGAT-AAAAAAAAAAAA-CATAA	13	1	25	40.3226	AGGAT-AAAAAAAAAAAAA-CATAA	11	-1	6	9.67742	AGGAT-AAAAAAAAAAA-CATAA	14	2	3	4.83871	AGGAT-AAAAAAAAAAAAAA-CATAA
chr18	18q21.2:_SMAD4	48606336	26	1	26	GTTGG-T-ACTAT	3	26	1	28	26	21	75	GTTGG-TTTTTTTTTTTTTTAATTTTTATTTT-ACTAT	25	-1	4	14.2857	GTTGG-TTTTTTTTTTTTTAATTTTTATTTT-ACTAT	27	1	3	10.7143	GTTGG-TTTTTTTTTTTTTTTAATTTTTATTTT-ACTAT
chr18	18q21.2:_DCC	51059191	16	1	16	CAATT-A-CCTAT	4	16.14	2	23	16	10	43.4783	CAATT-AAAAAAAAAAAAAAAA-CCTAT	14	-2	6	26.087	CAATT-AAAAAAAAAAAAAA-CCTAT	17	1	4	17.3913	CAATT-AAAAAAAAAAAAAAAAA-CCTAT	15	-1	3	13.0435	CAATT-AAAAAAAAAAAAAAA-CCTAT
chr18	18q21.2:_CCDC68	52571316	15	1	15	TCAGA-T-AATTT	4	15.14	2	33	15	14	42.4242	TTCAG-ATTTTTTTTTTTTTT-AATTT	14	-1	11	33.3333	TCAGA-TTTTTTTTTTTTTT-AATTT	15	0	4	12.1212	TCAGA-TTTTTTTTTTTTTTT-AATTT	13	-2	4	12.1212	TCAGA-TTTTTTTTTTTTT-AATTT
chr18	18q21.31:_ONECUT2	55144550	11	1	11	ACGTT-A-TCCAA	3	11	1	44	11	36	81.8182	ACGTT-AAAAAAAAAAA-TCCAA	12	1	5	11.3636	ACGTT-AAAAAAAAAAAA-TCCAA	10	-1	3	6.81818	ACGTT-AAAAAAAAAA-TCCAA
chr18	18q21.31:_FECH	55216657	21	1	21	TGGCT-A-CGCTC	4	24.23	2	18	24	6	33.3333	TGGCT-TAAAAAAAAAAAAAAAAAAAGAAA-CGCTC	23	-1	5	27.7778	TGGCT-TAAAAAAAAAAAAAAAAAAGAAA-CGCTC	23	-1	4	22.2222	TGGCT-TAAAAAAAAAAAAAAAAAAAAAA-CGCTC	24	0	3	16.6667	TGGCT-TAAAAAAAAAAAAAAAAAAAAAAA-CGCTT
chr18	18q21.32:_CPLX4	56962800	17	1	17	TCACC-A-TCAGT	3	15	1	20	15	14	70	TCACC-AAAAAAAAAAAAAAA-TCAGT	14	-1	3	15	TCACC-AAAAAAAAAAAAAA-TCAGT	13	-2	3	15	TCACC-AAAAAAAAAAAAA-TCAGT
chr18	18q21.33:_SERPINB13	61265349	15	1	15	TCTGG-T-GAGTG	3	15	1	44	15	36	81.8182	TCTGG-TTTTTTTTTTTTTTT-GAGTG	16	1	4	9.09091	TCTGG-TTTTTTTTTTTTTTTT-GAGTG	14	-1	4	9.09091	TCTGG-TTTTTTTTTTTTTT-GAGTG
chr18	18q22.3:_CBLN2	70211390	14	1	14	AAGTT-A-GAAGA	3	14	1	35	14	28	80	AAGTT-AAAAAAAAAAAAAA-GAAGA	15	1	4	11.4286	AAGTT-AAAAAAAAAAAAAAA-GAAGA	13	-1	3	8.57143	AAGTT-AAAAAAAAAAAAA-GAAGA
chr18	18q22.3:_LOC400657	72264225	11	1	11	CTGCC-T-CCAAA	3	13	1	62	13	50	80.6452	CTGCC-TTTTTTTTTTTTT-CCAAA	12	-1	8	12.9032	CTGCC-TTTTTTTTTTTT-CCAAA	14	1	4	6.45161	CTGCC-TTTTTTTTTTTTTT-CCAAA
chr18	18q22.3:_ZNF407	72516259	13	1	13	GAGTT-A-CCCTT	3	13	1	38	13	31	81.5789	GAGTT-AAAAAAAAAAAAA-CCCTT	13	0	4	10.5263	TGAGT-TAAAAAAAAAAAA-CCCTT	12	-1	3	7.89474	GAGTT-AAAAAAAAAAAA-CCCTT
chr18	18q23:_MBP	74728110	12	1	12	CAGAG-T-GTAAT	3	14	1	35	14	28	80	CAGAG-TTTTTTTTTTTTTT-GTAAT	15	1	4	11.4286	CAGAG-TTTTTTTTTTTTTTT-GTAAT	13	-1	3	8.57143	CAGAG-TTTTTTTTTTTTT-GTAAT
chr19	19p13.3:_CIRBP	1272777	11	1	11	TTGCC-T-AGTGG	4	11	1	122	11	110	90.1639	TTGCC-TTTTTTTTTTT-AGTGG	10	-1	5	4.09836	TTGCC-TTTTTTTTTT-AGTGG	11	0	4	3.27869	GTTGC-CTTTTTTTTTT-AGTGG	12	1	3	2.45902	TTGCC-TTTTTTTTTTTT-AGTGG
chr19	19p13.3:_TCF3	1611373	12	1	12	ACTGG-A-TGCTC	3	12	1	53	12	43	81.1321	ACTGG-AAAAAAAAAAAA-TGCTC	11	-1	5	9.43396	ACTGG-AAAAAAAAAAA-TGCTC	12	0	5	9.43396	TACTG-GAAAAAAAAAAA-TGCTC
chr19	19p13.3:_ZBTB7A	4046341	19	1	19	GTGGG-T-GTACA	3	19	1	39	19	31	79.4872	GTGGG-TTTTTTTTTTTATTATTTT-GTACA	18	-1	4	10.2564	GTGGG-TTTTTTTTTTATTATTTT-GTACA	20	1	4	10.2564	GTGGG-TTTTTTTTTTTTATTATTTT-GTACA
chr19	19p13.3:_ZBTB7A	4046572	11	1	11	TTGCC-T-CCTTC	3	11	1	67	11	61	91.0448	TTGCC-TTTTTTTTTTT-CCTTC	12	1	3	4.47761	TTGCC-TTTTTTTTTTTT-CCTTC	10	-1	3	4.47761	TTGCC-TTTTTTTTTT-CCTTC
chr19	19p13.3:_DPP9	4675344	45	1	45	GGTGG-T-GCCCG	4	45.45	2	17	45	6	35.2941	GGTGG-TTTGTTTCTTTTTTTTTTTTTTCTTTTCTTTTTACTTTTTTTTTT-GCCCG	45	0	5	29.4118	GGTGG-TTTGTTTCTTTTTTTTTTTTTTTTTTTTTTTTTACTTTTTTTTTT-GCCCC	46	1	3	17.6471	GGTGG-TTTGTTTCTTTTTTTTTTTTTTTCTTTTCTTTTTACTTTTTTTTTT-GCCCG	46	1	3	17.6471	GGTGG-TTTGTTTCTTTTTTTTTTTTTTTCTTTTTTTTTTACTTTTTTTTTT-GCCCG
chr19	19p13.2:_OR7E24	9361741	11	1	11	TTCTC-T-CCTCA	3	11	1	173	11	161	93.0636	TTCTC-TTTTTTTTTTT-CCTCA	10	-1	8	4.62428	TTCTC-TTTTTTTTTT-CCTCA	12	1	4	2.31214	TTCTC-TTTTTTTTTTTT-CCTCA
chr19	19p13.2:_NFIX	13207765	19	1	19	GAGAG-A-TATAT	3	19	1	25	19	18	72	GAGAG-AAAAAAAAAAAAACAAAAA-TATAT	18	-1	4	16	GAGAG-AAAAAAAAAAAACAAAAA-TATAT	19	0	3	12	GAGAG-AAAAAAAAAAAAAAAAAAA-TTTAT
chr19	19p13.12:_LPHN1	14260721	47	1	47	TGAGA-T-CCATT	4	47.47	2	19	47	10	52.6316	TGAGA-TTTTTTTTCTTTTCTTTTTTTTTTTTTTTGTCTTTTTTTTTTCTTTT-CCATT	47	0	3	15.7895	TGAGA-TTTTTTTTCTTTTCTTTTTTTTTTTTTTTGTTTTTTTTTTTTCTTTT-CCATT	47	0	3	15.7895	TGAGA-TTTTTTTTCTTTTCTTTTTTTTTTTTTTTTTTTTTTTTTTTTTTTTT-CCATT	47	0	3	15.7895	TGAGA-TTTTTTTTCTTTTCTTTTTTTTTTTTTTTGTCTTTTTTTTTTTTTTT-CCATT
chr19	19p13.12:_LOC126536	16137988	17	6	2.83333	GGAGA-GTTTTG-TTTTT	4	17.17	2	42	17	21	50	GGAGA-GTTTTGGTTTTGATTTT-TTTTT	17	0	12	28.5714	AGGAG-AGTTTTGGTTTTGATTT-TTTTT	16	-1	5	11.9048	GGAGA-GTTTTGGTTTTGATTT-TTTTT	17	0	4	9.52381	TAGGA-GAGTTTTGGTTTTGATT-TTTTT
chr19	19p13.11:_PGPEP1	18475062	12	1	12	GTTTT-C-ACTCG	4	12.12	2	41	12	14	34.1463	GTTTT-CCCCCCACCCCC-ACTCG	12	0	13	31.7073	GTTTT-CCCCCCACCCCA-ACTCG	12	0	9	21.9512	GTTTT-CCCCCCTCCCCC-TCTCG	12	0	5	12.1951	GTTTT-CCCCCCTCCCCA-ACTCG
chr19	19p13.11:_GATAD2A	19617424	13	1	13	CAGAC-T-GTAAT	3	13	1	33	13	24	72.7273	CAGAC-TTTTTTTTTTTTT-GTAAT	14	1	5	15.1515	CAGAC-TTTTTTTTTTTTTT-GTAAT	12	-1	4	12.1212	CAGAC-TTTTTTTTTTTT-GTAAT
chr19	19p12:_ZNF430	21241253	14	1	14	CTCAG-A-GATAA	4	14.13	2	30	14	18	60	CTCAG-AAAAAAAAAAAAAA-GATAA	13	-1	6	20	CTCAG-AAAAAAAAAAAAA-GATAA	15	1	3	10	CTCAG-AAAAAAAAAAAAAAA-GATAA	12	-2	3	10	CTCAG-AAAAAAAAAAAA-GATAA
chr19	19q13.11:_KIAA0355	34824608	9	3	3	TCTTA-GGT-TGACA	4	9	1	44	9	31	70.4545	TCTTA-GGTGGTGGT-TGACA	9	0	6	13.6364	TCTTA-GGGGGTGGT-TGACA	9	0	4	9.09091	TCTTA-GGGGGGGGT-TGACA	9	0	3	6.81818	TTTTA-GGTGGGGGT-TGACA
chr19	19q13.32:_HIF3A	46844448	9	2	4.5	CTTAA-TC-TTTTT	3	9	1	47	9	37	78.7234	CTTAA-TCTCTCTCT-TTTTT	8	-1	5	10.6383	CTTAA-TCTCTCTC-TTTTT	10	1	5	10.6383	CTTAA-TCTCTCTCTT-TTTTT
chr19	19q13.33:_SNAR-C4	48442910	8	1	8	AAAAA-T-ATCGT	3	8	1	95	8	81	85.2632	AAAAA-TTTTTTTT-ATCGT	8	0	7	7.36842	AAAAA-ATTTTTTT-ATCGT	8	0	7	7.36842	AAAAA-AAATTTTT-ATCGT
chr19	19q13.33:_CARD8	48714480	12	1	12	CATAC-A-GACTG	3	12	1	87	12	76	87.3563	CATAC-AAAAAAAAAAAA-GACTG	13	1	6	6.89655	CATAC-AAAAAAAAAAAAA-GACTG	11	-1	5	5.74713	CATAC-AAAAAAAAAAA-GACTG
chr19	19q13.33:_SEC1	49185082	17	1	17	ATCGC-A-TAGAA	3	17	1	42	17	30	71.4286	ATCGC-AAAAAAAAAAAAAAAAA-TAGAA	16	-1	7	16.6667	ATCGC-AAAAAAAAAAAAAAAA-TAGAA	18	1	5	11.9048	ATCGC-AAAAAAAAAAAAAAAAAA-TAGAA
chr19	19q13.33:_SNAR-G1	49540384	14	1	14	GTAGG-A-TTTTT	3	14	1	30	14	24	80	GTAGG-AAAAAAAAAAAAAA-TTTTT	15	1	3	10	GTAGG-AAAAAAAAAAAAAAA-TTTTT	13	-1	3	10	GTAGG-AAAAAAAAAAAAA-TTTTT
chr19	19q13.33:_SIGLEC16	50473115	14	6	2.33333	AGGCA-GGTGCC-AGGGC	5	14	1	521	14	501	96.1612	AGGCA-GGTGCCGGTGCCGG-AGGGC	14	0	7	1.34357	AGGCA-GGGGCCGGTGCCGG-AGGGC	14	0	7	1.34357	AGGCA-GGTGCCGGGGCCGG-AGGGC	14	0	3	0.575816	AGGCA-GGGGCCGGGGCCGG-AGGGC	14	0	3	0.575816	AGGCA-GGCGCCGGTGCCGG-AGGGC
chr19	19q13.41:_NCRNA00085	52197252	10	2	5	GACTC-AG-GAAGA	3	10	1	76	10	70	92.1053	GACTC-AGAGAGAGAG-GAAGA	10	0	3	3.94737	GAGTC-AGGGGGAGAG-GAAGA	10	0	3	3.94737	GACTC-AGAGGGAGAG-GAAGA
chr19	19q13.42:_NCR1	55424420	19	1	19	CTAAA-T-GAGAC	3	19	1	37	19	28	75.6757	CTAAA-TTTCTTTTTTTTTTTTTTT-GAGAC	18	-1	6	16.2162	CTAAA-TTTCTTTTTTTTTTTTTT-GAGAC	17	-2	3	8.10811	CTAAA-TTTCTTTTTTTTTTTTT-GAGAC
chr19	19q13.43:_ZNF264	57730526	14	1	14	ATCTC-A-TTCTC	3	14	1	43	14	35	81.3953	ATCTC-AAAAAAAAAAAAAA-TTCTC	13	-1	5	11.6279	ATCTC-AAAAAAAAAAAAA-TTCTC	15	1	3	6.97674	ATCTC-AAAAAAAAAAAAAAA-TTCTC
chr19	19q13.43:_ZNF549	58050716	14	1	14	ATAGG-T-ATGTG	3	14	1	61	14	53	86.8852	ATAGG-TTTTTTTTTTTTTT-ATGTG	15	1	4	6.55738	ATAGG-TTTTTTTTTTTTTTT-ATGTG	13	-1	4	6.55738	ATAGG-TTTTTTTTTTTTT-ATGTG
chr20	20p13:_CSNK2A1	464412	23	1	23	GAGTT-A-TCAGC	4	23	1	95	23	81	85.2632	GAGTT-AAAAAAAAAAAGAAAAAAGAAAA-TCAGC	22	-1	6	6.31579	GAGTT-AAAAAAAAAAGAAAAAAGAAAA-TCAGC	24	1	5	5.26316	GAGTT-AAAAAAAAAAAAGAAAAAAGAAAA-TCAGC	23	0	3	3.15789	GAGTT-AAAAAAAAAAAAAAAAAAAAAAA-ACAAC
chr20	20p12.1:_PCSK2	17462988	21	1	21	TCCTG-A-CTGGG	4	21.2	2	19	21	7	36.8421	TCCTG-AAAAAAAAAAAAAAAAAAAAA-CTGGG	20	-1	4	21.0526	TCCTG-AAAAAAAAAAAAAAAAAAAA-CTGGG	23	2	4	21.0526	TCCTG-AAAAAAAAAAAAAAAAAAAAAAA-AAGGG	22	1	4	21.0526	TCCTG-AAAAAAAAAAAAAAAAAAAAAA-CTGGG
chr20	20q11.23:_EPB41L1	34818676	20	2	10	TTCAG-TC-TTTTT	3	20	1	80	20	65	81.25	TTCAG-TCTTCTCTCTCTTTCTCTCT-TTTTT	19	-1	10	12.5	TTCAG-TCTTCTCTCTCTTTCTCTC-TTTTT	21	1	5	6.25	TTCAG-TCTTCTCTCTCTTTCTCTCTT-TTTTT
chr20	20q11.23:_DLGAP4	35156502	8	2	4	TACAA-GT-AAAAA	3	8	1	61	8	53	86.8852	TACAA-GTGTGTGT-AAAAA	8	0	5	8.19672	GTACA-AGTGTGTG-TAAAA	8	0	3	4.91803	ACAAG-TGTGTGTA-AAAAT
chr20	20q13.12:_YWHAB	43536798	29	1	29	AAACC-A-TCCCT	3	29	1	53	29	47	88.6792	AAACC-AAAAAAAAAGAAAAAAACAAAAAAAAAAA-TCCCT	28	-1	3	5.66038	AAACC-AAAAAAAAAGAAAAAAACAAAAAAAAAA-TCCCT	30	1	3	5.66038	AAACC-AAAAAAAAAGAAAAAAACAAAAAAAAAAAA-TCCCT
chr20	20q13.13:_PREX1	47241599	10	1	10	TGCTC-T-AGTAG	3	10	1	126	10	119	94.4444	TGCTC-TTTTTTTTTT-AGTAG	9	-1	4	3.1746	TGCTC-TTTTTTTTT-AGTAG	11	1	3	2.38095	TGCTC-TTTTTTTTTTT-AGTAG
chr20	20q13.13:_TMEM189	48741399	25	5	5	CCGAG-GAAAA-ATCAG	3	25	1	55	25	44	80	CCGAG-GAAAAAAAAAAAAAAGAAATGAAAA-ATCAG	24	-1	8	14.5455	CCGAG-GAAAAAAAAAAAAAGAAATGAAAA-ATCAG	22	-3	3	5.45455	CCGAG-GAAAAAAAAAAAGAAATGAAAA-ATCAG
chr20	20q13.13:_KCNG1	49620213	14	1	14	TTGTA-T-CTCCA	3	14	1	60	14	46	76.6667	TTGTA-TTTTTTTTTTTTTT-CTCCA	13	-1	9	15	TTGTA-TTTTTTTTTTTTT-CTCCA	15	1	5	8.33333	TTGTA-TTTTTTTTTTTTTTT-CTCCA
chr20	20q13.2:_ZNF217	52185290	13	1	13	AGTTT-A-CATAC	3	13	1	91	13	78	85.7143	AGTTT-AAAAAAAAAAAAA-CATAC	12	-1	10	10.989	AGTTT-AAAAAAAAAAAA-CATAC	14	1	3	3.2967	AGTTT-AAAAAAAAAAAAAA-CATAC
chr20	20q13.32:_ATP5E	57603796	11	1	11	CAGGA-T-CCCAT	3	11	1	74	11	68	91.8919	CAGGA-TTTTTTTTTTT-CCCAT	12	1	3	4.05405	CAGGA-TTTTTTTTTTTT-CCCAT	10	-1	3	4.05405	CAGGA-TTTTTTTTTT-CCCAT
chr20	20q13.32:_EDN3	57899654	10	1	10	CAATA-C-ACGGC	3	10	1	68	10	58	85.2941	CAATA-CCCCCCCCCC-ACGGC	11	1	5	7.35294	CAATA-CCCCCCCCCCC-ACGGC	9	-1	5	7.35294	CAATA-CCCCCCCCC-ACGGC
chr20	20q13.32:_PHACTR3	58179763	12	1	12	TCAAC-T-CCCTG	4	10.12	2	98	10	50	51.0204	TCAAC-TTTTTTTTTT-CCCTG	12	2	37	37.7551	TCAAC-TTTTTTTTTTTT-CCCTG	11	1	7	7.14286	TCAAC-TTTTTTTTTTT-CCCTG	13	3	4	4.08163	TCAAC-TTTTTTTTTTTTT-CCCTG
chr20	20q13.33:_DIDO1	61536692	11	1	11	CATGG-A-TCCCC	3	11	1	93	11	86	92.4731	CATGG-AAAAAAAAAAA-TCCCC	10	-1	4	4.30108	CATGG-AAAAAAAAAA-TCCCC	12	1	3	3.22581	CATGG-AAAAAAAAAAAA-TCCCC
chr21	21q22.12:_C21orf96	36410870	42	2	21	CTGGC-CT-GTGTG	4	42.42	2	29	42	12	41.3793	CTGGC-CTCTCTCTCTCTCTCTCTCTCTCTCTCTCTCTCTCTCTCTCT-GTGTG	42	0	8	27.5862	CTGGC-CTCTCTCTCTCTCTCTCTCTCTCTCTCTCTCTCTCTCTCTGT-GTGTG	41	-1	5	17.2414	CTGGC-CTCTCTCTCTCTCTCTCTCTCTCTCTCTCTCTCTCTCTCTC-TGTGT	38	-4	4	13.7931	CTGGC-CTCTCTCTCTCTCTCTCTCTCTCTCTCTCTCTCTCTCT-GTGTG
chr21	21q22.3:_AGPAT3	45404563	12	1	12	TTGAA-T-GGGGG	3	12	1	23	12	17	73.913	TTGAA-TTTTTTTTTTTT-GGGGG	11	-1	3	13.0435	TTGAA-TTTTTTTTTTT-GGGGG	13	1	3	13.0435	TTGAA-TTTTTTTTTTTTT-GGGGG
chr21	21q22.3:_AGPAT3	45405279	15	1	15	TGTGT-A-GCACG	3	15	1	36	15	30	83.3333	TGTGT-AAAAAAAAAAAAAAA-GCACG	16	1	3	8.33333	TGTGT-AAAAAAAAAAAAAAAA-GCACG	14	-1	3	8.33333	TGTGT-AAAAAAAAAAAAAA-GCACG
chr21	21q22.3:_KRTAP10-4	45994001	13	2	6.5	AAGCC-TG-CCCGT	4	13	1	539	13	523	97.0315	AAGCC-TGTGTGCTGTGTG-CCCGT	13	0	6	1.11317	AAGCC-TGTGTACTGTGTG-CCCGT	13	0	6	1.11317	AAGCC-TGTGTGCTGTGAG-CCCGT	13	0	4	0.742115	AAGCC-TGTGTGCTGTGGG-CCCGT
chr21	21q22.3:_KRTAP10-4	45994167	16	2	8	CTAGC-TG-CCAGC	3	16	1	794	16	788	99.2443	CTAGC-TGTGTGAGCTGTGTGT-CCAGC	16	0	3	0.377834	CTAGC-TGTGTGAGCTGTGGGT-CCAGC	16	0	3	0.377834	CTAGC-TGTCTGAGCTGTGTGT-CCAGC
chr21	21q22.3:_KRTAP10-4	45994294	12	3	4	CTGCA-CCT-GCCAG	3	12	1	548	12	532	97.0803	CTGCA-CCTCCTCCTCCT-GCCAG	12	0	13	2.37226	CTGCA-CCTCCTCCCCCT-GCCAG	12	0	3	0.547445	CTGCA-CCTCCCCCTCCT-GCCAG
chr21	21q22.3:_KRTAP10-6	46011819	16	2	8	GCTGG-AC-GCTAG	3	16	1	637	16	631	99.0581	GCTGG-ACACACAGCTCACACA-GCTAG	16	0	3	0.470958	GCTGG-ACCCACAGCTCACACA-GCTAG	16	0	3	0.470958	GCTGG-ACACACAGCTAACACA-GCTAG
chr21	21q22.3:_KRTAP10-6	46011987	14	2	7	GACGG-AC-GGCTT	5	14	1	503	14	482	95.825	GACGG-ACACACAGCACACA-GGCTT	14	0	11	2.18688	GACGG-ACCCACAGCACACA-GGCTT	14	0	4	0.795229	GACGG-ACCCCCAGCACACA-GGCTT	14	0	3	0.596421	GACGG-ACACCCAGCACACA-GGCTT	14	0	3	0.596421	GACGG-ACACACAGCAGACA-GGCTT
chr21	21q22.3:_KRTAP10-11	46066711	13	2	6.5	AAGCC-TG-CCTGT	3	13	1	394	13	381	96.7005	AAGCC-TGTGTGCTGTGTG-CCTGT	13	0	10	2.53807	AAGCC-CGTGTGCTGTGTG-CCTGT	13	0	3	0.761421	AAGCC-CGTCTGCTGTGTG-CCTGT
chr21	21q22.3:_KRTAP10-11	46067154	9	3	3	CCCCA-CCT-GCCAG	3	9	1	392	9	378	96.4286	CCCCA-CCTCCTCCT-GCCAG	9	0	11	2.80612	CCCCC-CCCCCTCCT-GCCAG	9	0	3	0.765306	CCCCC-CCTCCCCCT-GCCAG
chr21	21q22.3:_KRTAP10-12	46117769	9	3	3	CCCCA-CCT-GCCAG	3	9	1	297	9	290	97.6431	CCCCA-CCTCCTCCT-GCCAG	9	0	4	1.3468	CCCCC-CCCCCTCCT-GCCAG	9	0	3	1.0101	CCCCA-CCTCCCCCT-GCCAG
chr22	22q11.21:_DGCR8	20098888	14	1	14	GGCGC-T-CTGTC	3	14	1	47	14	39	82.9787	GGCGC-TTTTTTTTTTTTTT-CTGTC	13	-1	5	10.6383	GGCGC-TTTTTTTTTTTTT-CTGTC	15	1	3	6.38298	GGCGC-TTTTTTTTTTTTTTT-CTGTC
chr22	22q11.21:_PI4KAP1	20387085	11	5	2.2	TCTCT-GTGGG-ATCCC	4	11	1	346	11	335	96.8208	TCTCT-GTGGGGTGGGG-ATCCC	11	0	5	1.44509	TCTCT-GTGGGGAGGGG-ATCCC	11	0	3	0.867052	TCTCT-GTGGGGGGGGG-ATCCC	11	0	3	0.867052	TCTCT-GTGGGGCGGGG-ATCCC
chr22	22q11.21:_POM121L8P	21649845	12	1	12	GTTTG-A-GGGGG	4	13.12	2	82	13	38	46.3415	GTTTG-AAAAAAAAAAAAG-GGGGG	12	-1	36	43.9024	GTTTG-AAAAAAAAAAAA-GGGGG	12	-1	5	6.09756	GTTTG-AAAAAAAAAAAG-GGGGG	10	-3	3	3.65854	GTTTG-AAAAAAAAAA-GGGGG
chr22	22q11.21:_YPEL1	22052551	15	1	15	ATTAC-A-TACAA	4	15.14	2	58	15	29	50	ATTAC-AAAAAAAAAAAAAAA-TACAA	14	-1	18	31.0345	ATTAC-AAAAAAAAAAAAAA-TACAA	15	0	6	10.3448	AATTA-CAAAAAAAAAAAAAA-AAAAA	13	-2	5	8.62069	ATTAC-AAAAAAAAAAAAA-TACAA
chr22	22q11.21:_MAPK1	22114393	11	1	11	GCCTA-C-ACAGG	4	11.1	2	33	11	12	36.3636	GCCTA-CCCCCCCCCCC-ACAGG	10	-1	8	24.2424	GCCTA-CCCCCCCCCC-ACAGG	13	2	7	21.2121	GCCTA-CCCCCCCCCCCCG-ACAGG	12	1	6	18.1818	GCCTA-CCCCCCCCCCCG-ACAGG
chr22	22q12.1:_ASPHD2	26839586	18	1	18	ATCTT-A-CTAAA	5	18.17	2	55	18	22	40	ATCTT-AAAAAAAAAAAAAAAAAA-CTAAA	17	-1	19	34.5455	ATCTT-AAAAAAAAAAAAAAAAA-CTAAA	19	1	7	12.7273	ATCTT-AAAAAAAAAAAAAAAAAAA-CTAAA	16	-2	4	7.27273	ATCTT-AAAAAAAAAAAAAAAA-CTAAA	20	2	3	5.45455	ATCTT-AAAAAAAAAAAAAAAAAAAA-CTAAA
chr22	22q12.1:_ASPHD2	26840194	13	1	13	CTATG-T-CATTT	3	13	1	24	13	18	75	CTATG-TTTTTTTTTTTTT-CATTT	14	1	3	12.5	CTATG-TTTTTTTTTTTTTT-CATTT	12	-1	3	12.5	CTATG-TTTTTTTTTTTT-CATTT
chr22	22q12.1:_MIAT	27066925	12	1	12	ATGCG-T-CTAAT	3	12	1	26	12	20	76.9231	ATGCG-TTTTTTTTTTTT-CTAAT	13	1	3	11.5385	ATGCG-TTTTTTTTTTTTT-CTAAT	11	-1	3	11.5385	ATGCG-TTTTTTTTTTT-CTAAT
chr22	22q13.1:_TRIOBP	38121812	14	6	2.33333	TTTGA-CCCCTT-TCCCA	3	14	1	50	14	43	86	TTTGA-CCCCTTCCCCTTCC-TCCCA	14	0	4	8	TTTGA-CCCCCTCCCCTTCC-TCCCC	14	0	3	6	ATTTA-CCCCCTCCCCCTCC-TCCCC
chr22	22q13.1:_NPTXR	39218062	16	1	16	GGCAT-G-AGGCT	4	14.13	2	21	14	11	52.381	GGCAT-GGGTGGGGGGGGGG-AGGCT	13	-1	4	19.0476	GGCAT-GGGTGGGGGGGGG-AGGCT	15	1	3	14.2857	GGCAT-GGGTGGGGGGGGGGG-AGGCT	16	2	3	14.2857	GGCAT-GGGTGGGGGGGGGGGG-GGCTC
chr22	22q13.1:_APOBEC3D	39417112	19	1	19	GTCAC-T-GAGAG	4	19.2	2	22	19	9	40.9091	GTCAC-TTTTTTTTTTTTTTTTTTT-GAGAG	20	1	6	27.2727	GTCAC-TTTTTTTTTTTTTTTTTTTT-GAGAG	18	-1	4	18.1818	GTCAC-TTTTTTTTTTTTTTTTTT-GAGAG	17	-2	3	13.6364	GTCAC-TTTTTTTTTTTTTTTTT-GAGAG
chr22	22q13.1:_APOBEC3D	39428595	22	1	22	AAATC-T-GAGAC	4	19.2	2	20	19	11	55	AAATC-TTTTTTTTTTTTTTTTTTT-GAGAC	20	1	3	15	AAATC-TTTTTTTTTTTTTTTTTTTT-GAGAC	17	-2	3	15	AAATC-TTTTTTTTTTTTTTTTT-GAGAC	18	-1	3	15	AAATC-TTTTTTTTTTTTTTTTTT-GAGAC
chr22	22q13.1:_TNRC6B	40723853	12	1	12	TTCCC-T-AACTA	3	12	1	44	12	33	75	TTCCC-TTTTTTTTTTTT-AACTA	11	-1	8	18.1818	TTCCC-TTTTTTTTTTT-AACTA	13	1	3	6.81818	TTCCC-TTTTTTTTTTTTT-AACTA
chrX	Xp22.33:_SHOX	606126	33	1	33	TGGTA-T-GCTGT	5	20.19	2	25	20	11	44	TGGTA-TTTTTTTTTTTTTTTTTTTT-GCTGT	19	-1	5	20	TGGTA-TTTTTTTTTTTTTTTTTTT-GCTGT	22	2	3	12	TGGTA-TTTTTTTTTTTTTTTTTTTTTT-GGTGT	18	-2	3	12	TGGTA-TTTTTTTTTTTTTTTTTT-GCTGT	21	1	3	12	TGGTA-TTTTTTTTTTTTTTTTTTTTT-GCTGT
chrX	Xp22.33:_P2RY8	1581871	12	1	12	CTGAC-A-TCGAC	5	12.14	2	88	12	44	50	CTGAC-AAAAAAAAAAAA-TCGAC	14	2	22	25	CTGAC-AAAAAAAAAAAAAA-TCGAC	13	1	9	10.2273	CTGAC-AAAAAAAAAAAAA-TCGAC	15	3	7	7.95455	CTGAC-AAAAAAAAAAAAAAA-TCGAC	11	-1	6	6.81818	CTGAC-AAAAAAAAAAA-TCGAC
chrX	Xp22.13:_PHKA2	18910862	17	1	17	TTGTC-T-CTAGA	3	17	1	25	17	18	72	TTGTC-TTTTTTTTTTTTTTTTT-CTAGA	15	-2	4	16	TTGTC-TTTTTTTTTTTTTTT-CTAGA	18	1	3	12	TTGTC-TTTTTTTTTTTTTTTTTT-CTAGA
chrX	Xp11.23:_USP11	47107351	16	1	16	CACAG-A-GCCCT	4	16.15	2	29	16	15	51.7241	CACAG-AAAAAAAAAAAAAAAA-GCCCT	15	-1	6	20.6897	CACAG-AAAAAAAAAAAAAAA-GCCCT	17	1	4	13.7931	CACAG-AAAAAAAAAAAAAAAAA-GCCCT	14	-2	4	13.7931	CACAG-AAAAAAAAAAAAAA-GCCCT
chrX	Xq13.2:_XIST	73065652	18	1	18	GGAGT-G-AAGGC	3	18	1	27	18	20	74.0741	GGAGT-GGGGGTGGGGGCGGGGGG-AAGGC	18	0	4	14.8148	GGAGT-GGGGGGGGGGGCGGGGGG-AAGGC	18	0	3	11.1111	GAAGG-GGGGGGGGGGGGGGGGGG-AAGGC
chrX	Xq21.1:_PGK1	77381771	13	1	13	CGTGA-T-CCTGT	3	13	1	51	13	43	84.3137	CGTGA-TTTTTTTTTTTTT-CCTGT	14	1	4	7.84314	CGTGA-TTTTTTTTTTTTTT-CCTGT	12	-1	4	7.84314	CGTGA-TTTTTTTTTTTT-CCTGT
chrX	Xq21.33:_RPA4	96140184	11	1	11	GGACT-A-TCTCA	3	11	1	52	11	46	88.4615	GGACT-AAAAAAAAAAA-TCTCA	10	-1	3	5.76923	GGACT-AAAAAAAAAA-TCTCA	12	1	3	5.76923	GGACT-AAAAAAAAAAAA-TCTCA
chrX	Xq24:_ZBTB33	119390644	14	1	14	AATGA-T-GCAAA	3	14	1	40	14	32	80	AATGA-TTTTTTTTTTTTTT-GCAAA	15	1	4	10	AATGA-TTTTTTTTTTTTTTT-GCAAA	13	-1	4	10	AATGA-TTTTTTTTTTTTT-GCAAA
chrX	Xq24:_LAMP2	119571268	14	1	14	ACCAC-A-CACGA	3	12	1	28	12	21	75	ACCAC-AAAAAAAAAAAA-CACGA	14	2	4	14.2857	ACCAC-AAAAAAAAAAAAAA-CACGA	13	1	3	10.7143	ACCAC-AAAAAAAAAAAAA-CACGA
chrX	Xq26.3:_NCRNA00087	134229044	14	1	14	AGGAC-T-AAACT	3	14	1	56	14	48	85.7143	AGGAC-TTTTTTTTTTTTTT-AAACT	15	1	4	7.14286	AGGAC-TTTTTTTTTTTTTTT-AAACT	13	-1	4	7.14286	AGGAC-TTTTTTTTTTTTT-AAACT
chrX	Xq27.2:_MAGEC1	140994114	16	3	5.33333	GTGAG-CTC-ACTTT	4	16.16	2	201	16	124	61.6915	GTGAG-CTCCTCCTCCTCCTCC-ACTTT	16	0	71	35.3234	GTGAG-CTCCTCCTCGTCCTCC-ACTTT	16	0	3	1.49254	GTGAG-CCGCTCCTTCTCCTCC-ACTTT	16	0	3	1.49254	GTGAG-CTCCTCCTTCTCCTCC-ACTTT
chrY	Yp11.2:_TSPY2	6114525	29	3	9.66667	ATGGC-GGA-GCCTC	17	29	1	702	29	428	60.9687	ATGGC-GGAGGTGGAGGTGGTGGCGGAGGAGGAGG-GCCTC	29	0	82	11.6809	ATGGC-GGAGGGGGAGGTGGTGGCGGAGGAGGAGG-GCCTC	29	0	57	8.11966	ATGGC-GGAGGGGGAGGGGGTGGCGGAGGAGGAGG-GCCTC	29	0	45	6.41026	ATGGC-GGAGGTGGAGGGGGTGGCGGAGGAGGAGG-GCCTC	29	0	21	2.99145	ATGGC-GGAGGGGGAGGGGGGGGCGGAGGAGGAGG-GCCTC	29	0	11	1.56695	ATGGC-GGAGGGGGGGGGGGGGGCGGAGGAGGAGG-GCCTC	29	0	10	1.4245	ATGGC-GGAGGTGGAGGGGGGGGCGGAGGAGGAGG-GCCTC	29	0	8	1.1396	ATGGC-GGAGGGGGAGGTGGGGGCGGAGGAGGAGG-GCCTC
PD20 RC:D2-1
chr1	1p36.33:_LOC643837	788836	13	6	2.16667	GATGA-ACCCTG-TCAAC	3	13	1	149	13	142	95.302	GATGA-ACCCTGACCCTGA-TCAAC	13	0	4	2.68456	GATGA-ACCCTGCCCCTGA-TCAAC	13	0	3	2.01342	GATGA-ACCCCGACGCTGA-TCAAC
chr1	1p36.33:_GNB1	1717018	18	1	18	AGTGC-G-TCCCA	3	18	1	54	18	48	88.8889	AGTGC-GGGGGGCGGGGCGGGGGG-TCCCA	18	0	3	5.55556	GGTGG-GGGGGGGGGGGCGGGGGG-TCCCA	18	0	3	5.55556	AGTGG-GGGGGGGGGGGGGGGGGG-TCCCA
chr1	1p36.32:_PRDM16	3352764	12	1	12	TGTGC-T-GCAAT	3	11	1	69	11	61	88.4058	TGTGC-TTTTTTTTTTT-GCAAT	12	1	5	7.24638	TGTGC-TTTTTTTTTTTT-GCAAT	10	-1	3	4.34783	TGTGC-TTTTTTTTTT-GCAAT
chr1	1p36.31:_CHD5	6162332	14	1	14	AAATT-A-CACAA	3	14	1	113	14	106	93.8053	AAATT-AAAGAAAAAAAAAA-CACAA	14	0	4	3.53982	AATTA-AAGAAAAAAAAAAA-CACAA	14	0	3	2.65487	AAAAT-TAAAGAAAAAAAAA-CACAA
chr1	1p36.23:_CAMTA1	7827904	13	1	13	ACTGC-A-GAGCT	4	15	1	120	15	93	77.5	ACTGC-AAAAAAAAAAAAAAA-GAGCT	14	-1	13	10.8333	ACTGC-AAAAAAAAAAAAAA-GAGCT	13	-2	10	8.33333	ACTGC-AAAAAAAAAAAAA-GAGCT	16	1	4	3.33333	ACTGC-AAAAAAAAAAAAAAAA-AAGCT
chr1	1p36.23:_CAMTA1	7828174	18	1	18	ATGAT-A-CCTGA	4	16.13	2	62	16	24	38.7097	ATGAT-AAAAAAAAAAAAAAAA-CCTGA	13	-3	22	35.4839	ATGAT-AAAAAAAAAAAAA-CCTGA	15	-1	10	16.129	ATGAT-AAAAAAAAAAAAAAA-CCTGA	14	-2	6	9.67742	ATGAT-AAAAAAAAAAAAAA-CCTGA
chr1	1p36.23:_ERRFI1	8072322	11	1	11	AGTCT-A-GCAAA	3	11	1	116	11	104	89.6552	AGTCT-AAAAAAAAAAA-GCAAA	10	-1	6	5.17241	AGTCT-AAAAAAAAAA-GCAAA	12	1	6	5.17241	AGTCT-AAAAAAAAAAAA-GCAAA
chr1	1p36.22:_KIF1B	10437996	13	1	13	CTCAG-A-TAATA	3	13	1	28	13	21	75	CTCAG-AAAAAAAAAAAAA-TAATA	14	1	4	14.2857	CTCAG-AAAAAAAAAAAAAA-TAATA	12	-1	3	10.7143	CTCAG-AAAAAAAAAAAA-TAATA
chr1	1p36.22:_KIF1B	10438933	10	1	10	GCGGA-T-AACTT	3	10	1	125	10	110	88	GCGGA-TTTTTTTTTT-AACTT	9	-1	12	9.6	GCGGA-TTTTTTTTT-AACTT	11	1	3	2.4	GCGGA-TTTTTTTTTTT-AACTT
chr1	1p36.22:_TNFRSF1B	12267967	15	1	15	GTCTC-A-GCACC	4	16	1	77	16	66	85.7143	GTCTC-AAAAGAAAAAAAAAAA-GCACC	15	-1	5	6.49351	GTCTC-AAAAGAAAAAAAAAA-GCACC	15	-1	3	3.8961	TCTAA-AAAAAAAAAAAAAAA-GCACC	17	1	3	3.8961	GTCTC-AAAAGAAAAAAAAAAAA-GCACC
chr1	1p36.21:_UQCRHL	16133664	15	1	15	GCTAA-T-GCAGA	3	15	1	26	15	19	73.0769	GCTAA-TTTTTTTTTTTTTTT-GCAGA	14	-1	4	15.3846	GCTAA-TTTTTTTTTTTTTT-GCAGA	16	1	3	11.5385	GCTAA-TTTTTTTTTTTTTTTT-GCAGA
chr1	1p36.13:_MSTP2	16974362	9	3	3	CCAAT-ACC-GCGGG	5	9	1	2251	9	2228	98.9782	CCAAT-ACCACCACC-GCGGG	9	0	8	0.355398	CCAAT-ACCACCCCC-GCGGG	9	0	5	0.222124	CCAAT-CCCACCACC-GCGGG	9	0	5	0.222124	CCAAT-ACCCCCACC-GCGGG	9	0	5	0.222124	CCAAT-ACCACCGCC-GCGGG
chr1	1p36.13:_MSTP9	17086662	18	6	3	CGAAG-GGGTGC-TGAAG	5	18	1	1138	18	1120	98.4183	CGAAG-GGGTGCTGGTGCGGGTGC-TGAAG	18	0	6	0.527241	CGAAG-GGGGGCTGGTGCGGGTGC-TGAAG	18	0	5	0.439367	CGAAG-GGGTGCTGGTGCTGGTGC-TGAAG	18	0	4	0.351494	CGAAG-GGGTGCTGGTGCGGGGGC-TGAAG	18	0	3	0.26362	CGAAG-GGGCGCTGGTGCGGGTGC-TGAAG
chr1	1p36.13:_PADI2	17393698	29	1	29	AGACT-A-CCCAT	8	27.28	2	73	27	13	17.8082	AGACT-AAAAAAAAAAAAAAAAAAAAAAAAAAA-CCCAA	28	1	12	16.4384	AGACT-AAAAAAAAAAAAAAAAAAAGAAAGAAAA-CCCAT	28	1	12	16.4384	AGACT-AAAAAAAAAAAAAAAAAAAAAAAAAAAA-CCCAA	27	0	8	10.9589	AGACT-AAAAAAAAAAAAAAAAAAGAAAGAAAA-CCCAT	29	2	8	10.9589	AGACT-AAAAAAAAAAAAAAAAAAAAAAAAAAAAA-CCCAA	26	-1	7	9.58904	AGACT-AAAAAAAAAAAAAAAAAGAAAGAAAA-CCCAT	26	-1	7	9.58904	AGACT-AAAAAAAAAAAAAAAAAAAAAAAAAA-CCCAA	29	2	6	8.21918	AGACT-AAAAAAAAAAAAAAAAAAAAGAAAGAAAA-CCCAT
chr1	1p36.13:_RCC2	17735286	14	1	14	AACTT-A-CCTAG	3	14	1	47	14	40	85.1064	AACTT-AAAAAAAAAAAAAA-CCTAG	13	-1	4	8.51064	AACTT-AAAAAAAAAAAAA-CCTAG	14	0	3	6.38298	AAACT-TAAAAAAAAAAAAA-CCTAG
chr1	1p36.12:_EIF4G3	21133497	13	1	13	TCAAC-T-GCTAA	3	13	1	84	13	72	85.7143	TCAAC-TTTTTTTTTTTTT-GCTAA	12	-1	8	9.52381	TCAAC-TTTTTTTTTTTT-GCTAA	14	1	4	4.7619	TCAAC-TTTTTTTTTTTTTT-GCTAA
chr1	1p36.12:_HSPC157	22357521	23	1	23	GCCTC-T-GCACT	5	22.2	2	18	22	4	22.2222	GCCTC-TTTTTTTTTTTTTTTTTTTTTT-GCACT	20	-2	4	22.2222	GCCTC-TTTTTTTTTTTTTTTTTTTT-GCACT	17	-5	4	22.2222	GCCTC-TTTTTTTTTTTTTTTTT-GCACT	23	1	3	16.6667	GCCTC-TTTTTTTTTTTTTTTTTTTTTTT-GCACT	21	-1	3	16.6667	GCCTC-TTTTTTTTTTTTTTTTTTTTT-GCACT
chr1	1p36.12:_HTR1D	23518522	17	4	4.25	CTTGC-GGTG-CGTCT	4	17.17	2	102	17	47	46.0784	CTTGC-GGTGGGTGGGGGGTGGG-CGTCT	17	0	25	24.5098	CTTGC-GGCGGGGGGGGGGGGGG-GGGCT	17	0	18	17.6471	CTTGC-GGCGGGTGGGGGGTGGG-CGTCT	17	0	12	11.7647	CTTGC-GGCGGGTGGGGGGGGGG-GGTCT
chr1	1p36.12:_HNRNPR	23636875	11	1	11	GCCAA-T-GAAGA	3	11	1	118	11	109	92.3729	GCCAA-TTTTTTTTTTT-GAAGA	12	1	5	4.23729	GCCAA-TTTTTTTTTTTT-GAAGA	10	-1	4	3.38983	GCCAA-TTTTTTTTTT-GAAGA
chr1	1p36.11:_TCEB3	24086789	23	1	23	CCACC-T-GAGGC	3	23	1	60	23	42	70	CCACC-TTTTTGTTTTTTTTTTTTTCTTT-GAGGC	22	-1	9	15	CCACC-TTTTTGTTTTTTTTTTTTCTTT-GAGGC	24	1	9	15	CCACC-TTTTTGTTTTTTTTTTTTTTCTTT-GAGGC
chr1	1p36.11:_NIPAL3	24798069	20	1	20	GGCTC-A-GATAA	4	20.21	2	31	20	13	41.9355	GGCTC-AAAAAAAAAAAAAAAAAAAA-GATAA	21	1	8	25.8065	GGCTC-AAAAAAAAAAAAAAAAAAAAA-GATAA	19	-1	7	22.5806	GGCTC-AAAAAAAAAAAAAAAAAAA-GATAA	22	2	3	9.67742	GGCTC-AAAAAAAAAAAAAAAAAAAAAA-GATAA
chr1	1p36.11:_NIPAL3	24798499	18	1	18	TTCCC-T-GGTAT	4	16.18	2	21	16	8	38.0952	TTCCC-TTTTTTTTTTTTTTTT-GGTAT	18	2	6	28.5714	TTCCC-TTTTTTTTTTTTTTTTTT-GGTAT	17	1	4	19.0476	TTCCC-TTTTTTTTTTTTTTTTT-GGTAT	19	3	3	14.2857	TTCCC-TTTTTTTTTTTTTTTTTTT-GGTAT
chr1	1p36.11:_TMEM57	25825932	25	1	25	CTAGG-T-CATTT	5	25.25	2	62	25	35	56.4516	CTAGG-TTTTTTTTTTTTTGTTTTTTTTTTC-CATTT	25	0	13	20.9677	CTAGG-TTTTTTTTTTTTTGTTTTGTTTTTT-CATTT	24	-1	6	9.67742	CTAGG-TTTTTTTTTTTTGTTTTTTTTTTC-CATTT	26	1	5	8.06452	CTAGG-TTTTTTTTTTTTTTGTTTTGTTTTTT-CATTT	26	1	3	4.83871	CTAGG-TTTTTTTTTTTTTTGTTTTTTTTTTC-CATTT
chr1	1p36.11:_PDIK1L	26449668	15	1	15	AGTTG-T-GTAAT	3	15	1	83	15	64	77.1084	AGTTG-TTTTTTTTTTTTTTT-GTAAT	16	1	11	13.253	AGTTG-TTTTTTTTTTTTTTTT-GTAAT	14	-1	8	9.63855	AGTTG-TTTTTTTTTTTTTT-GTAAT
chr1	1p36.11:_DHDDS	26796807	17	1	17	TCTTC-T-GGAGA	4	19.17	2	36	19	10	27.7778	TCTTC-TTTTTTTTTTTTTTTTTTT-GGAGA	17	-2	10	27.7778	TCTTC-TTTTTTTTTTTTTTTTT-GGAGA	18	-1	9	25	TCTTC-TTTTTTTTTTTTTTTTTT-GGAGA	16	-3	7	19.4444	TCTTC-TTTTTTTTTTTTTTTT-GGAGA
chr1	1p36.11:_HMGN2	26801727	26	1	26	CAGAA-T-AAAAG	4	26	1	103	26	76	73.7864	CAGAA-TTTTGTTTTACTTTTTTTTTTTTTTT-AAAAG	27	1	15	14.5631	CAGAA-TTTTGTTTTACTTTTTTTTTTTTTTTT-AAAAG	25	-1	6	5.82524	CAGAA-TTTTGTTTTACTTTTTTTTTTTTTT-AAAAG	28	2	6	5.82524	CAGAA-TTTTGTTTTACTTTTTTTTTTTTTTTTT-AAAAG
chr1	1p36.11:_ARID1A	27107651	30	1	30	ATGGT-A-TTCTG	7	30.29	2	47	30	12	25.5319	ATGGT-AAAAAAAAAAAAAAAAAATACAAAAAAAAA-TTCTG	29	-1	9	19.1489	ATGGT-AAAAAAAAAAAAAAAAATACAAAAAAAAA-TTCTG	28	-2	8	17.0213	ATGGT-AAAAAAAAAAAAAAAATACAAAAAAAAA-TTCTG	31	1	6	12.766	ATGGT-AAAAAAAAAAAAAAAAAAATACAAAAAAAAA-TTCTG	30	0	5	10.6383	ATGGT-AAAAAAAAAAAAAAAAAATAAAAAAAAAAA-TTCTG	32	2	4	8.51064	ATGGT-AAAAAAAAAAAAAAAAAAAATAAAAAAAAAAA-TTCTG	27	-3	3	6.38298	ATGGT-AAAAAAAAAAAAAAATACAAAAAAAAA-TTCTG
chr1	1p36.11:_ARID1A	27107951	12	1	12	AGGAG-A-GGCTT	3	12	1	53	12	42	79.2453	AGGAG-AAAAAAAAAAAA-GGCTT	11	-1	7	13.2075	AGGAG-AAAAAAAAAAA-GGCTT	13	1	4	7.54717	AGGAG-AAAAAAAAAAAAA-GGCTT
chr1	1p35.3:_LOC653566	28421550	11	1	11	CTGAC-T-CACAT	3	11	1	184	11	175	95.1087	CTGAC-TTTTTTTTTTT-CACAT	10	-1	6	3.26087	CTGAC-TTTTTTTTTT-CACAT	12	1	3	1.63043	CTGAC-TTTTTTTTTTTT-CACAT
chr1	1p35.1:_KPNA6	32638097	19	1	19	CCTGC-T-AGAGC	4	19.18	2	51	19	29	56.8627	CCTGC-TTTTTTTTTTTTTTTTTTT-AGAGC	18	-1	15	29.4118	CCTGC-TTTTTTTTTTTTTTTTTT-AGAGC	17	-2	4	7.84314	CCTGC-TTTTTTTTTTTTTTTTT-AGAGC	20	1	3	5.88235	CCTGC-TTTTTTTTTTTTTTTTTTTT-AGAGC
chr1	1p35.1:_KPNA6	32638775	21	1	21	AGTTT-A-GCCTT	4	20.21	2	36	20	14	38.8889	AGTTT-AAAAAAAAAAAAAAAAAAAA-GCCTT	21	1	12	33.3333	AGTTT-AAAAAAAAAAAAAAAAAAAAA-GCCTT	19	-1	7	19.4444	AGTTT-AAAAAAAAAAAAAAAAAAA-GCCTT	22	2	3	8.33333	AGTTT-AAAAAAAAAAAAAAAAAAAAAA-GCCTT
chr1	1p35.1:_MARCKSL1	32799514	13	1	13	GTTAG-A-GTACA	3	13	1	67	13	54	80.597	GTTAG-AAAAAAAAAAAAA-GTACA	12	-1	10	14.9254	GTTAG-AAAAAAAAAAAA-GTACA	14	1	3	4.47761	GTTAG-AAAAAAAAAAAAAA-GAAAA
chr1	1p35.1:_TSSK3	32828027	14	3	4.66667	GAGTT-TGG-AGGGC	9	14	1	96	14	49	51.0417	GAGTT-TGGTGGTGGTAGTG-AGGGC	14	0	10	10.4167	GAGTT-TGGTGGGGGTAGTG-AGGGC	14	0	10	10.4167	GAGTT-TGGGGGGGGGAGTG-AGGGC	14	0	6	6.25	GAGTT-TGGTGGGGGGAGTG-AGGGC	14	0	5	5.20833	GAGTT-TGGGGGTGGGAGTG-AGGGC	14	0	5	5.20833	GAGTT-TGGTGGTGGGAGTG-AGGGC	14	0	5	5.20833	GAGTT-TGGGGGGGGTAGTG-AGGGC	14	0	3	3.125	GAGTT-TGGGGGTGGTAGTG-AGGGC
chr1	1p35.1:_RNF19B	33402335	17	1	17	CTTGG-A-TTCCA	5	17.18	2	91	17	43	47.2527	CTTGG-AAAAAAAAAAAAAAAAA-TTCCA	18	1	20	21.978	CTTGG-AAAAAAAAAAAAAAAAAA-TTCCA	16	-1	15	16.4835	CTTGG-AAAAAAAAAAAAAAAA-TTCCA	19	2	7	7.69231	CTTGG-AAAAAAAAAAAAAAAAAAA-TTCCA	15	-2	6	6.59341	CTTGG-AAAAAAAAAAAAAAA-TTCCA
chr1	1p35.1:_ZNF362	33764936	27	1	27	CACTG-T-AAGTT	7	29.27	2	69	29	28	40.5797	CACTG-TTTTTTTTTTTTTTTCGTTTTTTTTTTTT-AAGTT	27	-2	13	18.8406	CTTTT-TTTTTTTTTTTTTCGTTTTTTTTTTTT-AAGTT	28	-1	10	14.4928	CACTG-TTTTTTTTTTTTTTCGTTTTTTTTTTTT-AAGTT	30	1	8	11.5942	CACTG-TTTTTTTTTTTTTTTTCGTTTTTTTTTTTT-AAGTT	28	-1	4	5.7971	CACTG-TTTTTTTTTTTTTTTCGTTTTTTTTTTT-AAGTT	25	-4	3	4.34783	CACTG-TTTTTTTTTTTCGTTTTTTTTTTTT-AAGTT	26	-3	3	4.34783	CACTG-TTTTTTTTTTTTCGTTTTTTTTTTTT-AAGTT
chr1	1p35.1:_CSMD2	33979881	18	1	18	ACACC-T-GGTAC	4	18.18	2	144	18	85	59.0278	ACACC-TTTTTTTTTTTCTTTTTT-GGTAC	18	0	40	27.7778	TACAC-CTTTTTTTTTTCTTTTTT-GGTAC	17	-1	15	10.4167	ACACC-TTTTTTTTTTCTTTTTT-GGTAC	18	0	4	2.77778	TTACA-CCTTTTTTTTTCTTTTTT-GGTAC
chr1	1p34.3:_MAP7D1	36636631	12	3	4	CCCCC-CCA-ATGTC	3	12	1	34	12	28	82.3529	CCCCC-CCACCACCACCA-ATGTC	12	0	3	8.82353	CCCCC-CCACCCCCACCA-ATGTC	12	0	3	8.82353	CCCCC-CCACCACCCCCA-ATGTC
chr1	1p34.3:_THRAP3	36770048	25	1	25	CCTCC-T-AGGCA	6	25	1	46	25	26	56.5217	CCTCC-TTTTTTTTTTTTTTTTTCTTTTTTT-AGGCA	25	0	6	13.0435	CCTCC-TTTTTTTTTTTTTTTTTTTTTTTTT-AGGCA	26	1	4	8.69565	CCTCC-TTTTTTTTTTTTTTTTTTCTTTTTTT-AGGCA	24	-1	4	8.69565	CCTCC-TTTTTTTTTTTTTTTTCTTTTTTT-AGGCA	26	1	3	6.52174	CCTCC-TTTTTTTTTTTTTTTTTTTTTTTTTT-AGGCA	24	-1	3	6.52174	CCTCC-TTTTTTTTTTTTTTTTTTTTTTTT-AGGCA
chr1	1p34.3:_MTF1	38279663	20	1	20	TTGTG-T-AAATA	4	20.19	2	65	20	34	52.3077	TTGTG-TTTCTTTTTTTTTTTTTTTT-AAATA	19	-1	16	24.6154	TTGTG-TTTCTTTTTTTTTTTTTTT-AAATA	20	0	9	13.8462	TTGTG-TTTTTTTTTTTTTTTTTTTT-AAATA	21	1	6	9.23077	TTGTG-TTTCTTTTTTTTTTTTTTTTT-AAATA
chr1	1p34.3:_SF3A3	38423048	14	1	14	CAACT-C-TTTTT	5	14.12	2	52	14	23	44.2308	CAACT-CCCCCCCCCCGCTT-TTTTT	12	-2	12	23.0769	CAACT-CCCCCCCCCCGC-TTTTT	13	-1	8	15.3846	CAACT-CCCCCCCCCCGCT-TTTTT	14	0	5	9.61538	CAACT-CCCCCCCCCCCCTT-TTTTT	14	0	4	7.69231	CCAAC-CCCCCCCCCCCGCT-TTTTT
chr1	1p34.3:_MACF1	39951743	12	1	12	GTATT-A-GCCTA	3	12	1	51	12	45	88.2353	GTATT-AAAAAAAAAAAA-GCCTA	11	-1	3	5.88235	GTATT-AAAAAAAAAAA-GCCTA	13	1	3	5.88235	GTATT-AAAAAAAAAAAAA-GCCTA
chr1	1p34.2:_MYCL1	40361308	10	1	10	AATAT-A-GACTC	3	10	1	60	10	53	88.3333	AATAT-AAAAAAAAAA-GACTC	9	-1	4	6.66667	AATAT-AAAAAAAAA-GACTC	11	1	3	5	AATAT-AAAAAAAAAAA-GACTC
chr1	1p34.2:_RIMS3	41091174	13	6	2.16667	AACAA-CTCAGC-CTCCT	4	13	1	83	13	67	80.7229	AACAA-CTCAGCCTCAGCC-CTCCT	13	0	9	10.8434	AACAA-ATCAGCCTCAGCC-CTCCT	13	0	4	4.81928	AACAA-CCCAGCCTCAGCC-CTCCT	13	0	3	3.61446	GACAA-CTCAGCCCCAGCC-CTCCT
chr1	1p34.2:_RIMS3	41091624	12	5	2.4	CTCCA-GTGGG-TCCCA	4	12.12	2	77	12	49	63.6364	CTCCA-GTGGGGTGGGGT-TCCCA	12	0	14	18.1818	CTCCA-GTGGGGGGGGGT-TCCCA	12	0	7	9.09091	CTCCA-GTGGGGGGGGGG-TCCCA	12	0	7	9.09091	CTCCA-GTGGGGTGGGGG-TCCCA
chr1	1p34.1:_RPS15AP10	46111434	21	1	21	CGAAG-T-GAGGC	4	21.2	2	51	21	28	54.902	CGAAG-TTTTTTGTTTTTTTTTTTTTT-GAGGC	20	-1	10	19.6078	CGAAG-TTTTTTTTTTTTTTTTTTTT-GAGGC	22	1	7	13.7255	CGAAG-TTTTTTGTTTTTTTTTTTTTTT-GAGGC	20	-1	6	11.7647	CGAAG-TTTTTTGTTTTTTTTTTTTT-GAGGC
chr1	1p32.3:_DMRTA2	50883805	13	1	13	TTTCC-T-ACAAT	5	13.11	2	117	13	71	60.6838	TTTCC-TTTTTTTTTTTTT-ACAAT	11	-2	27	23.0769	TTTCC-TTTTTTTTTTT-ACAAT	12	-1	12	10.2564	TTTCC-TTTTTTTTTTTT-ACAAT	14	1	4	3.4188	TTTCC-TTTTTTTTTTTTTT-ACAAT	10	-3	3	2.5641	TTTCC-TTTTTTTTTT-ACAAT
chr1	1p32.3:_EPS15	51821386	17	1	17	TCATT-A-TATAT	3	17	1	33	17	26	78.7879	TCATT-AAAAAAAAAAAAACAAA-TATAT	18	1	4	12.1212	TCATT-AAAAAAAAAAAAAACAAA-TATAT	16	-1	3	9.09091	TCATT-AAAAAAAAAAAACAAA-TATAT
chr1	1p32.3:_ZYG11B	53289191	16	1	16	AAAAG-T-CCTTT	4	16.15	2	50	16	25	50	AAAAG-TTTTTTTTTTTTTTTT-CCTTT	15	-1	15	30	AAAAG-TTTTTTTTTTTTTTT-CCTTT	17	1	7	14	AAAAG-TTTTTTTTTTTTTTTTT-CCTTT	14	-2	3	6	AAAAG-TTTTTTTTTTTTTT-CCTTT
chr1	1p32.3:_PODN	53535665	10	3	3.33333	TTTGC-GGA-CCGGT	3	10	1	42	10	35	83.3333	TTTGC-GGAGGAGGAG-CCGGT	10	0	4	9.52381	TTTGC-GGGGGAGGAG-CCGGG	10	0	3	7.14286	TTTGC-GGGGGGGGAG-CCGGT
chr1	1p32.3:_SSBP3	54692290	15	4	3.75	TGGGC-ACAG-GGCTT	3	15	1	53	15	47	88.6792	TGGGC-ACAGACAGACAGCAG-GGCTT	15	0	3	5.66038	TGGGC-CCAGACAGACAGCAG-GGCTT	15	0	3	5.66038	TGGGC-ACAGACAGACAGCAT-GGCTT
chr1	1p31.3:_NFIA	61923507	12	1	12	GCCTT-A-GACAA	3	12	1	78	12	71	91.0256	GCCTT-AAAAAAAAAAAA-GACAA	11	-1	4	5.12821	GCCTT-AAAAAAAAAAA-GACAA	13	1	3	3.84615	GCCTT-AAAAAAAAAAAAA-GACAA
chr1	1p31.3:_KANK4	62702804	17	1	17	GGGGC-T-GCATA	4	17.18	2	17	17	6	35.2941	GGGGC-TTTTTTTTTTTTTTTTT-GCATA	18	1	5	29.4118	GGGGC-TTTTTTTTTTTTTTTTTT-GCATA	19	2	3	17.6471	GGGGC-TTTTTTTTTTTTTTTTTTT-GCATA	16	-1	3	17.6471	GGGGC-TTTTTTTTTTTTTTTT-GCATA
chr1	1p31.3:_KANK4	62738886	14	3	4.66667	GGCGG-GGA-CCGGT	3	14	1	28	14	21	75	GGCGG-GGAGGAGGAGGAGG-CCGGT	14	0	4	14.2857	GGCGG-GGGGGAGGAGGAGG-CCGGC	14	0	3	10.7143	GGCGG-GGAGGAGGGGGAGG-CCGGT
chr1	1p31.3:_AK3L1	65692489	22	1	22	TTGGC-T-GGACA	5	22	1	187	22	165	88.2353	TTGGC-TTTTTTTTTTCTTTTTTTTTTT-GGACA	21	-1	9	4.81283	TTGGC-TTTTTTTTTTCTTTTTTTTTT-GGACA	23	1	5	2.6738	TTGGC-TTTTTTTTTTCTTTTTTTTTTTT-GGACA	21	-1	5	2.6738	TTGGC-TTTTTTTTTCTTTTTTTTTTT-GGACA	23	1	3	1.60428	TTGGC-TTTTTTTTTTTCTTTTTTTTTTT-GGACA
chr1	1p31.3:_AK3L1	65692699	14	1	14	TTGTG-A-CCCTG	5	15.14	2	140	15	57	40.7143	TTGTG-AAAAAAAAAAAAAAA-CCCTG	14	-1	45	32.1429	TTGTG-AAAAAAAAAAAAAA-CCCTG	12	-3	20	14.2857	TTGTG-AAAAAAAAAAAA-CCCCG	13	-2	14	10	TTGTG-AAAAAAAAAAAAA-CCCTG	16	1	4	2.85714	TTGTG-AAAAAAAAAAAAAAAA-CCCTG
chr1	1p31.3:_SLC35D1	67465372	13	1	13	GCTTT-A-CTACA	3	13	1	189	13	169	89.418	GCTTT-AAAAAAAAAAAAA-CTACA	14	1	15	7.93651	GCTTT-AAAAAAAAAAAAAA-CTACA	12	-1	5	2.6455	GCTTT-AAAAAAAAAAAA-CTACA
chr1	1p31.3:_SERBP1	67874253	17	1	17	AGCTC-A-GATGC	5	18.17	2	64	18	25	39.0625	AGCTC-AAAAAAAAAAAAAAAAAA-GATGC	17	-1	23	35.9375	AGCTC-AAAAAAAAAAAAAAAAA-GATGC	16	-2	7	10.9375	AGCTC-AAAAAAAAAAAAAAAA-GATGC	19	1	6	9.375	AGCTC-AAAAAAAAAAAAAAAAAAA-GATGC	15	-3	3	4.6875	AGCTC-AAAAAAAAAAAAAAA-GATGC
chr1	1p31.1:_AK5	78025529	13	1	13	ATGAA-T-CTTCA	3	13	1	35	13	29	82.8571	ATGAA-TTTTTTTTTTTTT-CTTCA	14	1	3	8.57143	ATGAA-TTTTTTTTTTTTTT-CTTCA	12	-1	3	8.57143	ATGAA-TTTTTTTTTTTT-CTTCA
chr1	1p31.1:_GIPC2	78602293	21	1	21	AGAAC-T-GGTTA	7	21.16	2	51	21	18	35.2941	AGAAC-TTTTTTTTTTTTTTTTTTTTT-GGTTA	16	-5	11	21.5686	AGAAC-TTTTTTTTTTTTTTTT-GGTTA	17	-4	6	11.7647	AGAAC-TTTTTTTTTTTTTTTTT-GGTTA	19	-2	5	9.80392	AGAAC-TTTTTTTTTTTTTTTTTTT-GGTTA	18	-3	5	9.80392	AGAAC-TTTTTTTTTTTTTTTTTT-GGTTA	23	2	3	5.88235	AGAAC-TTTTTTTTTTTTTTTTTTTTTTT-GGTTA	20	-1	3	5.88235	AGAAC-TTTTTTTTTTTTTTTTTTTT-GGTTA
chr1	1p31.1:_PTGFR	79004218	13	1	13	AAATT-A-GGAAT	3	13	1	101	13	80	79.2079	AAATT-AAAAAAAAAAAAA-GGAAT	12	-1	15	14.8515	AAATT-AAAAAAAAAAAA-GGAAT	14	1	6	5.94059	AAATT-AAAAAAAAAAAAAA-GGAAT
chr1	1p31.1:_ELTD1	79356150	11	1	11	TTCAC-T-CAATT	3	11	1	81	11	71	87.6543	TTCAC-TTTTTTTTTTT-CAATT	10	-1	7	8.64198	TTCAC-TTTTTTTTTT-CAATT	12	1	3	3.7037	TTCAC-TTTTTTTTTTTT-CAATT
chr1	1p31.1:_ELTD1	79356180	14	1	14	AAACC-T-AGAAT	4	14	1	117	14	98	83.7607	AAACC-TTTTTTTTTTTTTT-AGAAT	13	-1	10	8.54701	AAACC-TTTTTTTTTTTTT-AGAAT	14	0	5	4.2735	TAAAC-CTTTTTTTTTTTTT-AGAAT	15	1	4	3.4188	AAACC-TTTTTTTTTTTTTTT-AGAAT
chr1	1p22.3:_DDAH1	85786202	12	1	12	GAAGG-A-GAGTT	3	12	1	70	12	58	82.8571	GAAGG-AAAAAAAAAAAA-GAGTT	11	-1	8	11.4286	GAAGG-AAAAAAAAAAA-GAGTT	10	-2	4	5.71429	GAAGG-AAAAAAAAAA-GAGTT
chr1	1p22.2:_RBMXL1	89449509	11	1	11	AACCA-T-GCCGG	3	11	1	206	11	188	91.2621	AACCA-TTTTTTTTTTT-GCCGG	10	-1	15	7.28155	AACCA-TTTTTTTTTT-GCCGG	12	1	3	1.45631	AACCA-TTTTTTTTTTTT-GCCGG
chr1	1p22.2:_LRRC8D	90401406	16	1	16	AATCA-T-GGGGA	3	16	1	90	16	83	92.2222	AATCA-TTTTTTTTTTTCTTTT-GGGGA	17	1	4	4.44444	AATCA-TTTTTTTTTTTTCTTTT-GGGGA	15	-1	3	3.33333	AATCA-TTTTTTTTTTCTTTT-GGGGA
chr1	1p22.1:_TGFBR3	92147603	11	1	11	TATTG-A-TGTTC	3	11	1	166	11	150	90.3614	TATTG-AAAAAAAAAAA-TGTTC	12	1	10	6.0241	TATTG-AAAAAAAAAAAA-TGTTC	10	-1	6	3.61446	TATTG-AAAAAAAAAA-TGTTC
chr1	1p22.1:_TGFBR3	92147962	21	1	21	CATTC-T-AACAA	5	21	1	52	21	34	65.3846	CATTC-TTTTTTTTTTTTTTTTTTTTT-AACAA	20	-1	6	11.5385	CATTC-TTTTTTTTTTTTTTTTTTTT-AACAA	22	1	4	7.69231	CATTC-TTTTTTTTTTTTTTTTTTTTTT-AAAAA	19	-2	4	7.69231	CATTC-TTTTTTTTTTTTTTTTTTT-AACAA	18	-3	4	7.69231	CATTC-TTTTTTTTTTTTTTTTTT-AACAA
chr1	1p22.1:_MTF2	93602676	14	1	14	TTCTT-A-GTCAA	3	14	1	47	14	40	85.1064	TTCTT-AAAAAAAAAAAAAA-GTCAA	13	-1	4	8.51064	TTCTT-AAAAAAAAAAAAA-GTCAA	15	1	3	6.38298	TTCTT-AAAAAAAAAAAAAAA-GTCAA
chr1	1p22.1:_GCLM	94353030	15	1	15	AAGAG-T-GAGAT	4	16.15	2	28	16	12	42.8571	AAGAG-TTTTTTTTTTTTTTTT-GAGAT	15	-1	8	28.5714	AAGAG-TTTTTTTTTTTTTTT-GAGAT	18	2	4	14.2857	AAGAG-TTTTTTTTTTTTTTTTTT-GAGAT	17	1	4	14.2857	AAGAG-TTTTTTTTTTTTTTTTT-GAGAT
chr1	1p21.3:_CNN3	95362928	23	1	23	ACTGT-A-GTTTC	5	19.18	2	47	19	13	27.6596	ACTGT-AAAAAAAAAAAAAAAAAAA-GTTTC	18	-1	13	27.6596	ACTGT-AAAAAAAAAAAAAAAAAA-GTTTC	17	-2	7	14.8936	ACTGT-AAAAAAAAAAAAAAAAA-GTTTC	21	2	7	14.8936	ACTGT-AAAAAAAAAAAAAAAAAAAAA-GTTTC	20	1	7	14.8936	ACTGT-AAAAAAAAAAAAAAAAAAAA-TTTCC
chr1	1p21.3:_DPYD	98185692	30	2	15	CCCTG-TC-ACACA	3	30	1	69	30	53	76.8116	CCCTG-TCTCTCTCTCTCTTTCTCTCTCTCTCTCTC-ACACA	32	2	13	18.8406	CCCTG-TCTCTCTCTCTCTTTCTCTCTCTCTCTCTCTC-ACACA	29	-1	3	4.34783	CCCTG-TCTCTCTCTCTCTTTCTCTCTCTCTCTCT-CACAC
chr1	1p21.2:_SASS6	100549699	16	1	16	TTCGT-A-TTAGC	4	16	1	102	16	71	69.6078	TTCGT-AAAAAAAAAAAAAAAA-TTAGC	15	-1	14	13.7255	TTCGT-AAAAAAAAAAAAAAA-TTAGC	17	1	14	13.7255	TTCGT-AAAAAAAAAAAAAAAAA-TTAGC	14	-2	3	2.94118	TTCGT-AAAAAAAAAAAAAA-TTAGC
chr1	1p13.3:_CELSR2	109794704	17	5	3.4	GGTAT-CCCTG-GACTA	4	17	1	163	17	139	85.2761	GGTAT-CCCTTGCCCTGCCACTG-GACTA	17	0	13	7.97546	GGTAT-CCTTTGCCCTGCCACTG-GACTA	17	0	7	4.29448	GGTAT-CCCTTCCCCTGCCACTG-GACTA	17	0	4	2.45399	GGTAT-CCCTGGCCCTGCCACTG-GACTA
chr1	1p13.3:_SORT1	109855132	19	1	19	ACTTC-A-CACAC	4	18.18	2	24	18	12	50	ACTTC-AAATAAAAAAAAAAAAAA-CACAC	18	0	6	25	CCTTC-AAAAAAAAAAAAAAAAAA-CACAC	19	1	3	12.5	CCTTC-AAAAAAAAAAAAAAAAAAA-CACAC	19	1	3	12.5	ACTTC-AAATAAAAAAAAAAAAAAA-CACAC
chr1	1p13.3:_SORT1	109856086	13	1	13	CTCTG-A-GAGTA	4	13	1	136	13	102	75	CTCTG-AAAAAAAAAAAAA-GAGTA	12	-1	19	13.9706	CTCTG-AAAAAAAAAAAA-GAGTA	11	-2	8	5.88235	CTCTG-AAAAAAAAAAA-GAGTA	14	1	7	5.14706	CTCTG-AAAAAAAAAAAAAA-GAGTA
chr1	1p13.3:_CYB561D1	110041478	15	1	15	TTTTT-A-GCCAG	5	15.13	2	95	15	45	47.3684	TTTTT-AAAAAAAAAAAAAAA-GCCAG	13	-2	27	28.4211	TTTTT-AAAAAAAAAAAAA-GCCAG	14	-1	13	13.6842	TTTTT-AAAAAAAAAAAAAA-GCCAG	16	1	6	6.31579	TTTTT-AAAAAAAAAAAAAAAA-GCCAG	12	-3	4	4.21053	TTTTT-AAAAAAAAAAAA-GCCAG
chr1	1p13.3:_AHCYL1	110566211	14	1	14	CTGTT-A-GTCTG	3	14	1	95	14	81	85.2632	CTGTT-AAAAAAAAAAAAAA-GTCTG	14	0	11	11.5789	ACTGT-TAAAAAAAAAAAAA-GTCTG	13	-1	3	3.15789	CTGTT-AAAAAAAAAAAAA-GTCTG
chr1	1p13.3:_FAM40A	110596990	18	5	3.6	TGCTC-TGGGG-TTTCT	4	18	1	68	18	56	82.3529	TGCTC-TGGGGTGGGGGTGGGGTG-TTTCT	18	0	5	7.35294	TGCTC-TGGGGGGGGGGTGGGGTG-TTTCT	18	0	4	5.88235	TGCTC-GGGGGGGGGGGTGGGGTG-TTTCT	18	0	3	4.41176	TGCTG-GGGGGTGGGGGTGGGGTG-TTTCT
chr1	1p13.3:_KCNA3	111216808	10	3	3.33333	GGCCG-CTC-CGCAG	4	10	1	144	10	129	89.5833	GGCCG-CTCCTCCTCC-CGCAG	10	0	6	4.16667	GGCCG-CCCCTCCTCC-CGCAG	10	0	6	4.16667	GGCCG-CCCCCCCCCC-CCCAG	10	0	3	2.08333	GGCCG-CCCCTCCCCC-CCCCG
chr1	1p13.2:_ST7L	113162030	10	1	10	CACCG-C-GGGGT	3	10	1	53	10	47	88.6792	CACCG-CCCCCCCCCC-GGGGT	11	1	3	5.66038	CCCCG-CCCCCCCCCCC-GGGGT	9	-1	3	5.66038	CACCG-CCCCCCCCC-GGGGT
chr1	1p13.2:_MAGI3	114226706	13	1	13	AAGCC-T-CAGAT	3	13	1	112	13	87	77.6786	AAGCC-TTTTTTTTTTTTT-CAGAT	12	-1	17	15.1786	AAGCC-TTTTTTTTTTTT-CAGAT	14	1	8	7.14286	AAGCC-TTTTTTTTTTTTTT-CAGAT
chr1	1p13.2:_RSBN1	114304499	11	1	11	ACAGG-A-CTATG	3	11	1	82	11	71	86.5854	ACAGG-AAAAAAAAAAA-CTATG	10	-1	7	8.53659	ACAGG-AAAAAAAAAA-CTATG	12	1	4	4.87805	ACAGG-AAAAAAAAAAAA-CTATG
chr1	1p13.2:_HIPK1	114519858	14	1	14	TTTGA-T-AACTG	3	14	1	84	14	72	85.7143	TTTGA-TTTTTTTTTTTTTT-AACTG	13	-1	8	9.52381	TTTGA-TTTTTTTTTTTTT-AACTG	15	1	4	4.7619	TTTGA-TTTTTTTTTTTTTTT-AACTG
chr1	1p13.2:_SYT6	114634368	11	1	11	TACTC-T-CCCTT	3	12	1	53	12	40	75.4717	TACTC-TTTTTTTTTTTT-CCCTT	11	-1	7	13.2075	TACTC-TTTTTTTTTTT-CCCTT	13	1	6	11.3208	TACTC-TTTTTTTTTTTTT-CCCTT
chr1	1p13.1:_C1orf161	116655184	13	1	13	TTGAG-A-CCAGG	4	13.14	2	62	13	41	66.129	TTGAG-AAAAAAAAAAAAA-CCAGG	14	1	12	19.3548	TTGAG-AAAAAAAAAAAAAA-CCAGG	12	-1	6	9.67742	TTGAG-AAAAAAAAAAAA-CCAGG	15	2	3	4.83871	TTGAG-AAAAAAAAAAAAAAA-CCAGG
chr1	1p13.1:_PTGFRN	117530194	19	1	19	ACTGC-T-GCTTC	4	17.19	2	32	17	12	37.5	ACTGC-TTTTTTTTTTTTTTTTT-GCTTC	19	2	8	25	ACTGC-TTTTTTTTTTTTTTTTTTT-GCTTC	18	1	6	18.75	ACTGC-TTTTTTTTTTTTTTTTTT-GCTTC	16	-1	6	18.75	ACTGC-TTTTTTTTTTTTTTTT-GCTTC
chr1	1p12:_FAM46C	118166787	16	1	16	TCTGC-T-CCTTT	4	16.17	2	29	16	16	55.1724	TCTGC-TTTTTTTTTTTTTTTT-CCTTT	17	1	6	20.6897	TCTGC-TTTTTTTTTTTTTTTTT-CCTTT	15	-1	4	13.7931	TCTGC-TTTTTTTTTTTTTTT-CCTTT	18	2	3	10.3448	TCTGC-TTTTTTTTTTTTTTTTTT-CCTTT
chr1	1p12:_GDAP2	118411745	10	1	10	TCTGC-T-CTCTG	3	10	1	58	10	51	87.931	TCTGC-TTTTTTTTTT-CTCTG	9	-1	4	6.89655	TCTGC-TTTTTTTTT-CTCTG	11	1	3	5.17241	TCTGC-TTTTTTTTTTT-CTCTG
chr1	1p12:_TBX15	119427229	20	1	20	GCCAG-A-CACGG	6	20.19	2	68	20	37	54.4118	GCCAG-AAAAAAAAAAAAAAAAAAAA-CACGG	19	-1	11	16.1765	GCCAG-AAAAAAAAAAAAAAAAAAA-CACGG	18	-2	8	11.7647	GCCAG-AAAAAAAAAAAAAAAAAA-CACGG	21	1	6	8.82353	GCCAG-AAAAAAAAAAAAAAAAAAAAA-CACGG	17	-3	3	4.41176	GCCAG-AAAAAAAAAAAAAAAAA-CACGG	16	-4	3	4.41176	GCCAG-AAAAAAAAAAAAAAAA-CACGG
chr1	1q21.1:_SEC22B	145116300	36	1	36	AGGTG-T-GACTC	11	39.38	2	153	39	54	35.2941	AGGTG-TTTTTTTTTTTTTGTTTTTTTGTTTTTTTGTTTTTTTTT-GACTC	38	-1	24	15.6863	AGGTG-TTTTTTTTTTTTGTTTTTTTGTTTTTTTGTTTTTTTTT-GACTC	21	-18	14	9.15033	AGGTG-TTTTTTTTTTTTTTTTTTTTT-GACTC	20	-19	13	8.49673	AGGTG-TTTTTTTTTTTTTTTTTTTT-GACTC	40	1	10	6.53595	AGGTG-TTTTTTTTTTTTTTGTTTTTTTGTTTTTTTGTTTTTTTTT-GACTC	22	-17	9	5.88235	AGGTG-TTTTTTTTTTTTTTTTTTTTTT-GACTC	23	-16	8	5.22876	AGGTG-TTTTTTTTTTTTTTTTTTTTTTT-GACTC	37	-2	8	5.22876	GTTTT-TTTTTTTTTTTGTTTTTTTGTTTTTTTGTTTTTTTTT-GACTC
chr1	1q21.1:_NOTCH2NL	145284125	47	2	23.5	CAATA-TG-ATGGC	8	33.41	2	90	33	24	26.6667	CAATA-TGTGTGTGTGTGTGTGTGTGTGTGTGTGTGTGT-ATGGC	41	8	20	22.2222	ATCAA-TGTGTGTGTGTGTGTGTGTGTGTGTGTGTGTGTGTGTGTAT-ATGGC	41	8	18	20	CAATA-TGTGTGTGTGTGTGTGTGTGTGTGTGTGTGTGTGTGTGTGT-ATGCC	47	14	9	10	CAATA-TGTGTGTGTGTGTGTGTGTGTGTGTGTGTGTGTGTGTGTGTGTGTAT-ATGGC	43	10	7	7.77778	ATCAA-TGTGTGTGTGTGTGTGTGTGTGTGTGTGTGTGTGTGTGTGTAT-ATGGC	39	6	6	6.66667	ATCAA-TGTGTGTGTGTGTGTGTGTGTGTGTGTGTGTGTGTGTAT-ATGGC	39	6	3	3.33333	CAATA-TGTGTGTGTGTGTGTGTGTGTGTGTGTGTGTGTGTGTGT-ATGCC	31	-2	3	3.33333	CAATA-TGTGTGTGTGTGTGTGTGTGTGTGTGTGTGT-ATGGC
chr1	1q21.1:_GNRHR2	145515058	14	1	14	CCGGC-A-GCAAG	3	14	1	66	14	48	72.7273	CCGGC-AAAAAAAAAAAAAA-GCAAG	13	-1	10	15.1515	CCGGC-AAAAAAAAAAAAA-GCAAG	15	1	8	12.1212	CCGGC-AAAAAAAAAAAAAAA-GCAAG
chr1	1q21.2:_NBPF14	148009357	11	5	2.2	TCAAC-AGCCA-CACGC	3	11	1	3464	11	3457	99.7979	TCAAC-AGCCAAGCCAA-CACAC	11	0	4	0.115473	TCAAC-GGCCAAGCCAA-CACGC	11	0	3	0.0866051	TCAAC-AGCCAAGCCGA-CACGC
chr1	1q21.2:_LOC388692	149281362	9	1	9	TTGCC-T-CTGTC	4	9.1	2	286	9	189	66.0839	TTGCC-TTTTTTTTT-CTGTC	10	1	91	31.8182	TTGCC-TTTTTTTTTT-CTGTC	8	-1	3	1.04895	TTGCC-TTTTTTTT-CTGTC	11	2	3	1.04895	TTGCC-TTTTTTTTTTT-CTGTC
chr1	1q21.2:_LOC388692	149288144	15	6	2.5	ACTTC-GGGGAG-CCCTC	5	15.15	2	567	15	401	70.7231	ACTTC-GGGGTGGGGGAGGGG-CCCTC	15	0	134	23.6332	ACTTC-GGGGTGGGGGAAGGG-CCCTC	15	0	18	3.1746	ACTTC-GGGGTGGGGGGGGGG-CCCTC	15	0	8	1.41093	ACTTC-GGGGGGGGGGAGGGG-CCCTC	15	0	6	1.0582	ACTTG-GGGGGGGGGGGGGGG-CCCTC
chr1	1q21.2:_LOC728855	149576566	12	5	2.4	CGAGG-GGGGT-AAATA	4	12	1	567	12	546	96.2963	CGAGG-GGGGTGGGGTGG-AAATA	12	0	9	1.5873	CGAGG-GGGGGGGGGTGG-AAATA	12	0	7	1.23457	CGAGG-GGGGCGGGGTGG-AAATA	12	0	5	0.881834	CGAGG-GGGGTGGGGGGG-AAATA
chr1	1q21.3:_ARNT	150783109	18	1	18	AATTT-A-GCTGG	4	18.17	2	58	18	34	58.6207	AATTT-AAAAAAAAAAAAAAAAAA-GCTGG	17	-1	12	20.6897	AATTT-AAAAAAAAAAAAAAAAA-GCTGG	19	1	8	13.7931	AATTT-AAAAAAAAAAAAAAAAAAA-GCTGG	16	-2	4	6.89655	AATTT-AAAAAAAAAAAAAAAA-GCTGG
chr1	1q21.3:_ARNT	150849072	11	1	11	CGCCA-C-AGTGG	3	10	1	39	10	29	74.359	CGCCA-CCCCCCCCCC-AGTGG	11	1	5	12.8205	GCGCC-CCCCCCCCCCC-AGTGG	9	-1	5	12.8205	CGCCA-CCCCCCCCC-AGTGG
chr1	1q21.3:_PIP5K1A	151220859	22	3	7.33333	CAGCT-TTC-GAAAA	3	22	1	108	22	101	93.5185	CAGCT-TTCTTCTTCTTTTTTTTTTTCT-GAAAA	22	0	4	3.7037	CAGCT-TTCTTCTTCTTTTTTTTTTTTT-GAAAA	21	-1	3	2.77778	CAGCT-TTCTTCTTCTTTTTTTTTTCT-GAAAA
chr1	1q21.3:_ZNF687	151262381	16	1	16	CTCAA-G-CCTGG	4	16.16	2	86	16	58	67.4419	CTCAA-GGGTGGGGGTGGGGGG-CCTGG	16	0	15	17.4419	CTCAA-GGGTGGGGGGGGGGGG-CCTGG	16	0	7	8.13953	CTCAA-GGGGGGGGGTGGGGGG-CCTGG	16	0	6	6.97674	CTCAA-GGGGGGGGGGGGGGGG-CCTGG
chr1	1q21.3:_SNX27	151666827	11	1	11	AACTC-T-CCTTT	3	11	1	59	11	52	88.1356	AACTC-TTTTTTTTTTT-CCTTT	12	1	4	6.77966	AACTC-TTTTTTTTTTTT-CCTTT	10	-1	3	5.08475	AACTC-TTTTTTTTTT-CCTTT
chr1	1q21.3:_TCHH	152083132	13	3	4.33333	GGCCG-TCC-GGAGC	9	13	1	177	13	148	83.6158	GGCCG-TCCTCCTCCTCCT-GGAGC	13	0	6	3.38983	GGCCG-TCCTCCCCCTCCT-GGAGC	13	0	5	2.82486	GGCCG-CCCTCCTCCTCCT-GGAGC	13	0	3	1.69492	GGCCG-TCCCCCCCCTCCT-GGAGC	13	0	3	1.69492	GGCCG-TCCTCCTCCCCCT-GGGGC	13	0	3	1.69492	GGCCG-TCCTCCCCCCCCT-GGAGC	13	0	3	1.69492	GGCCG-CCCTCCCCCTCCT-GGAGC	13	0	3	1.69492	GGCCG-CCCCCCCCCTCCT-GGAGC
chr1	1q21.3:_RPTN	152127989	14	4	3.5	GGCCT-TGTC-ACCAT	3	14	1	402	14	380	94.5274	GGCCT-TGTCTGTCTGGCTG-ACCAT	14	0	18	4.47761	GGCCT-TGTCTGTCTGTCTG-ACCAT	14	0	4	0.995025	GGCCT-TGTCTGTCTGACTG-ACTAT
chr1	1q21.3:_HRNR	152186844	13	6	2.16667	GCCAC-GGCTAG-AGACT	4	13	1	1995	13	1982	99.3484	GCCAC-GGCTAGGGCTAGG-AGACT	13	0	6	0.300752	GCCAC-GGCTAGGGATAGG-AGACT	13	0	4	0.200501	GCCAC-GGCTAGGGGTAGG-AGACT	13	0	3	0.150376	GCCAC-GGCTAGGACTAGG-AGACT
chr1	1q21.3:_HRNR	152186864	15	6	2.5	ACTGG-CCAGAC-TGTTG	3	15	1	2865	15	2857	99.7208	ACTGG-CCAGATCCAGACCCA-TGTTG	15	0	4	0.139616	ACTGG-CCAGATCCAAACCCA-TGTTG	15	0	4	0.139616	ACTGG-CCAGATCCAGACCCC-TGTTG
chr1	1q21.3:_HRNR	152188254	13	6	2.16667	GCCAC-GGCTAG-AGACT	6	13	1	2148	13	2123	98.8361	GCCAC-GGCTAGGGCTAGG-AGACT	13	0	11	0.512104	GCCAC-GGCTAGGGGTAGG-AGACT	13	0	4	0.18622	GCCAC-GGCTAGGGGAAGG-AGACT	13	0	4	0.18622	GCCAC-GGCTAGGGCGAGG-AGACG	13	0	3	0.139665	GCCAC-GGCTAGGGCAAGG-AGACT	13	0	3	0.139665	GCCAC-GGCTAGGGCTAAG-AGACT
chr1	1q21.3:_HRNR	152189639	15	6	2.5	ACTGC-CCAGAA-TGTCG	3	15	1	1332	15	1326	99.5495	ACTGC-CCAGAACCAGACCCA-TGTCG	15	0	3	0.225225	ACTGC-CCAGACCCAGACCCA-TGTCG	15	0	3	0.225225	ACTGC-CCAGAACCAGGCCCA-TGTCG
chr1	1q21.3:_HRNR	152189684	15	6	2.5	ACTGG-CCAGAC-TGTTG	5	15	1	2645	15	2627	99.3195	ACTGG-CCAGATCCAGACCCA-TGTTG	15	0	9	0.340265	ACTGG-CCAGATCCAGCCCCA-TGTTG	15	0	3	0.113422	ACTGG-CCAGACCCAGACCCA-TGTTG	15	0	3	0.113422	ACTGG-CCAGATCCAGACACA-TGTTG	15	0	3	0.113422	ACTGG-CCAGATCCAGGCCCA-TGTTG
chr1	1q21.3:_HRNR	152190715	15	5	3	CCACG-CTGGC-AGACT	8	15	1	3230	15	2645	81.8885	CCACG-CTGGCCGTGGCCTGG-AGACT	15	0	565	17.4923	CCACG-CTGGCTGTGGCCTGG-AGACT	15	0	4	0.123839	CCACG-CTGGCCGTGTCCTGG-AGACT	15	0	4	0.123839	CCACG-CTGGCCGTGGCTTGG-AGACT	15	0	3	0.0928793	CCACG-CTGGCAGTGGCCTGG-AGACT	15	0	3	0.0928793	CCACG-CTGGCCATGGCCTGG-AGACT	15	0	3	0.0928793	CCACG-CCGGCCGTGGCCTGG-AGACT	15	0	3	0.0928793	CCCCG-CTGGCCGTGCCCTGG-AGACT
chr1	1q21.3:_HRNR	152191094	15	6	2.5	ACTGG-CCAGAC-TGTTG	3	15	1	1724	15	1718	99.652	ACTGG-CCAGATCCAGACCCA-TGTTG	15	0	3	0.174014	ACTGG-CCAGATCCAGCCCCA-TGTTG	15	0	3	0.174014	ACTGG-CCAGATCCAGACCAA-TGTTG
chr1	1q21.3:_FLG	152280571	16	6	2.66667	TTCTG-GACCCA-GCCTC	3	16	1	343	16	332	96.793	TTCTG-GACGCAGACCCAGACC-GCCTC	16	0	8	2.33236	TTCTG-GACGCAGCCCCAGACC-GCCTC	16	0	3	0.874636	TTCTG-GACGCGGACCCAGACC-GCCTC
chr1	1q21.3:_FLG2	152323900	10	2	5	CTGAA-TG-AGACC	3	10	1	646	10	640	99.0712	CTGAA-TGTGTGTGTG-AGACC	10	0	3	0.464396	CTGAA-TGTGTGGGTG-AGACC	10	0	3	0.464396	CTGAA-TGTGTGTGGG-AGACC
chr1	1q21.3:_IVL	152883431	14	3	4.66667	CACCT-GGA-GGCAG	3	14	1	259	14	243	93.8224	CACCT-GGAGGAGGAGGAGG-GGCAG	14	0	12	4.6332	CACCT-GGAGGAGCAGGAGG-GGCAG	14	0	4	1.5444	CACCT-GGAGCAGCAGGAGG-GGCAG
chr1	1q21.3:_S100A7A	153395070	10	1	10	ATAAC-T-CAGGC	3	10	1	59	10	52	88.1356	ATAAC-TTTTTTTTTT-CAGGC	9	-1	4	6.77966	ATAAC-TTTTTTTTT-CAGGC	11	1	3	5.08475	ATAAC-TTTTTTTTTTT-CAGGC
chr1	1q21.3:_TPM3	154134859	13	5	2.6	AAAAA-AAACC-CCCCA	3	13	1	59	13	53	89.8305	AAAAA-AAACACAAACCAA-CCCCA	12	-1	3	5.08475	AAAAA-AAAAAAAACCAA-CCCCA	12	-1	3	5.08475	AAAAA-AAAACAAACCAA-CCCCA
chr1	1q21.3:_ZBTB7B	154987695	23	6	3.83333	CCCTC-CCACCG-TCGGC	4	23	1	80	23	66	82.5	CCCTC-CCACCACCTCCGCCACCGCCACC-TCGGC	23	0	7	8.75	CCCTC-CCACCCCCTCCGCCACCGCCACC-TCGGC	23	0	4	5	CCCTC-CCCCCACCTCCGCCACCGCCACC-TCGGC	23	0	3	3.75	CCCTC-CCCCCCCCTCCGCCACCGCCACC-TCGGC
chr1	1q22:_RIT1	155869436	16	1	16	AAGGT-A-CCCTG	3	17	1	69	17	56	81.1594	AAGGT-AAAAAAAAAAAAGAAAA-CCCTG	16	-1	10	14.4928	AAGGT-AAAAAAAAAAAGAAAA-CCCTG	17	0	3	4.34783	AAGGT-AAAAAAAAAAAAAAAAA-CCCTG
chr1	1q22:_SLC25A44	156180848	45	2	22.5	TGTTT-TG-TTTAA	4	51.47	2	28	51	9	32.1429	TGTTT-TGTGTGTGTGTGTGTGTGTGTGTGTGTGTGTGTGTGTGTGTGTGTGTGTGT-TTTAA	47	-4	9	32.1429	TGTTT-TGTGTGTGTGTGTGTGTGTGTGTGTGTGTGTGTGTGTGTGTGTGTGT-TTTAA	45	-6	7	25	TGTTT-TGTGTGTGTGTGTGTGTGTGTGTGTGTGTGTGTGTGTGTGTGTGT-TTTAA	49	-2	3	10.7143	TGTTT-TGTGTGTGTGTGTGTGTGTGTGTGTGTGTGTGTGTGTGTGTGTGTGTGT-TTTAA
chr1	1q22:_MEF2D	156437040	13	5	2.6	ATCTG-GGGGT-AGGGC	4	13	1	45	13	32	71.1111	ATCTG-GGGGTGGGGTGGG-AGGGC	13	0	5	11.1111	ATCGG-GGGGGGGGGTGGG-AGGGC	13	0	4	8.88889	ATCTG-GGGGTGGGGGGGG-AGGGC	13	0	4	8.88889	ATCGG-GGGGGGGGGGGGG-GGGGC
chr1	1q22:_IQGAP3	156495522	25	1	25	AGCTC-A-TGAAA	5	27.26	2	20	27	6	30	AGCTC-AAAAAAAAAAAAAAAAAAAAAAAAAAA-TGAAA	26	-1	4	20	AGCTC-AAAAAAAAAAAAAAAAAAAAAAAAAA-TGAAA	28	1	4	20	AGCTC-AAAAAAAAAAAAAAAAAAAAAAAAAAAA-TGAAA	29	2	3	15	GAGCC-AAAAAAAAAAAAAAAAAAAAAAAAAAAAA-TGAAA	25	-2	3	15	AGCTC-AAAAAAAAAAAAAAAAAAAAAAAAA-TGAAA
chr1	1q23.1:_PRCC	156770543	10	3	3.33333	CCTCC-CCA-TTTTT	3	10	1	122	10	110	90.1639	CCTCC-CCACCACCAC-TTTTT	11	1	8	6.55738	CCTCC-CCACCACCACT-TTTTT	10	0	4	3.27869	CCTCC-CCACCACCCC-TTTTT
chr1	1q23.1:_ARHGEF11	157014812	12	1	12	TCCTT-A-GCTTT	3	12	1	71	12	60	84.507	TCCTT-AAAAAAAAAAAA-GCTTT	11	-1	8	11.2676	TCCTT-AAAAAAAAAAA-GCTTT	13	1	3	4.22535	TCCTT-AAAAAAAAAAAAA-GCTTT
chr1	1q23.3:_ADAMTS4	161160303	38	1	38	GTCTC-A-GATAA	4	38.37	2	30	38	13	43.3333	GTCTC-AAAAAAAAAAAAGAAAGAAAGAAAGAAAAAAAAAAAAA-GATAA	37	-1	11	36.6667	GTCTC-AAAAAAAAAAAAGAAAGAAAGAAAGAAAAAAAAAAAA-GATAA	39	1	3	10	GTCTC-AAAAAAAAAAAAGAAAGAAAGAAAGAAAAAAAAAAAAAA-GATAA	39	1	3	10	GTCTC-AAAAAAAAAAAAAGAAAGAAAGAAAGAAAAAAAAAAAAA-GATAA
chr1	1q23.3:_FCGR3B	161593504	19	5	3.8	CTTTT-CCACC-ATCCT	5	19	1	112	19	84	75	CTTTT-CCACCCCACCCCCACCCCA-ATCCT	19	0	12	10.7143	CTTTT-CCACCCCACCCCCCCCCCC-ATCCT	19	0	7	6.25	CTTTT-CCACCCCCCCCCCCCCCCC-ATCCT	19	0	6	5.35714	CTTTT-CCACCCCCCCCCCCCCCCA-ACCCT	19	0	3	2.67857	CTTTT-CCACCCCACCCCCCCCCCA-ATCCT
chr1	1q23.3:_NOS1AP	162338229	35	1	35	ACTGC-A-GAATG	3	33	1	99	33	85	85.8586	ACTGC-AAAAAAAAAAAGAAAAAAGAGAAAGAAAAAAAA-GAATG	32	-1	8	8.08081	ACTGC-AAAAAAAAAAGAAAAAAGAGAAAGAAAAAAAA-GAATG	34	1	6	6.06061	ACTGC-AAAAAAAAAAAAGAAAAAAGAGAAAGAAAAAAAA-GAATG
chr1	1q23.3:_RGS5	163116031	17	1	17	ATTAC-T-GCAAA	4	17.16	2	49	17	25	51.0204	ATTAC-TTTTTTTTTTTTTTTTT-GCAAA	16	-1	12	24.4898	ATTAC-TTTTTTTTTTTTTTTT-GCAAA	18	1	8	16.3265	ATTAC-TTTTTTTTTTTTTTTTTT-GCAAA	15	-2	4	8.16327	ATTAC-TTTTTTTTTTTTTTT-GCAAA
chr1	1q24.2:_ATP1B1	169101258	29	1	29	GGTAA-T-GGCTC	7	29.28	2	42	29	15	35.7143	GGTAA-TTTTTTTTTTTTTTTTTTTTTTGTTTTTT-GGCTC	28	-1	10	23.8095	GGTAA-TTTTTTTTTTTTTTTTTTTTTGTTTTTT-GGCTC	27	-2	5	11.9048	GGTAA-TTTTTTTTTTTTTTTTTTTTGTTTTTT-GGCTC	30	1	3	7.14286	GGTAA-TTTTTTTTTTTTTTTTTTTTTTTGTTTTTT-GGCTC	29	0	3	7.14286	GGTAA-TTTTTTTTTTTTTTTTTTTTTTTTTTTTT-GGCTT	31	2	3	7.14286	GGTAA-TTTTTTTTTTTTTTTTTTTTTTTTGTTTTTT-GGCTC	27	-2	3	7.14286	GGTAA-TTTTTTTTTTTTTTTTTTTTTTTTTTT-GGCCC
chr1	1q24.2:_F5	169510415	9	2	4.5	TTCTG-GA-TCATA	4	9	1	831	9	794	95.5475	TTCTG-GAGAGAGAG-TCATA	9	0	31	3.73045	TTCTG-GAGAGAGGG-TCATA	9	0	3	0.361011	TTCTG-GAGAGAGGT-TCATA	9	0	3	0.361011	TTCTG-GAGAGAGTG-TCATA
chr1	1q24.3:_DNM3	172380679	15	1	15	GAAGT-A-GGACA	3	15	1	27	15	21	77.7778	GAAGT-AAAAAAAAAAAAAAA-GGACA	16	1	3	11.1111	GAAGT-AAAAAAAAAAAAAAAA-GGACA	14	-1	3	11.1111	GAAGT-AAAAAAAAAAAAAA-GGACA
chr1	1q25.1:_RC3H1	173904710	11	1	11	TCTCT-A-TTAAA	3	11	1	96	11	83	86.4583	TCTCT-AAAAAAAAAAA-TTAAA	12	1	8	8.33333	TCTCT-AAAAAAAAAAAA-TTAAA	10	-1	5	5.20833	TCTCT-AAAAAAAAAA-TTAAA
chr1	1q25.1:_RC3H1	173906657	14	1	14	GAATT-A-CCTTA	3	14	1	91	14	75	82.4176	GAATT-AAAAAAAAAAAAAA-CCTTA	15	1	11	12.0879	GAATT-AAAAAAAAAAAAAAA-CCTTA	13	-1	5	5.49451	GAATT-AAAAAAAAAAAAA-CCTTA
chr1	1q25.2:_RASAL2	178447281	18	1	18	GGAAG-T-AGTTT	3	18	1	46	18	39	84.7826	GGAAG-TTTTTTGTTTTTTTTTTT-AGTTT	17	-1	4	8.69565	GGAAG-TTTTTTGTTTTTTTTTT-AGTTT	18	0	3	6.52174	GGAAG-TTTTTTTTTTTTTTTTTT-AGTTT
chr1	1q25.2:_ABL2	179070513	14	1	14	TATCC-T-CTTCT	4	14.15	2	38	14	14	36.8421	TATCC-TTTTTTTTTTTTTT-CTTCT	15	1	14	36.8421	TATCC-TTTTTTTTTTTTTTT-CTTCT	16	2	6	15.7895	TATCC-TTTTTTTTTTTTTTTT-CTTCT	13	-1	4	10.5263	TATCC-TTTTTTTTTTTTT-TTCTT
chr1	1q25.2:_TOR1AIP2	179814858	12	1	12	TCAAG-A-TCACT	3	12	1	62	12	51	82.2581	TCAAG-AAAAAAAAAAAA-TCACT	11	-1	7	11.2903	TCAAG-AAAAAAAAAAA-TCACT	13	1	4	6.45161	TCAAG-AAAAAAAAAAAAA-TCACT
chr1	1q25.3:_LAMC2	183155473	15	5	3	CTGAG-CGGCC-ATGCC	3	15	1	42	15	33	78.5714	CTGAG-CGGCCCGGCACCGCC-ATGCC	15	0	5	11.9048	CTGAG-CGGCCCGGCCCCGCC-ATGCC	15	0	4	9.52381	CTGAG-CGCCCCGGCACCGCC-ATGCC
chr1	1q25.3:_EDEM3	184660741	29	1	29	TAACT-A-CAACT	3	29	1	49	29	40	81.6327	TAACT-AAAAAACAAAACACTAAAAAAAAAAAAAA-CAACT	28	-1	5	10.2041	TAACT-AAAAAACAAAACACTAAAAAAAAAAAAA-CAACT	29	0	4	8.16327	TAACT-AAAAAACAAAACCCTAAAAAAAAAAAAAA-CAACT
chr1	1q25.3:_EDEM3	184661922	11	1	11	AAACC-A-GGGGG	3	11	1	54	11	46	85.1852	AAACC-AAAAAAAAAAA-GGGGG	11	0	5	9.25926	CAAAC-CAAAAAAAAAA-GGGGG	11	0	3	5.55556	AACCA-AAAAAAAAAAG-GGGGG
chr1	1q25.3:_RNF2	185070965	22	1	22	CAGGG-T-GTAAT	6	20.22	2	42	20	12	28.5714	CAGGG-TTTTTTTTTTTTTTTTTTTT-GTAAT	22	2	11	26.1905	CAGGG-TTTTTTTTTTTTTTTTTTTTTT-TAATT	21	1	7	16.6667	CAGGG-TTTTTTTTTTTTTTTTTTTTT-GTAAT	19	-1	5	11.9048	CAGGG-TTTTTTTTTTTTTTTTTTT-GTAAT	23	3	4	9.52381	AAGGG-TTTTTTTTTTTTTTTTTTTTTTT-GTAAT	18	-2	3	7.14286	CAGGG-TTTTTTTTTTTTTTTTTT-GTAAT
chr1	1q31.1:_PRG4	186275999	12	3	4	TGCAC-CCA-AGTCT	8	12	1	353	12	280	79.3201	TGCAC-CCACCACCACCA-AGTCT	12	0	28	7.93201	TGCAC-CCACCCCCACCA-AGTCT	12	0	21	5.94901	TGCAC-CCACCACCCCCA-AGGAG	12	0	8	2.26629	TGCAC-CCACCACTACCA-AGTCT	12	0	5	1.41643	TGCAC-CCCCCCCCACCA-AGCCT	12	0	5	1.41643	TGCAC-CCCCCACCACCA-AGTCT	12	0	3	0.849858	TGCCC-CCCCCCCCCCCA-ACCCT	12	0	3	0.849858	TGCAC-CCACCACCGCCA-AGTTC
chr1	1q31.1:_PRG4	186276044	12	3	4	TGCAC-CCA-AGGAG	9	12	1	415	12	314	75.6627	TGCAC-CCACCACCACCA-AGGAG	12	0	55	13.253	TGCAC-CCACCACCCCCA-AGGAG	12	0	14	3.37349	TGCCC-CCCCCACCACCA-AGGAG	12	0	10	2.40964	TGCAC-CCCCCACCCCCA-AGGAG	9	-3	8	1.92771	TGCAC-CCACCACCA-AGGAG	12	0	4	0.963855	TGCAC-CCACCACTACCA-ACGAG	12	0	4	0.963855	TGCAC-CCACCACCAACA-AGCCT	12	0	3	0.722892	TGCAC-CCACCCCCACCA-AAAAG
chr1	1q31.1:_PRG4	186276092	12	3	4	TGCAC-CCA-AGGAG	6	12.12	2	310	12	212	68.3871	TGCAC-CCACCACCACCA-AGGAG	12	0	71	22.9032	TGCAC-CCACCACCCCCA-AGGAG	12	0	11	3.54839	TGCAC-CCACCCCCACCA-AGGAG	12	0	9	2.90323	TGCAC-CCACCCCCCCCA-AGGAG	12	0	4	1.29032	TGCAC-CCACCACCAACA-AGGAG	12	0	3	0.967742	TGCAC-CCCCCACCACCA-AGGAG
chr1	1q31.1:_PRG4	186276116	12	3	4	TGCAC-CCA-AGTCT	8	12	1	367	12	300	81.7439	TGCAC-CCACCACCACCA-AGTCT	12	0	29	7.90191	TGCAC-CCACCCCCACCA-AGCCT	12	0	12	3.26975	TGCAC-CCACCACCCCCA-AGTCT	12	0	11	2.99728	TGCAC-CCACCACCAACA-AGTCT	12	0	5	1.3624	TGCAC-CCCCCCCCACCA-AGTCT	12	0	4	1.08992	TGCAC-CCCCCACCCCCA-AGTCT	12	0	3	0.817439	TGCAC-CTACCACCACCA-AGTCT	12	0	3	0.817439	TGCCC-CCCCCACCACCA-AGTCT
chr1	1q31.1:_PRG4	186276257	9	3	3	TGCAC-CCA-AGGAG	6	9	1	412	9	375	91.0194	TGCAC-CCACCACCA-AGGAG	9	0	24	5.82524	TGCAC-CCACCCCCA-AGGAG	9	0	4	0.970874	TGCAC-CCACCACCC-ACGAG	12	3	3	0.728155	TCCCC-CCACCACTCCCA-AGGAG	9	0	3	0.728155	TCCCC-CCCCCCCCA-AGGAG	9	0	3	0.728155	TCCAC-CCCCCACCA-AGGAG
chr1	1q31.1:_PRG4	186276374	12	3	4	TGCAC-CCA-AGGAG	10	12	1	430	12	302	70.2326	TGCAC-CCACCACCACCA-AGGAG	12	0	65	15.1163	TGCAC-CCACCACCCCCA-AGGAG	12	0	17	3.95349	TGCCC-CCCCCACCCCCA-AGGAG	12	0	15	3.48837	TGCCC-CCACCCCCCCCA-AGGAG	12	0	13	3.02326	TGCAC-CCCCCACCACCA-AGGAG	12	0	5	1.16279	TGCCC-CCCCCCCCCCCA-AGGAG	12	0	4	0.930233	TGCAC-CCACCCCCACCA-AGGAG	12	0	3	0.697674	TGCAC-CCGCCACCACCA-AGGAG
chr1	1q31.1:_PRG4	186276422	12	3	4	TGCAC-CCA-AGTCT	6	12	1	370	12	283	76.4865	TGCAC-CCACCACCACCA-AGTCT	12	0	55	14.8649	TGCAC-CCACCCCCACCA-AGCCT	12	0	15	4.05405	TGCCC-CCCCCCCCACCA-AGCCT	12	0	7	1.89189	TGCAC-CCACCACCCCCA-AGTCT	12	0	5	1.35135	TGCAC-CCACCACCACGA-AGTCT	12	0	5	1.35135	TGCAC-CCCCCACCACCA-AGCCT
chr1	1q31.1:_PRG4	186276512	12	3	4	TTCAC-CCA-AGGAG	8	12.12	2	323	12	222	68.7307	TTCAC-CCACCACCACCA-AGGAG	12	0	56	17.3375	TTCAC-CCACCACCCCCA-AGGAG	12	0	13	4.02477	TCCAC-CCACCCCCCCCA-AGGAG	12	0	13	4.02477	TTCAC-CCCCCACCACCA-AGGAG	12	0	10	3.09598	TTCCC-CCCCCACCCCCA-AGGAG	12	0	3	0.928793	TCCCC-CCCCCCCCACCA-AGGAG	12	0	3	0.928793	TCCCC-CCACCCCCACCA-AGGAG	12	0	3	0.928793	TCCTC-CCCCCCCCCCCA-AGGAG
chr1	1q31.1:_PRG4	186276632	12	3	4	TGCAC-CCA-AGAAG	6	12	1	229	12	159	69.4323	TGCAC-CCACCACCACCA-AGAAG	12	0	38	16.5939	TGCAC-CCACCACCCCCA-AGAAG	12	0	11	4.80349	TGCAC-CCCCCACCACCA-AGAAG	12	0	9	3.93013	TGCAC-CCCCCACCCCCA-AGAAG	12	0	8	3.49345	TGCAC-CCACCCCCCCCA-AGAAG	12	0	4	1.74672	TGCAC-CCCCCCCCCCCA-AGAAG
chr1	1q31.1:_PRG4	186277055	12	3	4	TGCAC-CCA-AGGAG	3	12	1	621	12	536	86.3124	TGCAC-CCACCACCACCA-AGGAG	12	0	79	12.7214	TGCAC-CCACCACCCCCA-AGGAG	12	0	6	0.966184	TGCAC-CCACCCCCACCA-AGGAG
chr1	1q31.1:_PRG4	186277262	12	3	4	TGCAC-CCA-AGGGG	5	12	1	618	12	580	93.8511	TGCAC-CCACCACCACCA-AGGGG	12	0	27	4.36893	TGCAC-CCACCACCCCCA-AGGGG	12	0	5	0.809061	TGCAC-CCACCCCCACCA-AGGGG	12	0	3	0.485437	TGCCC-CCACCCCCCCCA-AGGGG	12	0	3	0.485437	TGCAC-CCCCCACCACCA-AGGGG
chr1	1q31.2:_TROVE2	193053997	12	1	12	TACTG-A-GAAGG	3	12	1	64	12	56	87.5	TACTG-AAAAAAAAAAAA-GAAGG	11	-1	5	7.8125	TACTG-AAAAAAAAAAA-GAAGG	10	-2	3	4.6875	TACTG-AAAAAAAAAA-GAAGG
chr1	1q31.2:_TROVE2	193054576	12	1	12	TTTGC-T-GCTTT	3	12	1	57	12	49	85.9649	TTTGC-TTTTTTTTTTTT-GCTTT	11	-1	5	8.77193	TTTGC-TTTTTTTTTTT-GCTTT	10	-2	3	5.26316	TTTGC-TTTTTTTTTT-GCTTT
chr1	1q31.2:_GLRX2	193075119	12	1	12	CTGCC-A-TTAGG	3	14	1	33	14	24	72.7273	CTGCC-AAAAAAAAAAAAAA-TTAGG	13	-1	5	15.1515	CTGCC-AAAAAAAAAAAAA-TTAGG	15	1	4	12.1212	CTGCC-AAAAAAAAAAAAAAA-TTAGG
chr1	1q31.3:_ZBTB41	197124442	11	1	11	AACCT-A-GTTGC	3	11	1	209	11	190	90.9091	AACCT-AAAAAAAAAAA-GTTGC	10	-1	12	5.74163	AACCT-AAAAAAAAAA-GTTGC	12	1	7	3.34928	AACCT-AAAAAAAAAAAA-GTTGC
chr1	1q31.3:_ZBTB41	197124495	21	1	21	TAACC-A-TCTAT	3	21	1	119	21	113	94.958	TAACC-AAAAAAAAATAAAAATAAAAA-TCTAT	20	-1	3	2.52101	TAACC-AAAAAAAATAAAAATAAAAA-TCTAT	22	1	3	2.52101	TAACC-AAAAAAAAAATAAAAATAAAAA-TCTAT
chr1	1q32.1:_NAV1	201794456	17	1	17	AAAGT-A-TCTAA	5	17.16	2	79	17	34	43.038	AAAGT-AAAAAAAAAAAAAAAAA-TCTAA	16	-1	26	32.9114	AAAGT-AAAAAAAAAAAAAAAA-TCTAA	18	1	13	16.4557	AAAGT-AAAAAAAAAAAAAAAAAA-TCTAA	15	-2	3	3.79747	AAAGT-AAAAAAAAAAAAAAA-TCTAA	19	2	3	3.79747	AAAGT-AAAAAAAAAAAAAAAAAAA-TCTAA
chr1	1q32.1:_IPO9	201847056	12	1	12	GTCTC-A-GAGAA	3	12	1	49	12	42	85.7143	GTCTC-AAAAAAAAAAAA-GAGAA	11	-1	4	8.16327	GTCTC-AAAAAAAAAAA-GAGAA	10	-2	3	6.12245	GTCTC-AAAAAAAAAA-GAGAA
chr1	1q32.1:_ELF3	201985649	25	1	25	AAAGG-A-TGGAG	5	24	1	76	24	56	73.6842	AAAGG-AAAAAAAAAAAAAACAAAACAAAA-TGGAG	23	-1	8	10.5263	AAAGG-AAAAAAAAAAAAACAAAACAAAA-TGGAG	25	1	5	6.57895	AAAGG-AAAAAAAAAAAAAAACAAAACAAAA-TGGAG	22	-2	4	5.26316	AAAGG-AAAAAAAAAAAACAAAACAAAA-TGGAG	24	0	3	3.94737	AAAGG-AAAAAAAAAAAAAAAAAAACAAAA-TGGAG
chr1	1q32.1:_GPR37L1	202097701	13	4	3.25	GGGTG-GGGA-AGGCC	4	13.13	2	71	13	48	67.6056	GGGTG-GGGAGGGAGGGAG-AGGCC	13	0	13	18.3099	GGGTG-GGGGGGGAGGGAG-AGGCC	13	0	7	9.85915	GGGGG-GGGGGGGGGGGAG-GGGCC	13	0	3	4.22535	GGGGG-GGGAGGGGGGGAG-AGGCC
chr1	1q32.1:_ARL8A	202103335	15	4	3.75	CTGCT-GGGA-CTGGG	3	15	1	80	15	71	88.75	CTGCT-GGGAGGGAGGCAGGG-CTGGG	15	0	6	7.5	CTGCT-GGGGGGGAGGCAGGG-CTGGG	15	0	3	3.75	CTGCT-GGGAGGGGGGCAGGG-CTGGG
chr1	1q32.1:_SYT2	202574839	16	3	5.33333	GCATC-GTG-CAGGA	4	16	1	129	16	105	81.3953	GCATC-GTGGCGGTGGTGGTGG-CAGGA	16	0	12	9.30233	GCATC-GTGGCGGTGGTGGGGG-CAGGA	16	0	9	6.97674	GCATC-GTGGCGGTGGGGGTGG-CAGGA	16	0	3	2.32558	GCATC-GTGGCGGTGGGGGGGG-CAGGA
chr1	1q32.1:_KLHL12	202861212	13	1	13	CCTGG-A-GACTT	4	15.14	2	73	15	45	61.6438	CCTGG-AAAAAAAAAAAAAAA-GACTT	14	-1	17	23.2877	CCTGG-AAAAAAAAAAAAAA-GACTT	16	1	6	8.21918	CCTGG-AAAAAAAAAAAAAAAA-GACTT	13	-2	5	6.84932	CCTGG-AAAAAAAAAAAAA-GACTT
chr1	1q32.1:_ATP2B4	203596269	15	5	3	TGGTC-ACCCT-CATCC	3	15	1	69	15	62	89.8551	TGGTC-ACCCCACCCTACCCT-CATCC	15	0	4	5.7971	TGGTC-CCCCCACCCTACCCT-CATCC	15	0	3	4.34783	TGGTC-ACCCCCCCCTACCCT-CATCC
chr1	1q32.1:_PLEKHA6	204190023	13	1	13	ACTTT-A-GAGAC	3	13	1	53	13	45	84.9057	ACTTT-AAAAAAAAAAAAA-GAGAC	12	-1	5	9.43396	ACTTT-AAAAAAAAAAAA-GAGAC	14	1	3	5.66038	ACTTT-AAAAAAAAAAAAAA-GAGAC
chr1	1q32.1:_PIK3C2B	204392576	17	1	17	TCTCC-A-TCCAT	4	17.16	2	76	17	40	52.6316	TCTCC-AAAAAAAAAAAAAAAAA-TCCAT	16	-1	19	25	TCTCC-AAAAAAAAAAAAAAAA-TCCAT	18	1	9	11.8421	TCTCC-AAAAAAAAAAAAAAAAAA-TCCAT	15	-2	8	10.5263	TCTCC-AAAAAAAAAAAAAAA-TCCAT
chr1	1q32.1:_DSTYK	205112267	26	1	26	CCTTC-T-GAGAT	4	26	1	64	26	48	75	CCTTC-TTTTTCTTTTTCTTTTTTTTTTTTTT-GAGAT	25	-1	8	12.5	CCTTC-TTTTTCTTTTTCTTTTTTTTTTTTT-GAGAT	27	1	5	7.8125	CCTTC-TTTTTCTTTTTCTTTTTTTTTTTTTTT-GAGAT	24	-2	3	4.6875	CCTTC-TTTTTCTTTTTCTTTTTTTTTTTT-GAGAT
chr1	1q32.1:_SRGAP2	206636490	12	1	12	TAGGA-T-AATCC	4	13.12	2	79	13	34	43.038	TAGGA-TTTTTTTTTTTTT-AATCC	12	-1	30	37.9747	TAGGA-TTTTTTTTTTTT-AATCC	14	1	10	12.6582	TAGGA-TTTTTTTTTTTTTT-AATCC	11	-2	5	6.32911	TAGGA-TTTTTTTTTTT-AATCC
chr1	1q32.1:_FAIM3	207077643	18	1	18	GATAC-T-AGAGG	4	18.17	2	44	18	26	59.0909	GATAC-TTTTTTTTTTTTTTTTTT-AGAGG	17	-1	9	20.4545	GATAC-TTTTTTTTTTTTTTTTT-AGAGG	19	1	6	13.6364	GATAC-TTTTTTTTTTTTTTTTTTT-AGAGG	16	-2	3	6.81818	GATAC-TTTTTTTTTTTTTTTT-AGAGG
chr1	1q32.2:_YOD1	207218943	15	1	15	TTGTC-A-TCACT	3	15	1	27	15	19	70.3704	TTGTC-AAAAAAAAAAAAAAA-TCACT	16	1	4	14.8148	TTGTC-AAAAAAAAAAAAAAAA-TCACT	14	-1	4	14.8148	TTGTC-AAAAAAAAAAAAAA-TCACT
chr1	1q32.2:_PFKFB2	207249588	26	1	26	GTTAC-T-ATGAG	6	26.26	2	48	26	23	47.9167	GTTAC-TTTTTTTTTCTTTTTTTTTTTTTTTT-ATGAG	26	0	9	18.75	GTTTC-TTTTTTTTTTTTTTTTTTTTTTTTTT-ATGAG	25	-1	7	14.5833	GTTAC-TTTTTTTTTCTTTTTTTTTTTTTTT-ATGAG	27	1	3	6.25	GTTAC-TTTTTTTTTCTTTTTTTTTTTTTTTTT-ATGAG	27	1	3	6.25	GTTAC-TTTTTTTTTTTTTTTTTTTTTTTTTTT-ATGAG	24	-2	3	6.25	GTTAC-TTTTTTTTTCTTTTTTTTTTTTTT-TGAGC
chr1	1q32.2:_LOC642587	209602343	13	1	13	CTTAC-T-CTGAC	3	13	1	79	13	68	86.0759	CTTAC-TTTTTTTTTTTTT-CTGAC	12	-1	7	8.86076	CTTAC-TTTTTTTTTTTT-CTGAC	14	1	4	5.06329	CTTAC-TTTTTTTTTTTTTT-CTGAC
chr1	1q32.2:_C1orf107	210026705	15	1	15	GGATC-T-GAGAT	3	15	1	25	15	19	76	GGATC-TTTTTTTTTTTTTTT-GAGAT	14	-1	3	12	GGATC-TTTTTTTTTTTTTT-GAGAT	13	-2	3	12	GGATC-TTTTTTTTTTTTT-GAGAT
chr1	1q32.3:_NEK2	211836193	11	1	11	AACAG-A-GAATA	3	12	1	40	12	31	77.5	AACAG-AAAAAAAAAAAA-GAATA	13	1	5	12.5	AACAG-AAAAAAAAAAAAA-GAATA	11	-1	4	10	AACAG-AAAAAAAAAAA-GAATA
chr1	1q32.3:_DTL	212277937	10	1	10	CCATG-A-GATTG	3	10	1	71	10	64	90.1408	CCATG-AAAAAAAAAA-GATTG	11	1	4	5.6338	CCATG-AAAAAAAAAAA-GATTG	9	-1	3	4.22535	CCATG-AAAAAAAAA-GATTG
chr1	1q32.3:_NSL1	212905371	18	1	18	CCCAA-T-ACTGA	5	17.18	2	130	17	60	46.1538	CCCAA-TTTTTTTTTTTTTTTTT-ACTGA	18	1	38	29.2308	CCCAA-TTTTTTTTTTTTTTTTTT-ACTGA	16	-1	25	19.2308	CCCAA-TTTTTTTTTTTTTTTT-ACTGA	19	2	4	3.07692	CCCAA-TTTTTTTTTTTTTTTTTTT-ACTGA	15	-2	3	2.30769	CCCAA-TTTTTTTTTTTTTTT-ACTGA
chr1	1q32.3:_NSL1	212911367	14	1	14	CTCTC-T-CCTAG	4	14.14	2	52	14	23	44.2308	TCTCT-CTTTTTTTTTTTTT-CCTAG	14	0	17	32.6923	CTCTC-TTTTTTTTTTTTTT-CCTAG	13	-1	7	13.4615	CTCTC-TTTTTTTTTTTTT-CCTAG	14	0	5	9.61538	CTCTC-TCTTTTTTTTTTTT-CCTAG
chr1	1q32.3:_VASH2	213163405	13	1	13	AAGTT-A-GCTCA	3	13	1	56	13	47	83.9286	AAGTT-AAAAAAAAAAAAA-GCTCA	12	-1	6	10.7143	AAGTT-AAAAAAAAAAAA-GCTCA	14	1	3	5.35714	AAGTT-AAAAAAAAAAAAAA-GCTCA
chr1	1q41:_ESRRG	216678796	11	1	11	GATGA-T-AATTC	3	11	1	42	11	34	80.9524	GATGA-TTTTTTTTTTT-AATTC	10	-1	5	11.9048	GATGA-TTTTTTTTTT-AATTC	12	1	3	7.14286	GATGA-TTTTTTTTTTTT-AATTC
chr1	1q41:_RRP15	218506211	17	1	17	TTTTG-A-GTGCA	5	17.16	2	111	17	75	67.5676	TTTTG-AAAAAAAAAAAAAAAAA-GTGCA	16	-1	22	19.8198	TTTTG-AAAAAAAAAAAAAAAA-GTGCA	18	1	6	5.40541	TTTTG-AAAAAAAAAAAAAAAAAA-GTGCA	15	-2	4	3.6036	TTTTG-AAAAAAAAAAAAAAA-GTGCA	19	2	4	3.6036	TTTTG-AAAAAAAAAAAAAAAAAAA-GTGCA
chr1	1q42.12:_ENAH	225681767	19	1	19	AGAGC-A-CAGCT	4	21.2	2	16	21	4	25	AGAGC-AAAAAAAAAAAAAAAAAAAAA-CAGCT	20	-1	4	25	AGAGC-AAAAAAAAAAAAAAAAAAAA-AAGCT	23	2	4	25	AGAGC-AAAAAAAAAAAAAAAAAAAAAAA-CAGCT	19	-2	4	25	AGAGC-AAAAAAAAAAAAAAAAAAA-CAGTT
chr1	1q42.13:_OBSCN	228432059	13	5	2.6	CGGGG-GCCAT-TGAGC	7	13	1	204	13	167	81.8627	CGGGG-GCCAGTGCCATGC-TGAGC	13	0	13	6.37255	CGGGG-GCCAGGGCCATGC-TGAGC	13	0	7	3.43137	CGGGG-GCCCGTGCCATGC-TGAGC	13	0	5	2.45098	CGGGG-GGCAGTGCCATGC-TGAGC	13	0	4	1.96078	CGGGG-GCCAGTGCCCTGC-TGAGC	13	0	4	1.96078	CGGGG-GGCAGTGCCCTGC-TGAGC	13	0	4	1.96078	CGGGG-GGCAGGGCCATGC-TGAGC
chr1	1q42.13:_OBSCN	228432085	13	6	2.16667	GAGGT-GGCCCA-ACGGA	6	13	1	271	13	217	80.0738	GAGGT-GGCCCAGGCCCAG-ACGGA	13	0	14	5.16605	GAGGG-GGCCCAGGCCCCG-ACGGA	13	0	14	5.16605	GGGGG-GGCCCCGGCCCCG-ACGGA	13	0	12	4.42804	GAGGG-GGGCCAGGCCCAG-ACGGG	13	0	11	4.05904	GAGGG-GGCCCCGGCCCAG-ACGGA	13	0	3	1.10701	GAGGG-GGGCCAGGCCCCG-ACGGA
chr1	1q42.13:_OBSCN	228437754	13	6	2.16667	GAGGT-GGCCCA-ACAGA	4	13	1	177	13	163	92.0904	GAGGT-GGCCCAGGCCCAG-ACAGA	13	0	8	4.51977	GAGGT-GGCCCAGGCCCCG-ACAGA	13	0	3	1.69492	GAGGG-GGGCCAGGCCCAG-ACAGA	13	0	3	1.69492	GAGGG-GGCCCCGGCCCAG-ACAGA
chr1	1q42.13:_HIST3H3	228612899	14	6	2.33333	CGGGC-CGGTAG-CTTCT	3	14	1	141	14	132	93.617	CGGGC-CGGTAGCGGTGCGG-CTTCT	14	0	5	3.5461	CGGGC-CGGGAGCGGTGCGG-CTTCT	14	0	4	2.83688	CGGGC-CGGTAGCGGGGCGG-CTTCT
chr1	1q42.2:_C1orf198	230974261	16	1	16	CATTT-A-GAAGA	4	16.16	2	76	16	42	55.2632	CATTT-TAAAAAAAAAAAAAAA-GAAGA	16	0	20	26.3158	CATTT-AAAAAAAAAAAAAAAA-GAAGA	15	-1	8	10.5263	CATTT-AAAAAAAAAAAAAAA-GAAGA	15	-1	6	7.89474	CATTT-TAAAAAAAAAAAAAA-GAAGA
chr1	1q42.2:_SIPA1L2	232534304	14	1	14	AGTGC-T-AATCC	4	14	1	71	14	55	77.4648	AGTGC-TTTTTTTTTTTTTT-AATCC	13	-1	10	14.0845	AGTGC-TTTTTTTTTTTTT-AATCC	15	1	3	4.22535	AGTGC-TTTTTTTTTTTTTTT-AATCC	12	-2	3	4.22535	AGTGC-TTTTTTTTTTTT-AATCC
chr1	1q42.3:_IRF2BP2	234742205	20	1	20	GTCTT-A-CCCCA	4	20	1	69	20	58	84.058	GTCTT-AAAAAAAAAAAAACAAAAAA-CCCCA	19	-1	4	5.7971	GTCTT-AAAAAAAAAAAACAAAAAA-CCCCA	20	0	4	5.7971	GTCTT-AAAAAAAAAAAAAAAAAAAA-CCCCA	21	1	3	4.34783	GTCTT-AAAAAAAAAAAAAACAAAAAA-CCCCA
chr1	1q42.3:_TOMM20	235275028	12	1	12	TATAC-T-GCCTA	4	12	1	146	12	135	92.4658	TATAC-TTTTTTTTTTTT-GCCTA	10	-2	4	2.73973	TATAC-TTTTTTTTTT-GCCTA	11	-1	4	2.73973	TATAC-TTTTTTTTTTT-GCCTA	13	1	3	2.05479	TATAC-TTTTTTTTTTTTT-GCCTA
chr1	1q43:_CEP170	243288182	11	1	11	TTACC-T-GTATT	3	11	1	292	11	261	89.3836	TTACC-TTTTTTTTTTT-GTATT	10	-1	21	7.19178	TTACC-TTTTTTTTTT-GTATT	12	1	10	3.42466	TTACC-TTTTTTTTTTTT-GTATT
chr1	1q44:_HNRNPU	245017465	14	1	14	GTGAT-A-GTCAC	5	15.14	2	109	15	47	43.1193	GTGAT-AAAAAAAAAAAAAAA-GTCAC	14	-1	46	42.2018	GTGAT-AAAAAAAAAAAAAA-GTCAC	13	-2	10	9.17431	GTGAT-AAAAAAAAAAAAA-GTCAC	16	1	3	2.75229	GTGAT-AAAAAAAAAAAAAAAA-GTCAC	12	-3	3	2.75229	GTGAT-AAAAAAAAAAAA-GTCAC
chr1	1q44:_SH3BP5L	249119357	11	5	2.2	AAGTT-CTTCC-GCCAC	3	11	1	44	11	32	72.7273	AAGTT-CTTCCCTTCCC-GCCAC	11	0	6	13.6364	AAGTT-CTCCCCTTCCC-GCCAC	11	0	6	13.6364	AAGTT-CTCCCCTCCCC-GCCAC
chr1	1q44:_SH3BP5L	249120081	16	1	16	AATCT-C-GCAAC	3	16	1	48	16	40	83.3333	AATCT-CCCCCCCTCCCTCCCC-GCAAC	16	0	5	10.4167	AATCT-CCCCCCCTCCCCCCCC-GCAAC	16	0	3	6.25	AATCT-CCCCCCCCCCCCCCCC-GCAAC
chr2	2p25.3:_PXDN	1636939	18	1	18	GATTC-T-AACGC	4	18.19	2	52	18	26	50	GATTC-TTTTTTTTTTTTTTTTTT-AACGC	19	1	11	21.1538	GATTC-TTTTTTTTTTTTTTTTTTT-AACGC	17	-1	8	15.3846	GATTC-TTTTTTTTTTTTTTTTT-AACGC	20	2	7	13.4615	GATTC-TTTTTTTTTTTTTTTTTTTT-AACGC
chr2	2p25.2:_SOX11	5834578	21	6	3.5	GCAGA-GGGGGC-AGGTA	3	21	1	39	21	29	74.359	GCAGA-GGGGGCGGGGCGGGGGAGGGG-AGGTA	21	0	6	15.3846	GCAGA-GGGGGGGGGGCGGGGGAGGGG-AGGTA	21	0	4	10.2564	GCAGG-GGGGGCGGGGGGGGGGAGGGG-AGGTA
chr2	2p25.2:_SOX11	5835698	19	1	19	GCCTG-T-GTGCT	5	19.18	2	87	19	42	48.2759	GCCTG-TTTTTTTTTTTTTTTTTTT-GTGCT	18	-1	20	22.9885	GCCTG-TTTTTTTTTTTTTTTTTT-GTGCT	17	-2	12	13.7931	GCCTG-TTTTTTTTTTTTTTTTT-GTGCT	20	1	9	10.3448	GCCTG-TTTTTTTTTTTTTTTTTTTT-GTGCT	16	-3	4	4.5977	GCCTG-TTTTTTTTTTTTTTTT-GTGCT
chr2	2p25.2:_LOC150622	6108867	12	1	12	AAAGA-T-ACTTA	3	13	1	135	13	112	82.963	AAAGA-TTTTTTTTTTTTT-ACTTA	12	-1	19	14.0741	AAAGA-TTTTTTTTTTTT-ACTTA	14	1	4	2.96296	AAAGA-TTTTTTTTTTTTTT-ACTTA
chr2	2p25.2:_LOC400940	6128130	12	2	6	CAGTG-CA-ACCCA	3	12	1	277	12	271	97.8339	CAGTG-CACACACACACA-ACCCA	12	0	3	1.08303	CAGTG-CACACACACAAA-CCCCA	10	-2	3	1.08303	CAGTG-CACACACACA-ACCCA
chr2	2p25.2:_RSAD2	7036664	12	1	12	AATGC-T-GCCTT	4	14	1	82	14	62	75.6098	AATGC-TTTTTTTTTTTTTT-GCTTT	13	-1	12	14.6341	AATGC-TTTTTTTTTTTTT-GCTTT	15	1	4	4.87805	AATGC-TTTTTTTTTTTTTTT-GCTTT	12	-2	4	4.87805	AATGC-TTTTTTTTTTTT-TGCTT
chr2	2p25.1:_ITGB1BP1	9546208	12	2	6	CTTCA-GT-CACTG	8	12	1	2701	12	2586	95.7423	CTTCA-GTGTGTGTTTGT-CACTG	8	-4	89	3.29508	CTTCA-GTGTGTGT-CACTG	12	0	6	0.22214	CTTCA-GTGGGTGTTTGT-CACTG	12	0	5	0.185117	CTTCA-ATGTGTGTTTGT-CACTG	12	0	5	0.185117	CTTCA-GTGTGGGTTTGT-CACTG	9	-3	4	0.148093	CTTCA-GTGTGTGTT-ACTGA	12	0	3	0.11107	CTTCA-GTGTGTGTGTGT-CACTG	12	0	3	0.11107	CTTCA-GTGAGTGTTTGT-CACTG
chr2	2p25.1:_ITGB1BP1	9546264	12	2	6	CTTCA-GT-CACTG	13	12	1	3485	12	3394	97.3888	CTTCA-GTGTGTGTTTGT-CACTG	12	0	22	0.631277	CTTCA-GTGTGGGTTTGT-CACTG	8	-4	17	0.487805	CTTCA-GTGTGTGT-CACTG	12	0	13	0.373027	CTTCA-GTGGGTGTTTGT-CACTG	12	0	8	0.229555	CTTCA-GGGTGTGTTTGT-CACTG	12	0	8	0.229555	CTTCA-GTGAGTGTTTGT-CACTG	9	-3	4	0.114778	CTTCA-GTGTGTGTT-ACTGA	12	0	4	0.114778	CTTCA-GTGTGAGTTTGT-CACTG
chr2	2p25.1:_ITGB1BP1	9546320	12	2	6	CTTCA-GT-CACTG	16	12	1	2727	12	2423	88.8522	CTTCA-GTGTGTGTTTGT-CACTG	8	-4	226	8.2875	CTTCA-GTGTGTGT-CACTG	12	0	15	0.550055	CTTCA-GTGTGGGTTTGT-CACTG	9	-3	14	0.513385	CTTCA-GTGTGTGTT-ACTGA	12	0	7	0.256692	CTTCA-GTGGGTGTTTGT-CACTG	12	0	6	0.220022	CTTCA-GGGTGTGTTTGT-CACTG	12	0	5	0.183352	CTTCA-GTGTGTGTTTGA-CACTG	8	-4	4	0.146681	CTTCA-GTGTTTGT-CACTG
chr2	2p25.1:_ITGB1BP1	9546376	12	2	6	CTTCA-GT-CACTG	14	12	1	3646	12	3562	97.6961	CTTCA-GTGTGTGTTTGT-CACTG	8	-4	14	0.383982	CTTCA-GTGTGTGT-CACTG	12	0	14	0.383982	CTTCA-GTGTGGGTTTGT-CACTG	12	0	12	0.329128	CTTCA-GTGGGTGTTTGT-CACTG	12	0	11	0.3017	CTTCA-GTGTTTGTTTGT-CACTG	12	0	5	0.137137	CTTCA-GAGTGTGTTTGT-CACTG	12	0	5	0.137137	CTTCA-GTGAGTGTTTGT-CACTG	12	0	4	0.109709	CTTCA-GGGTGTGTTTGT-CACTG
chr2	2p25.1:_ITGB1BP1	9546600	12	2	6	CTTCA-GT-CACTG	4	12	1	1996	12	1893	94.8397	CTTCA-GTGTGTGTTTGT-CACTG	8	-4	91	4.55912	CTTCA-GTGTGTGT-CACTG	12	0	7	0.350701	CTTCA-GTCTGTGTTTGT-CACTG	12	0	5	0.250501	CTTCA-TTGTGTGTTTGT-CACTG
chr2	2p25.1:_TAF1B	9989571	11	1	11	GGCTT-A-CAATA	3	11	1	60	11	52	86.6667	GGCTT-AAAAAAAAAAA-CAATA	10	-1	4	6.66667	GGCTT-AAAAAAAAAA-CAATA	12	1	4	6.66667	GGCTT-AAAAAAAAAAAA-CAATA
chr2	2p24.2:_GEN1	17935495	11	1	11	TTTCC-T-CCTTT	3	11	1	34	11	27	79.4118	TTTCC-TTTTTTTTTTT-CCTTT	10	-1	4	11.7647	TTTCC-TTTTTTTTTT-CCTTT	12	1	3	8.82353	TTTCC-TTTTTTTTTTTT-CCTTT
chr2	2p24.2:_NT5C1B	18744333	14	1	14	GGGTC-T-CCATA	4	14	1	108	14	85	78.7037	GGGTC-TTTTTTTTTTTTTT-CCATA	13	-1	15	13.8889	GGGTC-TTTTTTTTTTTTT-CCATA	15	1	5	4.62963	GGGTC-TTTTTTTTTTTTTTT-CCATA	12	-2	3	2.77778	GGGTC-TTTTTTTTTTTT-CCATA
chr2	2p24.1:_SDC1	20401859	17	1	17	AGTTT-A-GTCTT	4	16.15	2	113	16	71	62.8319	AGTTT-AAAAAAAAAAAAAAAA-GTCTT	15	-1	25	22.1239	AGTTT-AAAAAAAAAAAAAAA-GTCTT	17	1	12	10.6195	AGTTT-AAAAAAAAAAAAAAAAA-GTCTT	14	-2	5	4.42478	AGTTT-AAAAAAAAAAAAAA-GTCTT
chr2	2p23.3:_NCOA1	24991386	25	1	25	GGAGC-A-GGAGT	5	25.23	2	33	25	17	51.5152	GGAGC-AAAAAAAAAAAAAAAAAAAAAAAAA-GGAGT	23	-2	5	15.1515	GGAGC-AAAAAAAAAAAAAAAAAAAAAAA-GGAGT	24	-1	5	15.1515	GGAGC-AAAAAAAAAAAAAAAAAAAAAAAA-GGAGT	26	1	3	9.09091	GGAGC-AAAAAAAAAAAAAAAAAAAAAAAAAA-GGAGT	22	-3	3	9.09091	GGAGC-AAAAAAAAAAAAAAAAAAAAAA-GGAGT
chr2	2p23.3:_DNAJC27	25167222	23	1	23	GCTCC-T-AAAAA	3	23	1	65	23	55	84.6154	GCTCC-TTTTTTTTTTTTTTCTTTTTTTT-AAAAA	22	-1	6	9.23077	GCTCC-TTTTTTTTTTTTTCTTTTTTTT-AAAAA	24	1	4	6.15385	GCTCC-TTTTTTTTTTTTTTTCTTTTTTTT-AAAAA
chr2	2p23.3:_EFR3B	25378727	13	1	13	TTTAA-T-CTAGA	3	13	1	37	13	28	75.6757	TTTAA-TTTTTTTTTTTTT-CTAGA	12	-1	6	16.2162	TTTAA-TTTTTTTTTTTT-CTAGA	14	1	3	8.10811	TTTAA-TTTTTTTTTTTTTT-CTAGA
chr2	2p23.3:_DNMT3A	25505024	12	1	12	CTAGC-T-CATGA	3	12	1	25	12	19	76	CTAGC-TTTTTTTTTTTT-CATGA	13	1	3	12	CTAGC-TTTTTTTTTTTTT-CATGA	11	-1	3	12	CTAGC-TTTTTTTTTTT-CATGA
chr2	2p23.3:_C2orf18	27001806	18	1	18	TTATA-T-GAGAC	3	18	1	37	18	26	70.2703	TTATA-TTTTCTTTTTTTTTTTTT-GAGAC	19	1	6	16.2162	TTATA-TTTTCTTTTTTTTTTTTTT-GAGAC	17	-1	5	13.5135	TTATA-TTTTCTTTTTTTTTTTT-GAGAC
chr2	2p23.3:_DPYSL5	27170939	44	2	22	CCTGC-CA-GGCTT	5	40.38	2	69	40	37	53.6232	CCTGC-CACCACACACACACACACACACACACACACACACACGCAT-GGCTT	38	-2	14	20.2899	CCTGC-CACCACACACACACACACACACACACACACACACGCAT-GGCTT	44	4	8	11.5942	CCTGC-CACCACACACACACACACACACACACACACACACACACACGCAT-GGCTT	46	6	7	10.1449	CCTGC-CACCACACACACACACACACACACACACACACACACACACACGCAT-GGCTT	36	-4	3	4.34783	CCTGC-CACCACACACACACACACACACACACACACACGCAT-GGCTT
chr2	2p23.1:_LBH	30481452	18	6	3	ACCTT-CCCAGC-AGCCA	3	18	1	137	18	126	91.9708	ACCTT-CCCTGCCCCAGCCCCAGC-AGCCA	18	0	8	5.83942	CCCTC-CCCTCCCCCAGCCCCAGC-AGCCA	18	0	3	2.18978	CCCTC-CCCTCCCCCACCCCCAGC-AGCCA
chr2	2p22.3:_MYADML	33951300	23	1	23	CTGAC-T-GATAC	5	23.25	2	47	23	13	27.6596	CTGAC-TTTTTTTTTTTTTTTTTTTTTTT-GATAC	25	2	12	25.5319	CTGAC-TTTTTTTTTTTTTTTTTTTTTTTTT-GATAC	26	3	10	21.2766	CTGAC-TTTTTTTTTTTTTTTTTTTTTTTTTT-GATAC	24	1	9	19.1489	CTGAC-TTTTTTTTTTTTTTTTTTTTTTTT-GATAC	27	4	3	6.38298	CTGAC-TTTTTTTTTTTTTTTTTTTTTTTTTTT-GATAC
chr2	2p22.2:_CRIM1	36777378	18	1	18	CTGGA-T-CAAAC	5	18.17	2	39	18	16	41.0256	CTGGA-TTTTTTTTTTTTTTTTTT-CAAAC	17	-1	11	28.2051	CTGGA-TTTTTTTTTTTTTTTTT-CAAAC	16	-2	5	12.8205	CTGGA-TTTTTTTTTTTTTTTT-CAAAC	19	1	4	10.2564	CTGGA-TTTTTTTTTTTTTTTTTTT-CAAAC	15	-3	3	7.69231	CTGGA-TTTTTTTTTTTTTTT-CAAAC
chr2	2p22.2:_CDC42EP3	37871767	17	1	17	GACTT-A-TCTGA	4	17.16	2	55	17	24	43.6364	GACTT-AAAAAAAAAAAAAAAAA-TCTGA	16	-1	22	40	GACTT-AAAAAAAAAAAAAAAA-TCTGA	18	1	6	10.9091	GACTT-AAAAAAAAAAAAAAAAAA-TCTGA	15	-2	3	5.45455	GACTT-AAAAAAAAAAAAAAA-TCTGA
chr2	2p22.2:_ATL2	38522141	14	1	14	TTGGT-G-TGAGA	3	14	1	55	14	47	85.4545	TTGGT-GGGCGGGGGGGGGG-TGAGA	13	-1	5	9.09091	TTGGT-GGGCGGGGGGGGG-TGAGA	15	1	3	5.45455	TTGGT-GGGCGGGGGGGGGGG-TGAGA
chr2	2p22.1:_SFRS7	38978465	8	2	4	AGCTG-AC-CTTCA	4	8.8	2	98	8	67	68.3673	AGCTG-ACACACAC-CTTCA	8	0	24	24.4898	AGCTG-ACACACCC-CTTCC	8	0	4	4.08163	AGCTG-ACACCCCC-CTTCC	8	0	3	3.06122	AGCTG-ACACCCAC-CTTCC
chr2	2p21:_EML4	42557760	16	1	16	ACTAC-T-CCTGA	5	16.15	2	92	16	50	54.3478	ACTAC-TTTTTTTTTTTTTTTT-CCTGA	15	-1	22	23.913	ACTAC-TTTTTTTTTTTTTTT-CCTGA	14	-2	10	10.8696	ACTAC-TTTTTTTTTTTTTT-CCTGA	13	-3	6	6.52174	ACTAC-TTTTTTTTTTTTT-CCTGA	17	1	4	4.34783	ACTAC-TTTTTTTTTTTTTTTTT-CCTGA
chr2	2p21:_ZFP36L2	43451131	16	1	16	AAGTG-T-GTTCT	3	16	1	57	16	43	75.4386	AAGTG-TTTTTTTTTTTTTTTT-GTTCT	15	-1	10	17.5439	AAGTG-TTTTTTTTTTTTTTT-GTTCT	17	1	4	7.01754	AAGTG-TTTTTTTTTTTTTTTTT-GTTCT
chr2	2p21:_C2orf34	44999604	16	1	16	CTTCA-T-GGTCT	4	16	1	34	16	21	61.7647	CTTCA-TTTTTTTTTTTTTTTT-GGTCT	15	-1	5	14.7059	CTTCA-TTTTTTTTTTTTTTT-GGTCT	17	1	4	11.7647	CTTCA-TTTTTTTTTTTTTTTTT-GGTCT	14	-2	4	11.7647	CTTCA-TTTTTTTTTTTTTT-GGTCT
chr2	2p21:_EPAS1	46612327	17	1	17	CAGGG-T-AAGCT	3	15	1	82	15	70	85.3659	CAGGG-TTTTTTTTTTTGTTT-AAGCT	14	-1	7	8.53659	CAGGG-TTTTTTTTTTGTTT-AAGCT	16	1	5	6.09756	CAGGG-TTTTTTTTTTTTGTTT-AAGCT
chr2	2p21:_CRIPT	46852121	18	1	18	CAAAC-T-ACCTC	4	17.16	2	50	17	22	44	CAAAC-TTTTTTTTTTTTTTTTT-ACCTC	16	-1	13	26	CAAAC-TTTTTTTTTTTTTTTT-ACCTC	18	1	12	24	CAAAC-TTTTTTTTTTTTTTTTTT-ACCTC	15	-2	3	6	CAAAC-TTTTTTTTTTTTTTT-ACCTC
chr2	2p16.2:_SPTBN1	54895818	15	1	15	GTTGA-T-AATTT	3	15	1	115	15	86	74.7826	GTTGA-TTTTTTTTTTTTTTT-AATTT	14	-1	21	18.2609	GTTGA-TTTTTTTTTTTTTT-AATTT	16	1	8	6.95652	GTTGA-TTTTTTTTTTTTTTTT-AATTT
chr2	2p16.2:_SPTBN1	54896378	12	1	12	TTCAA-T-GCTGA	4	13.14	2	36	13	21	58.3333	TTCAA-TTTTTTTTTTTTT-GCTGA	14	1	6	16.6667	TTCAA-TTTTTTTTTTTTTT-GCTGA	15	2	6	16.6667	TTCAA-TTTTTTTTTTTTTTT-GCTGA	12	-1	3	8.33333	TTCAA-TTTTTTTTTTTT-GCTGA
chr2	2p16.1:_BCL11A	60688937	12	3	4	GGCTG-GGA-GGCGG	3	12	1	86	12	75	87.2093	GGCTG-GGAGGGAGGAGG-GGCGG	12	0	8	9.30233	GGCTG-GGAGGGAGGGGG-GGCGG	12	0	3	3.48837	GGCTG-GGGGGGAGGAGG-GGGGG
chr2	2p16.1:_PEX13	61276333	15	1	15	GTAAA-T-ACAAC	3	15	1	42	15	35	83.3333	GTAAA-TTTTTTTTTTTTTTT-ACAAC	14	-1	4	9.52381	GTAAA-TTTTTTTTTTTTTT-ACAAC	16	1	3	7.14286	GTAAA-TTTTTTTTTTTTTTTT-ACAAC
chr2	2p15:_LOC100132215	63271397	18	1	18	CCTTC-A-CGCCC	5	18.17	2	49	18	23	46.9388	CCTTC-AAAAAAAAAAAAAAAAAA-CGCCC	17	-1	13	26.5306	CCTTC-AAAAAAAAAAAAAAAAA-CGCCC	19	1	6	12.2449	CCTTC-AAAAAAAAAAAAAAAAAAA-CGCCC	16	-2	4	8.16327	CCTTC-AAAAAAAAAAAAAAAA-CGCCC	20	2	3	6.12245	CCTTC-AAAAAAAAAAAAAAAAAAAA-CGCCC
chr2	2p15:_UGP2	64068126	16	6	2.66667	CGAAT-GGAGGG-TGTTT	3	16	1	47	16	41	87.234	CGAAT-GGAGGGGGAGGGGAGG-TGTTT	16	0	3	6.38298	CGAAT-GGAGGGGGAGGGGGGG-GGTTT	16	0	3	6.38298	CGAAT-GGAGGGGGGGGGGGGG-GGTTT
chr2	2p14:_SERTAD2	64859378	18	1	18	GAGTC-T-ACATT	4	17.18	2	43	17	14	32.5581	GAGTC-TTTTTTTTTTTTTTTTT-ACATT	18	1	13	30.2326	GAGTT-TTTTTTTTTTTTTTTTTT-ACATT	16	-1	13	30.2326	GAGTC-TTTTTTTTTTTTTTTT-ACATT	15	-2	3	6.97674	GAGTC-TTTTTTTTTTTTTTT-ACATT
chr2	2p14:_ACTR2	65498036	12	1	12	TCAGG-A-TTCTG	3	12	1	75	12	69	92	TCAGG-AAAAAAAAAAAA-TTCTG	11	-1	3	4	TCAGG-AAAAAAAAAAA-TTCTG	13	1	3	4	TCAGG-AAAAAAAAAAAAA-TTCTG
chr2	2p13.3:_AAK1	69870218	24	1	24	CTAGA-T-AAGAA	5	24.25	2	40	24	18	45	CTAGA-TTTTTTTTTTTTTTTTTTTTTTTT-AAGAA	25	1	7	17.5	CTAGA-TTTTTTTTTTTTTTTTTTTTTTTTT-AAAAA	23	-1	6	15	CTAGA-TTTTTTTTTTTTTTTTTTTTTTT-AAGAA	24	0	6	15	TCTAG-ATTTTTTTTTTTTTTTTTTTTTTT-AAGAA	24	0	3	7.5	TTCTA-GATTTTTTTTTTTTTTTTTTTTTT-AAGAA
chr2	2p13.3:_TIA1	70439449	11	1	11	TTTGG-T-AACAT	3	11	1	72	11	66	91.6667	TTTGG-TTTTTTTTTTT-AACAT	12	1	3	4.16667	TTTGG-TTTTTTTTTTTT-AACAT	10	-1	3	4.16667	TTTGG-TTTTTTTTTT-AACAT
chr2	2p12:_LRRTM4	77744818	21	1	21	GAAGG-A-GAAGC	3	20	1	72	20	59	81.9444	GAAGG-AAACAAAAAAAAAAAAGAAA-GAAGC	19	-1	7	9.72222	GAAGG-AAACAAAAAAAAAAAGAAA-GAAGC	21	1	6	8.33333	GAAGG-AAACAAAAAAAAAAAAAGAAA-GAAGC
chr2	2p11.2:_KCMF1	85283237	13	1	13	TTGTT-A-TCCAC	3	13	1	82	13	75	91.4634	TTGTT-AAAAAAAAAAAAA-TCCAC	12	-1	4	4.87805	TTGTT-AAAAAAAAAAAA-TCCAC	14	1	3	3.65854	TTGTT-AAAAAAAAAAAAAA-TCCAC
chr2	2p11.2:_KCMF1	85284303	14	1	14	GTCTC-A-TTAAA	3	14	1	45	14	35	77.7778	GTCTC-AAAAAAAAAAAAAA-TTAAA	13	-1	6	13.3333	GTCTC-AAAAAAAAAAAAA-TTAAA	15	1	4	8.88889	GTCTC-AAAAAAAAAAAAAAA-TTAAA
chr2	2p11.2:_PTCD3	86366927	11	1	11	CCAAG-A-GCAAA	3	11	1	45	11	35	77.7778	CCAAG-AAAAAAAAAAA-GCAAA	10	-1	6	13.3333	CCAAG-AAAAAAAAAA-GCAAA	12	1	4	8.88889	CCAAG-AAAAAAAAAAAA-GCAAA
chr2	2p11.2:_PTCD3	86367351	19	1	19	AAAGC-A-CCAGT	5	19.17	2	40	19	19	47.5	AAAGC-AAAAAAAAAAAAAAAAAAA-CCAGT	17	-2	9	22.5	AAAGC-AAAAAAAAAAAAAAAAA-CCAGT	18	-1	5	12.5	AAAGC-AAAAAAAAAAAAAAAAAA-CCAGT	20	1	4	10	AAAGC-AAAAAAAAAAAAAAAAAAAA-CCAGT	16	-3	3	7.5	AAAGC-AAAAAAAAAAAAAAAA-CCAGT
chr2	2p11.2:_REEP1	86442147	23	1	23	TAAGC-T-GCATT	5	22.21	2	19	22	5	26.3158	TAAGC-TTTTTTTTTTTTTTTTTTTTTT-GCATT	21	-1	4	21.0526	TAAGC-TTTTTTTTTTTTTTTTTTTTT-GCATT	20	-2	4	21.0526	TAAGC-TTTTTTTTTTTTTTTTTTTT-GCATT	19	-3	3	15.7895	TAAGC-TTTTTTTTTTTTTTTTTTT-GCATT	23	1	3	15.7895	TTAAG-TTTTTTTTTTTTTTTTTTTTTTT-GCATT
chr2	2q11.1:_ZNF2	95848210	11	1	11	TACTA-T-CAGAA	3	11	1	119	11	107	89.916	TACTA-TTTTTTTTTTT-CAGAA	10	-1	7	5.88235	TACTA-TTTTTTTTTT-CAGAA	12	1	5	4.20168	TACTA-TTTTTTTTTTTT-CAGAA
chr2	2q11.1:_ADRA2B	96778666	14	1	14	AGTTT-A-CACCA	3	14	1	95	14	72	75.7895	AGTTT-AAAAAAAAAAAAAA-CACCA	13	-1	13	13.6842	AGTTT-AAAAAAAAAAAAA-CACCA	15	1	10	10.5263	AGTTT-AAAAAAAAAAAAAAA-CACCA
chr2	2q11.2:_SNRNP200	96949348	15	6	2.5	ACGGC-ACAAAG-GGCTT	3	15	1	155	15	148	95.4839	ACGGC-ACAAAGACAATGACA-GGCTT	15	0	4	2.58065	ACGGC-ACAAAAACAATGACA-GGCTT	15	0	3	1.93548	ACGGC-ACAAAGACAAAGACA-GGCTT
chr2	2q11.2:_ITPRIPL1	96994051	10	1	10	CCATT-A-CAGAG	3	10	1	75	10	68	90.6667	CCATT-AAAAAAAAAA-CAGAG	11	1	4	5.33333	CCATT-AAAAAAAAAAA-CAGAG	9	-1	3	4	CCATT-AAAAAAAAA-CAGAG
chr2	2q11.2:_LONRF2	100898348	12	1	12	TGGGG-T-AGGTT	3	12	1	65	12	56	86.1538	TGGGG-TTTTTTTTTTTT-AGGTT	13	1	5	7.69231	TGGGG-TTTTTTTTTTTTT-AGGTT	11	-1	4	6.15385	TGGGG-TTTTTTTTTTT-AGGTT
chr2	2q11.2:_PDCL3	101193134	11	1	11	AACTC-T-AAATT	3	10	1	101	10	93	92.0792	AACTC-TTTTTTTTTT-AAATT	9	-1	4	3.9604	AACTC-TTTTTTTTT-AAATT	11	1	4	3.9604	AACTC-TTTTTTTTTTT-AAATT
chr2	2q11.2:_C2orf29	101886539	12	1	12	TATAG-T-CTCTT	3	12	1	132	12	114	86.3636	TATAG-TTTTTTTTTTTT-CTCTT	11	-1	12	9.09091	TATAG-TTTTTTTTTTT-CTCTT	13	1	6	4.54545	TATAG-TTTTTTTTTTTTT-CTCTT
chr2	2q11.2:_CREG2	101966203	13	1	13	GAGAC-T-CCAAA	3	13	1	59	13	49	83.0508	GAGAC-TTTTTTTTTTTTT-CCAAA	12	-1	7	11.8644	GAGAC-TTTTTTTTTTTT-CCAAA	14	1	3	5.08475	GAGAC-TTTTTTTTTTTTTT-CCAAA
chr2	2q12.1:_MRPS9	105654606	13	6	2.16667	TCTCT-GGGGTA-CCTCG	3	13	1	114	13	105	92.1053	TCTCT-GGGGTAGGGGTAG-CCTCG	13	0	5	4.38596	TCTCT-GGGGTAGGGGGAG-CCTCG	13	0	4	3.50877	TCTCT-GGGGGAGGGGTAG-CCTCG
chr2	2q13:_MALL	110873471	14	1	14	GAGGG-A-CGTTC	4	14.15	2	48	14	24	50	GAGGG-AAAAAAAAAAAAAA-CGTTC	15	1	13	27.0833	GAGGG-AAAAAAAAAAAAAAA-CGTTC	13	-1	6	12.5	GAGGG-AAAAAAAAAAAAA-CGTTC	12	-2	5	10.4167	GAGGG-AAAAAAAAAAAA-CGTTC
chr2	2q13:_LOC541471	112252633	12	1	12	GAAGG-A-GGCGC	4	12	1	425	12	357	84	GAAGG-AAAAAAAAAAAA-GGCGC	11	-1	49	11.5294	GAAGG-AAAAAAAAAAA-GGCGC	10	-2	16	3.76471	GAAGG-AAAAAAAAAA-GGCGC	9	-3	3	0.705882	GAAGG-AAAAAAAAA-GGCGC
chr2	2q13:_FOXD4L1	114257547	12	5	2.4	GGGGC-CCCTG-GCAGC	3	12	1	664	12	654	98.494	GGGGC-CCCTGCCCTGCC-GCAGC	12	0	6	0.903614	GGGGC-CCCTGCCCCGCC-GCAGC	12	0	4	0.60241	GGGGC-CCCTCCCCTGCC-GCAGC
chr2	2q13:_WASH2P	114341271	21	6	3.5	GGGGC-GGGCCT-GGTCC	4	21.21	2	900	21	489	54.3333	GGGGC-GGGCCCTGGGCCTGGGCTGGG-GGTCC	21	0	315	35	GGGGC-GGGCCCTGGACCTGGGCTGGG-GGTCC	21	0	93	10.3333	GGGGC-GGGCCCTGGGCCTGGGCTGGA-GGTCC	21	0	3	0.333333	GGGGC-GGGCCCTGGGCCTGGGGTGGG-GGTCC
chr2	2q13:_MGC13005	114356937	12	4	3	GTTGA-GAGG-TGCCA	3	12	1	2474	12	2467	99.7171	GTTGA-GAGGGAGGGAGG-TGCCA	12	0	4	0.161681	GTTGA-GGGGGAGGGAGG-TGCCA	12	0	3	0.121261	GTTGA-GAGGGAGGGGGG-TGCCA
chr2	2q14.1:_CCDC93	118675892	11	1	11	TCGAT-A-GGGAA	3	11	1	87	11	76	87.3563	TCGAT-AAAAAAAAAAA-GGGAA	12	1	8	9.1954	TCGAT-AAAAAAAAAAAA-GGGAA	10	-1	3	3.44828	TCGAT-AAAAAAAAAA-GGGAA
chr2	2q14.2:_EPB41L5	120932995	14	1	14	CCAAC-T-ACAAT	3	14	1	119	14	95	79.8319	CCAAC-TTTTTTTTTTTTTT-ACAAT	13	-1	16	13.4454	CCAAC-TTTTTTTTTTTTT-ACAAT	15	1	8	6.72269	CCAAC-TTTTTTTTTTTTTTT-ACAAT
chr2	2q14.2:_INHBB	121108975	16	1	16	GCAGC-A-GAATA	4	16.15	2	109	16	69	63.3028	GCAGC-AAAAAAAAAAAAAAAA-GAATA	15	-1	20	18.3486	GCAGC-AAAAAAAAAAAAAAA-GAATA	17	1	12	11.0092	GCAGC-AAAAAAAAAAAAAAAAA-GAATA	14	-2	8	7.33945	GCAGC-AAAAAAAAAAAAAA-GAATA
chr2	2q14.3:_MAP3K2	128063507	16	1	16	TATGC-T-GCCCA	4	15.16	2	66	15	30	45.4545	TATGC-TTTTTTTTTTTTTTT-GCCCA	16	1	25	37.8788	TATGC-TTTTTTTTTTTTTTTT-GCCCA	14	-1	8	12.1212	TATGC-TTTTTTTTTTTTTT-GCCCA	17	2	3	4.54545	TATGC-TTTTTTTTTTTTTTTTT-GCCCA
chr2	2q14.3:_POLR2D	128604218	15	1	15	GAAGT-A-TTTTT	4	15.15	2	88	15	40	45.4545	GAAGT-AAAAAAAAAAAAAAT-TTTTT	15	0	26	29.5455	GAAGT-AAAAAAAAAAAAAAA-TTTTT	14	-1	15	17.0455	GAAGT-AAAAAAAAAAAAAT-TTTTT	14	-1	7	7.95455	GAAGT-AAAAAAAAAAAAAA-TTTTT
chr2	2q21.1:_PTPN18	131131909	14	1	14	TCTAA-T-AAGAA	3	14	1	72	14	62	86.1111	TCTAA-TTTTTTTTTTTTTT-AAGAA	15	1	7	9.72222	TCTAA-TTTTTTTTTTTTTTT-AAGAA	13	-1	3	4.16667	TCTAA-TTTTTTTTTTTTT-AAGAA
chr2	2q21.1:_LOC150527	131340859	15	4	3.75	TGCAG-GAGT-GTGCT	23	15.15	2	615	15	305	49.5935	TGCAG-GAGAGAGTGAGTGAG-GTGCT	15	0	127	20.6504	TGCAG-GAGAGAGGGAGTGAG-GGGCT	15	0	34	5.52846	TGCAG-GGGAGAGGGAGTGAG-GGGCT	15	0	33	5.36585	TGCAG-GAGAGAGGGAGGGAG-GGGCT	15	0	28	4.55285	TGCAG-GGGAGAGGGAGGGAG-GGGCT	15	0	19	3.08943	TGCAG-GAGAGAGTGAGGGAG-GTGCT	15	0	11	1.78862	TGCAG-GGGAGAGTGAGTGAG-GGGCT	15	0	6	0.97561	TGCAG-GGGAGAGGGGGGGAG-GGGCT
chr2	2q21.1:_FAM168B	131805980	9	1	9	GGCCC-G-TCCCT	3	9	1	80	9	67	83.75	GGCCC-GGGGGGGGG-TCCCT	8	-1	8	10	GGCCC-GGGGGGGG-TCCCT	10	1	5	6.25	GGCCC-GGGGGGGGGG-TCCCT
chr2	2q21.1:_LOC150786	132119269	18	4	4.5	TTGTT-AAAG-TATCA	3	19	1	194	19	186	95.8763	TTGTT-AAAAAAAAAAGCAAAGAAA-TATCA	20	1	4	2.06186	TTGTT-AAAAAAAAAAAGCAAAGAAA-TATCA	18	-1	4	2.06186	TTGTT-AAAAAAAAAGCAAAGAAA-TATCA
chr2	2q21.2:_C2orf27B	132552785	11	3	3.66667	TGCCT-GGA-TCGCC	3	11	1	1098	11	1066	97.0856	TGCCT-GGAGGAGGAGG-TCGCC	11	0	29	2.64117	TGCCT-GGAGGAGAAGG-TCGCC	11	0	3	0.273224	TGCCT-GGAGGAGGATG-TCGCC
chr2	2q21.2:_NCRNA00164	133015397	15	6	2.5	CTGGC-CGCGTG-CAATC	6	15.15	2	202	15	62	30.6931	CTGGC-CACTGCACGTGGGCG-CAATC	15	0	45	22.2772	CTGGC-CGCTGCACGTGTGCG-CAATC	15	0	45	22.2772	CTGGC-CGCTGCGCGTGCACG-CAATC	15	0	31	15.3465	CTGGC-CGCTGCGCGTGCGCG-CAATC	15	0	13	6.43564	CTGGC-CACTGTACGTGGGTG-CAATC	15	0	6	2.9703	CTGGC-CGCTGTGCGTGGGTT-CAATC
chr2	2q21.2:_NCRNA00164	133015515	15	4	3.75	CCCCT-CGGC-GCACG	11	15.15	2	459	15	100	21.7865	CCCCT-CGGCTGCCGGACGGC-GCACG	15	0	69	15.0327	TCGGC-GGGCGGCCGGCCGGC-GCACG	15	0	67	14.5969	CCCCT-CGGTGGCCGGCCGGT-GCACG	15	0	66	14.3791	CCCCT-CGGCGGCCGGCCGGC-GCACG	15	0	46	10.0218	CCCCT-CGGTGGCCGGCCAGC-GCATG	19	4	28	6.10022	CCCCT-CGGCGGGCGGCCGGCCGGC-GCACG	15	0	23	5.01089	CCCCT-CGGCGGCAGGCCGGC-GCACG	15	0	21	4.57516	CCTCT-CGGTTGCCGGCCGGC-GCACG
chr2	2q21.3:_LOC151162	135208347	56	2	28	CCTTG-GT-ATGAG	4	50.48	2	35	50	16	45.7143	CCTTG-GTGAGTGAGTGTGTGTGTGTGTGTGTGTGTGTGTGTGTGTGTGTGTGTGT-ATGAG	48	-2	8	22.8571	CCTTG-GTGAGTGAGTGTGTGTGTGTGTGTGTGTGTGTGTGTGTGTGTGTGTGT-ATGAG	56	6	7	20	CCTTG-GTGAGTGAGTGTGTGTGTGTGTGTGTGTGTGTGTGTGTGTGTGTGTGTGTGTGTGT-ATGAG	52	2	4	11.4286	CCTTG-GTGAGTGAGTGTGTGTGTGTGTGTGTGTGTGTGTGTGTGTGTGTGTGTGTGT-ATGAG
chr2	2q21.3:_RAB3GAP1	135926596	17	1	17	TATAT-G-ACACA	4	17.17	2	45	17	31	68.8889	TATAT-GGGGGGGTGGTGGGGGG-ACACA	17	0	8	17.7778	TATAT-GGGGGGGTGGGGGGGGG-ACACA	17	0	3	6.66667	TATGG-GGGGGGGGGGTGGGGGG-ACACA	17	0	3	6.66667	TATGG-GGGGGGGGGGGGGGGGG-ACACA
chr2	2q21.3:_DARS	136664809	23	1	23	GTGGC-T-GAGGC	4	22.23	2	27	22	8	29.6296	GTGGC-TTTCTTTTTTTTTTTTTTTTTT-GAGGC	23	1	7	25.9259	GTGGC-TTTTTTTTTTTTTTTTTTTTTTT-GAGGC	23	1	7	25.9259	GTGGC-TTTCTTTTTTTTTTTTTTTTTTT-GAGGC	22	0	5	18.5185	GTGGC-TTTTTTTTTTTTTTTTTTTTTT-GAGGC
chr2	2q22.1:_HNMT	138721971	13	6	2.16667	AAACT-GGTGGG-AAAGA	4	13.13	2	49	13	25	51.0204	AAACT-GGTGGGGGTGGGG-AAAGA	13	0	16	32.6531	AAACT-GGGGGGGGGGGGG-AAAGA	13	0	4	8.16327	AAACT-GGTGGGGGGGGGG-GAAGA	13	0	4	8.16327	AAACT-GGGGGGGGTGGGG-AAAGA
chr2	2q22.3:_GTDC1	144699244	19	1	19	CTCTC-A-TTGGC	4	19	1	43	19	27	62.7907	CTCTC-AAAAAAAAAAAAAAAAAAA-TTGGC	19	0	6	13.9535	TCTCT-CAAAAAAAAAAAAAAAAAA-TTGGC	20	1	5	11.6279	CTCTC-AAAAAAAAAAAAAAAAAAAA-TTGGC	19	0	5	11.6279	CTCTC-TCAAAAAAAAAAAAAAAAA-TTGGC
chr2	2q22.3:_GTDC1	144702486	15	1	15	AATGC-T-CCTAT	4	15.14	2	52	15	35	67.3077	AATGC-TTTTTTTTTTTTTTT-CCTAT	14	-1	10	19.2308	AATGC-TTTTTTTTTTTTTT-CCTAT	16	1	4	7.69231	AATGC-TTTTTTTTTTTTTTTT-CCTAT	12	-3	3	5.76923	AATGC-TTTTTTTTTTTT-CCTAT
chr2	2q22.3:_ZEB2	145146458	13	1	13	CACAG-A-TTGAG	3	13	1	137	13	120	87.5912	CACAG-AAAAAAAAAAAAA-TTGAG	12	-1	9	6.56934	CACAG-AAAAAAAAAAAA-TTGAG	14	1	8	5.83942	CACAG-AAAAAAAAAAAAAA-TTGAG
chr2	2q22.3:_ZEB2	145146504	10	1	10	AGCTG-A-TGGGA	3	10	1	99	10	90	90.9091	AGCTG-AAAAAAAAAA-TGGGA	11	1	5	5.05051	AGCTG-AAAAAAAAAAA-TGGGA	9	-1	4	4.0404	AGCTG-AAAAAAAAA-TGGGA
chr2	2q23.1:_KIF5C	149879666	10	1	10	TTCCA-T-ATACT	3	10	1	46	10	39	84.7826	TTCCA-TTTTTTTTTT-ATACT	9	-1	4	8.69565	TTCCA-TTTTTTTTT-ATACT	11	1	3	6.52174	TTCCA-TTTTTTTTTTT-ATACT
chr2	2q23.3:_RND3	151326158	12	1	12	ATAAC-A-CCCAA	3	15	1	41	15	30	73.1707	ATAAC-AAAAAAAAAAAAAAA-CCCAA	14	-1	6	14.6341	ATAAC-AAAAAAAAAAAAAA-CCCAA	16	1	5	12.1951	ATAAC-AAAAAAAAAAAAAAAA-CCCAA
chr2	2q23.3:_RIF1	152331770	10	1	10	GATCC-T-CATAA	3	10	1	94	10	84	89.3617	GATCC-TTTTTTTTTT-CATAA	9	-1	7	7.44681	GATCC-TTTTTTTTT-CATAA	11	1	3	3.19149	GATCC-TTTTTTTTTTT-CATAA
chr2	2q23.3:_ARL5A	152659105	19	7	2.71429	TCATG-CTTTTTC-TTTTT	5	19	1	121	19	104	85.9504	TCATG-CTTTTTCCTTTTCCTTTTT-TTTTT	20	1	8	6.61157	TCATG-CTTTTTCCTTTTCCTTTTTT-TTTTT	19	0	3	2.47934	GTCAT-GCTTTTTCCTTTTCCTTTT-TTTTT	18	-1	3	2.47934	TCATG-CTTTTTCCTTTTCCTTTT-TTTTT	19	0	3	2.47934	CATGC-TTTTTCCTTTTCCTTTTTT-TTTTT
chr2	2q23.3:_STAM2	152976910	20	1	20	GACTG-A-CCTTT	5	20.18	2	36	20	15	41.6667	GACTG-AAAAAAAAAAAAAAAAAAAA-CCTTT	18	-2	9	25	GACTG-AAAAAAAAAAAAAAAAAA-CCTTT	19	-1	6	16.6667	GACTG-AAAAAAAAAAAAAAAAAAA-CCTTT	21	1	3	8.33333	GACTG-AAAAAAAAAAAAAAAAAAAAA-CCTTT	16	-4	3	8.33333	GACTG-AAAAAAAAAAAAAAAA-CCTTT
chr2	2q23.3:_PRPF40A	153509692	11	1	11	AGCTT-A-TCTTC	3	11	1	98	11	92	93.8776	AGCTT-AAAAAAAAAAA-TCTTC	10	-1	3	3.06122	AGCTT-AAAAAAAAAA-TCTTC	12	1	3	3.06122	AGCTT-AAAAAAAAAAAA-TCTTC
chr2	2q23.3:_PRPF40A	153512045	15	1	15	TCAAC-T-AGACA	3	15	1	52	15	41	78.8462	TCAAC-TTTTTTTTTTTTTTT-AGACA	14	-1	6	11.5385	TCAAC-TTTTTTTTTTTTTT-AGACA	16	1	5	9.61538	TCAAC-TTTTTTTTTTTTTTTT-AGACA
chr2	2q24.1:_ACVR1C	158387582	14	1	14	GAGAA-T-GCTTA	3	14	1	57	14	42	73.6842	GAGAA-TTTTTTTTTTTTTT-GCTTA	15	1	8	14.0351	GAGAA-TTTTTTTTTTTTTTT-GCTTA	13	-1	7	12.2807	GAGAA-TTTTTTTTTTTTT-GCTTA
chr2	2q24.1:_ACVR1C	158388886	17	1	17	ATTAG-T-ACTGT	5	17.16	2	67	17	33	49.2537	ATTAG-TTTTTTTTTTTTTTTTT-ACTGT	16	-1	21	31.3433	ATTAG-TTTTTTTTTTTTTTTT-ACTGT	18	1	5	7.46269	ATTAG-TTTTTTTTTTTTTTTTTT-ACTGT	15	-2	5	7.46269	ATTAG-TTTTTTTTTTTTTTT-ACTGT	17	0	3	4.47761	TATTA-GTTTTTTTTTTTTTTTT-ACTGT
chr2	2q24.2:_RBMS1	161128990	13	1	13	ACTGA-T-ATGTA	3	13	1	50	13	43	86	ACTGA-TTTTTTTTTTTTT-ATGTA	14	1	4	8	ACTGA-TTTTTTTTTTTTTT-ATGTA	12	-1	3	6	ACTGA-TTTTTTTTTTTT-ATGTA
chr2	2q24.2:_RBMS1	161130857	10	1	10	GCTGG-A-CACAA	3	10	1	61	10	54	88.5246	GCTGG-AAAAAAAAAA-CACAA	11	1	4	6.55738	GCTGG-AAAAAAAAAAA-CACAA	9	-1	3	4.91803	GCTGG-AAAAAAAAA-CACAA
chr2	2q31.1:_TLK1	171847516	14	1	14	TGTTT-A-GATTG	5	13.14	2	105	13	57	54.2857	TGTTT-TAAAAAAAAAAAA-GATTG	14	1	34	32.381	TGTTT-AAAAAAAAAAAAAA-GATTG	12	-1	6	5.71429	TGTTT-TAAAAAAAAAAA-GATTG	15	2	4	3.80952	TGTTT-AAAAAAAAAAAAAAA-GATTG	13	0	4	3.80952	TGTTT-AAAAAAAAAAAAA-GATTG
chr2	2q31.1:_RAPGEF4	173686466	24	1	24	AAGTT-A-GGAAG	4	24.23	2	30	24	15	50	AAGTT-AAAAAAAAAAAAAAAAAAAAAAAA-GGAAG	23	-1	8	26.6667	AAGTT-AAAAAAAAAAAAAAAAAAAAAAA-GGAAG	22	-2	4	13.3333	AAGTT-AAAAAAAAAAAAAAAAAAAAAA-GGAAG	25	1	3	10	AAATT-AAAAAAAAAAAAAAAAAAAAAAAAA-GGAAG
chr2	2q31.1:_ZAK	174131512	21	1	21	AGGTT-A-TGTAA	4	21.2	2	18	21	9	50	AGGTT-AAAAAAAAAAAAAAAAAGAAA-TGTAA	20	-1	3	16.6667	AGGTT-AAAAAAAAAAAAAAAAGAAA-TGTAA	24	3	3	16.6667	AGGTT-AAAAAAAAAAAAAAAAAAAAGAAA-TGTAA	22	1	3	16.6667	AGGTT-AAAAAAAAAAAAAAAAAAGAAA-TGTAA
chr2	2q31.2:_HNRNPA3	178082461	9	3	3	GGTTA-TAG-AGGGG	3	9	1	197	9	180	91.3706	GGTTA-TAGTAGTAG-AGGGG	9	0	12	6.09137	GGTTT-TTGTAGTAG-AGGGG	9	0	5	2.53807	GGTTA-TAGGAGTAG-AGGGG
chr2	2q31.2:_HNRNPA3	178088126	12	1	12	GCAGT-A-GTTGT	3	12	1	73	12	62	84.9315	GCAGT-AAAAAAAAAAAA-GTTGT	11	-1	8	10.9589	GCAGT-AAAAAAAAAAA-GTTGT	13	1	3	4.10959	GCAGT-AAAAAAAAAAAAA-GTTGT
chr2	2q31.2:_PDE11A	178488989	13	1	13	GGTGG-T-CAGCC	4	15.13	2	45	15	29	64.4444	GGTGG-TTTTTTTTTTTTTTT-CAGCC	13	-2	9	20	GGTGG-TTTTTTTTTTTTT-CAGCC	14	-1	4	8.88889	GGTGG-TTTTTTTTTTTTTT-CAGCC	16	1	3	6.66667	GGTGG-TTTTTTTTTTTTTTTT-CAGCC
chr2	2q31.2:_PDE11A	178491628	16	1	16	TCACC-T-CATTT	5	16.15	2	103	16	33	32.0388	TTCCC-CTTTTTTTTTTTTTTT-CATTT	15	-1	32	31.068	TCACC-TTTTTTTTTTTTTTT-CATTT	14	-2	22	21.3592	TCACC-TTTTTTTTTTTTTT-CATTT	16	0	13	12.6214	TCCCC-TTTTTTTTTTTTTTTT-CATTT	13	-3	3	2.91262	TCACC-TTTTTTTTTTTTT-CATTT
chr2	2q31.2:_SESTD1	179969905	16	1	16	TTCTG-T-AACCT	5	16.15	2	109	16	45	41.2844	TTCTG-TTTTTTTTTTTTTTTT-AACCT	15	-1	42	38.5321	TTCTG-TTTTTTTTTTTTTTT-AACCT	14	-2	11	10.0917	TTCTG-TTTTTTTTTTTTTT-AACCT	17	1	8	7.33945	TTCTG-TTTTTTTTTTTTTTTTT-AACCT	16	0	3	2.75229	TTCTG-TTTTTTTTTTTTTTTA-A
chr2	2q32.1:_DUSP19	183961296	19	1	19	CGGCA-T-AATGT	4	20.19	2	109	20	51	46.789	CGGCA-TTTCTTTCTTTTTTTTTTTT-AATGT	19	-1	45	41.2844	GGCAT-TTCTTTCTTTTTTTTTTTT-AATGT	19	-1	9	8.25688	CGGCA-TTTCTTTCTTTTTTTTTTT-AATGT	21	1	4	3.66972	CGGCA-TTTCTTTCTTTTTTTTTTTTT-AATGT
chr2	2q32.2:_GULP1	189459787	16	1	16	TTTCC-A-CCCAG	4	16.16	2	67	16	32	47.7612	TTTCC-AAAAAAAAAAAAAAAA-CCCAG	16	0	16	23.8806	TTTTC-CAAAAAAAAAAAAAAA-CCCAG	15	-1	15	22.3881	TTTCC-AAAAAAAAAAAAAAA-CCCAG	17	1	4	5.97015	TTTCC-AAAAAAAAAAAAAAAAA-CCCAG
chr2	2q32.2:_TMEM194B	191383481	14	5	2.8	TGCAT-AAAAG-ACTCC	3	14	1	72	14	63	87.5	TGCAT-AAAAGAAAAGAAAA-ACTCC	14	0	6	8.33333	TGCAT-AAAAGAAAAAAAAA-ACTCC	14	0	3	4.16667	TGCAT-AAAAAAAAAGAAAA-ACTCC
chr2	2q32.2:_GLS	191828630	12	1	12	AGAAG-T-AGCTT	3	12	1	103	12	93	90.2913	AGAAG-TTTTTTTTTTTT-AGCTT	11	-1	6	5.82524	AGAAG-TTTTTTTTTTT-AGCTT	13	1	4	3.8835	AGAAG-TTTTTTTTTTTTT-AGCTT
chr2	2q33.1:_SATB2	200134421	13	1	13	TTCAC-A-GGCGG	4	15.16	2	37	15	19	51.3514	TTCAC-AAAAAAAAAAAAAAA-GGCGG	16	1	8	21.6216	TTCAC-AAAAAAAAAAAAAAAA-GGCGG	14	-1	5	13.5135	TTCAC-AAAAAAAAAAAAAA-GGCGG	13	-2	5	13.5135	TCAAA-AAAAAAAAAAAAA-GGCGG
chr2	2q33.1:_FAM126B	201844252	11	1	11	GTGTG-A-GGCGT	3	11	1	69	11	59	85.5072	GTGTG-AAAAAAAAAAA-GGCGT	10	-1	6	8.69565	GTGTG-AAAAAAAAAA-GGCGT	12	1	4	5.7971	GTGTG-AAAAAAAAAAAA-GGCGT
chr2	2q33.2:_BMPR2	203427560	11	1	11	TTGGC-A-CCCAC	4	11.12	2	168	11	110	65.4762	TTGGC-AAAAAAAAAAA-CCCAC	12	1	45	26.7857	TTGGC-AAAAAAAAAAAA-CCCAC	10	-1	8	4.7619	TTGGC-AAAAAAAAAA-CCCAC	13	2	5	2.97619	TTGGC-AAAAAAAAAAAAA-CCCAC
chr2	2q33.2:_CYP20A1	204169918	25	1	25	CTGTC-T-GAGAC	4	25.23	2	18	25	8	44.4444	CTGTC-TTTTTTTTTTTTTTTTTTTTTTTTT-GAGAC	23	-2	4	22.2222	CTGTC-TTTTTTTTTTTTTTTTTTTTTTT-GAGAC	21	-4	3	16.6667	CTGTC-TTTTTTTTTTTTTTTTTTTTT-GAGAC	24	-1	3	16.6667	CTGTC-TTTTTTTTTTTTTTTTTTTTTTTT-GAGAC
chr2	2q33.2:_ABI2	204294477	17	1	17	CCATC-A-GTTCC	4	17.18	2	30	17	16	53.3333	CCATC-AAAAAAAAAAAAAAAAA-GTTCC	18	1	6	20	CCATC-AAAAAAAAAAAAAAAAAA-GTTCC	16	-1	5	16.6667	CCATC-AAAAAAAAAAAAAAAA-GTTCC	19	2	3	10	CCATC-AAAAAAAAAAAAAAAAAAA-GTTCC
chr2	2q33.2:_RAPH1	204299290	16	1	16	GTAGC-A-GTAGG	4	16.15	2	43	16	27	62.7907	GTAGC-AAAAAAAAAAAAAAAA-GTAGG	15	-1	10	23.2558	GTAGC-AAAAAAAAAAAAAAA-GTAGG	17	1	3	6.97674	GTAGC-AAAAAAAAAAAAAAAAA-GTAGG	14	-2	3	6.97674	GTAGC-AAAAAAAAAAAAAA-GTAGG
chr2	2q33.3:_CREB1	208463211	16	1	16	CTCTT-A-GACTA	5	16.15	2	69	16	31	44.9275	CTCTT-AAAAAAAAAAAAAAAA-GACTA	15	-1	16	23.1884	CTCTT-AAAAAAAAAAAAAAA-GACTA	14	-2	16	23.1884	CTCTT-AAAAAAAAAAAAAA-GACTA	17	1	3	4.34783	CTCTT-AAAAAAAAAAAAAAAAA-GACTA	13	-3	3	4.34783	CTCTT-AAAAAAAAAAAAA-GACTA
chr2	2q34:_MAP2	210598185	33	2	16.5	TTCTC-CA-CTACA	4	29	1	64	29	48	75	TTCTC-CACACACACACACACACACACACACACAC-CTACA	27	-2	10	15.625	TTCTC-CACACACACACACACACACACACACAC-CTACA	45	16	3	4.6875	TTCTC-CACACACACACACACACACACACACACACACACACACACACACAC-CTACA	31	2	3	4.6875	TTCTC-CACACACACACACACACACACACACACACAC-CTACA
chr2	2q35:_MARCH4	217123231	38	2	19	TAGGG-GT-CCTGT	4	38.4	2	28	38	10	35.7143	TAGGG-GTGTGTGTGTGTGTGTGTGTGTGTGTGTGTGTGTGTGT-CCTGT	40	2	9	32.1429	TAGGG-GTGTGTGTGTGTGTGTGTGTGTGTGTGTGTGTGTGTGTGT-CCTGT	36	-2	6	21.4286	TAGGG-GTGTGTGTGTGTGTGTGTGTGTGTGTGTGTGTGTGT-CCTGT	34	-4	3	10.7143	TAGGG-GTGTGTGTGTGTGTGTGTGTGTGTGTGTGTGTGT-CCTGT
chr2	2q35:_TNS1	218666683	13	3	4.33333	GGGCT-GTG-AGGAA	5	13	1	160	13	129	80.625	GGGCT-GTGGTGGGTGGTG-AGGAA	13	0	12	7.5	GGGCT-GTGGTGGGGGGTG-AGGAA	13	0	9	5.625	GGGCT-GTGGTGGGTGGGG-AGGAA	13	0	5	3.125	GGGCT-GTGGGGGGTGGTG-AGGAA	13	0	5	3.125	GGGCT-GTGGTGGGGGGGG-AGGAA
chr2	2q36.1:_EPHA4	222290624	11	1	11	TATTG-T-CATTT	3	11	1	64	11	57	89.0625	TATTG-TTTTTTTTTTT-CATTT	10	-1	4	6.25	TATTG-TTTTTTTTTT-CATTT	12	1	3	4.6875	TATTG-TTTTTTTTTTTT-CATTT
chr2	2q36.3:_IRS1	227596184	10	1	10	TCAGG-A-TTGAA	3	10	1	57	10	51	89.4737	TCAGG-AAAAAAAAAA-TTGAA	11	1	3	5.26316	TCAGG-AAAAAAAAAAA-TTGAA	9	-1	3	5.26316	TCAGG-AAAAAAAAA-TTGAA
chr2	2q36.3:_IRS1	227600759	11	1	11	GTGCA-T-CGCTT	3	11	1	135	11	121	89.6296	GTGCA-TTTTTTTTTTT-CGCTT	10	-1	10	7.40741	GTGCA-TTTTTTTTTT-CGCTT	12	1	4	2.96296	GTGCA-TTTTTTTTTTTT-CGCTT
chr2	2q36.3:_COL4A3	228177643	14	1	14	TTTGT-A-GCAAC	3	14	1	57	14	46	80.7018	TTTGT-AAAAAAAAAAAAAA-GCAAC	13	-1	8	14.0351	TTTGT-AAAAAAAAAAAAA-GCAAC	14	0	3	5.26316	CTTTT-TAAAAAAAAAAAAA-GCAAC
chr2	2q36.3:_C2orf83	228475323	11	1	11	TTCTA-T-GAATT	4	11	1	100	11	77	77	TTCTA-TTTTTTTTTTT-GAATT	13	2	16	16	TTCTA-TTTTTTTTTTTTT-GAATT	10	-1	4	4	TTCTA-TTTTTTTTTT-GAATT	14	3	3	3	TTCTA-TTTTTTTTTTTTTT-GAATT
chr2	2q36.3:_FBXO36	230876301	43	5	8.6	AAACA-TTTCT-TAGTA	4	43.44	2	18	43	8	44.4444	AAACA-TTTCTTTTCTTTTCTTTTTTTTTTTTTTTTTGTATTTTCTTTT-TAGTA	44	1	4	22.2222	AAACA-TTTCTTTTCTTTTCTTTTTTTTTTTTTTTTTTGTATTTTCTTTT-TAGTA	42	-1	3	16.6667	AAACA-TTTCTTTTCTTTTCTTTTTTTTTTTTTTTTGTATTTTCTTTT-TAGTA	44	1	3	16.6667	AAACA-TTTCTTTTCTTTTCTTTTTTTTTTTTTTTTTTGTATTTTTTTTT-TAGTA
chr2	2q37.1:_SP100	231380736	12	1	12	ATTGC-A-CAGTT	3	12	1	162	12	129	79.6296	ATTGC-AAAAAAAAAAAA-CAGTT	11	-1	21	12.963	ATTGC-AAAAAAAAAAA-CAGTT	13	1	12	7.40741	ATTGC-AAAAAAAAAAAAA-CAGTT
chr2	2q37.1:_COPS7B	232673379	13	1	13	TTTAA-T-GTACA	3	13	1	95	13	83	87.3684	TTTAA-TTTTTTTTTTTTT-GTACA	14	1	7	7.36842	TTTAA-TTTTTTTTTTTTTT-GTACA	12	-1	5	5.26316	TTTAA-TTTTTTTTTTTT-GTACA
chr2	2q37.1:_NGEF	233744131	13	1	13	CAGAG-C-ACCTT	4	11.1	2	26	11	12	46.1538	CAGAG-GCCCCCCCCCC-ACCTT	10	-1	6	23.0769	CAGAG-GCCCCCCCCC-ACCTT	14	3	4	15.3846	CAGAG-CCCCCCCCCCCCCC-ACCTT	13	2	4	15.3846	CAGAG-CCCCCCCCCCCCC-ACCTT
chr2	2q37.1:_ARL4C	235403512	11	1	11	TGGTT-A-TACCA	3	11	1	118	11	108	91.5254	TGGTT-AAAAAAAAAAA-TACCA	10	-1	6	5.08475	TGGTT-AAAAAAAAAA-TACCA	12	1	4	3.38983	TGGTT-AAAAAAAAAAAA-TACCA
chr2	2q37.2:_AGAP1	236877179	11	5	2.2	CCGCC-CCCCT-ACGCC	4	11	1	130	11	111	85.3846	CCGCC-CCCCTCCCCTC-ACGCC	11	0	8	6.15385	CCGCC-CCCCCCCCCCC-ACCCC	11	0	6	4.61538	CCGCC-CCCCTCCCCCC-ACGCC	11	0	5	3.84615	CCGCC-CCCCCCCCCTC-ACCCC
chr3	3p26.1:_ITPR1	4889080	14	1	14	TCTGC-A-CAGTT	5	17.16	2	42	17	16	38.0952	TCTGC-AAAAAAAAAAAAAAAAA-CAGTT	16	-1	11	26.1905	TCTGC-AAAAAAAAAAAAAAAA-CAGTT	15	-2	6	14.2857	TCTGC-AAAAAAAAAAAAAAA-CAGTT	14	-3	5	11.9048	TCTGC-AAAAAAAAAAAAAA-CAGTT	18	1	4	9.52381	TCTGC-AAAAAAAAAAAAAAAAAA-CAGTT
chr3	3p26.1:_EDEM1	5260039	18	1	18	ACTTG-T-AAAGT	4	18.17	2	43	18	20	46.5116	ACTTG-TTTTTTTTTTTTTTTTTT-AAAGT	17	-1	15	34.8837	ACTTG-TTTTTTTTTTTTTTTTT-AAAGT	16	-2	5	11.6279	ACTTG-TTTTTTTTTTTTTTTT-AAAGT	19	1	3	6.97674	ACTTG-TTTTTTTTTTTTTTTTTTT-AAAGT
chr3	3p25.3:_SETD5	9519364	22	1	22	GGAGA-T-AAATG	5	22.21	2	51	22	22	43.1373	GGAGA-TTTTTTTTTTTTTTTTTTTTTT-AAATG	21	-1	15	29.4118	GGAGA-TTTTTTTTTTTTTTTTTTTTT-AAATG	19	-3	5	9.80392	GGAGA-TTTTTTTTTTTTTTTTTTT-AAATG	23	1	5	9.80392	GGAGA-TTTTTTTTTTTTTTTTTTTTTTT-AAATG	20	-2	4	7.84314	GGAGA-TTTTTTTTTTTTTTTTTTTT-AAATG
chr3	3p25.3:_LHFPL4	9543416	20	1	20	CAGCC-A-GTAGG	5	20	1	174	20	136	78.1609	CAGCC-AAAAAAGAAAAAAAAAAAAA-GTAGG	19	-1	16	9.1954	CAGCC-AAAAAAGAAAAAAAAAAAA-GTAGG	21	1	16	9.1954	CAGCC-AAAAAAGAAAAAAAAAAAAAA-GTAGG	21	1	3	1.72414	CAGCC-AAAAAAAAAAAAAAAAAAAAA-GTAGG	20	0	3	1.72414	CATCC-AAAAAAAAAAAAAAAAAAAA-GTAGG
chr3	3p25.3:_VGLL4	11599929	17	1	17	CCCTT-C-ATGAT	4	17	1	73	17	55	75.3425	CCCTT-CCCCCCACCCCACCCCC-ATGAT	17	0	6	8.21918	CCCTT-CCCCCCCCCCCCCCCCC-ATGAT	17	0	6	8.21918	CCCTT-CCCCCCCCCCCACCCCC-ATGAT	17	0	6	8.21918	CCCTT-CCCCCCACCCCCCCCCC-ATGAT
chr3	3p25.1:_SH3BP5	15297083	13	1	13	TTGGA-T-AAGCC	4	13	1	90	13	75	83.3333	TTGGA-TTTTTTTTTTTTT-AAGCC	14	1	7	7.77778	TTGGA-TTTTTTTTTTTTTT-AAGCC	12	-1	5	5.55556	TTGGA-TTTTTTTTTTTT-AAGCC	13	0	3	3.33333	TTGGA-TTTTTTTTTTTTA-AAGCT
chr3	3p25.1:_EAF1	15482997	22	1	22	TGACC-T-GCTTG	5	22.2	2	24	22	9	37.5	TGACC-TTTTTTTTTTTTTTTTTTTTTT-GCTTG	20	-2	5	20.8333	TGACC-TTTTTTTTTTTTTTTTTTTT-GCTTG	19	-3	4	16.6667	TGACC-TTTTTTTTTTTTTTTTTTT-GCTTG	21	-1	3	12.5	TGACC-TTTTTTTTTTTTTTTTTTTTT-GTTTG	23	1	3	12.5	TGACC-TTTTTTTTTTTTTTTTTTTTTTT-GCTTG
chr3	3p25.1:_ANKRD28	15709863	13	1	13	CTTGA-T-CAAAA	3	13	1	58	13	50	86.2069	CTTGA-TTTTTTTTTTTTT-CAAAA	12	-1	5	8.62069	CTTGA-TTTTTTTTTTTT-CAAAA	14	1	3	5.17241	CTTGA-TTTTTTTTTTTTTT-CAAAA
chr3	3p24.3:_RAB5A	19988755	25	3	8.33333	CTCCA-GCG-AGGAG	3	22	1	71	22	54	76.0563	CTCCA-GCGCCGGCGGCGGCGGCGGCGG-AGGAG	25	3	13	18.3099	CTCCA-GCGCCGGCGGCGGCGGCGGCGGCGG-AGGAG	25	3	4	5.6338	CTCCA-GCGCCGGCGGCGGCGGCGGCGGAGG-AGGAG
chr3	3p24.3:_RAB5A	19988905	24	6	4	CGACG-CCGCCA-TAGAT	4	24.24	2	41	24	22	53.6585	CGACG-CCGCCGCCGCCACCACCACCGCCA-TAGAT	24	0	9	21.9512	CGCCG-CCGCCGCCGCCCCCCCCACCGCCA-TAGAT	24	0	6	14.6341	CGCCG-CCGCCGCCGCCACCCCCACCGCCA-TAGAT	24	0	4	9.7561	CGCCG-CCGCCGCCCCCCCCCCCACCGCCA-TAGAT
chr3	3p24.3:_RAB5A	20025907	12	1	12	TCTGG-T-AAATG	3	12	1	120	12	110	91.6667	TCTGG-TTTTTTTTTTTT-AAATG	13	1	6	5	TCTGG-TTTTTTTTTTTTT-AAATG	11	-1	4	3.33333	TCTGG-TTTTTTTTTTT-AAATG
chr3	3p24.2:_RARB	25639267	12	1	12	TGGAA-T-GATAT	3	12	1	169	12	153	90.5325	TGGAA-TTTTTTTTTTTT-GATAT	11	-1	10	5.91716	TGGAA-TTTTTTTTTTT-GATAT	13	1	6	3.5503	TGGAA-TTTTTTTTTTTTT-GATAT
chr3	3p22.3:_CMTM6	32523863	12	1	12	ATGAG-A-GGATG	3	12	1	118	12	100	84.7458	ATGAG-AAAAAAAAAAAA-GGATG	11	-1	10	8.47458	ATGAG-AAAAAAAAAAA-GGATG	13	1	8	6.77966	ATGAG-AAAAAAAAAAAAA-GGATG
chr3	3p22.3:_PDCD6IP	33868211	15	1	15	AATAG-T-AATTT	3	15	1	39	15	32	82.0513	AATAG-TTTTTTTTTTTTTTT-AATTT	14	-1	4	10.2564	AATAG-TTTTTTTTTTTTTT-AATTT	16	1	3	7.69231	AATAG-TTTTTTTTTTTTTTTT-AATTT
chr3	3p22.2:_OXSR1	38296205	17	1	17	TAGAG-T-CAAAC	3	17	1	129	17	105	81.3953	TAGAG-TTTTGTTTTTTTTTTTT-CAAAC	16	-1	18	13.9535	TAGAG-TTTTGTTTTTTTTTTT-CAAAC	18	1	6	4.65116	TAGAG-TTTTGTTTTTTTTTTTTT-CAAAC
chr3	3p22.2:_SCN11A	38887289	17	2	8.5	GAATT-TA-CTGAG	3	15	1	41	15	32	78.0488	GAATT-TATATATATATATAT-CTGAG	17	2	6	14.6341	GAATT-TATATATATATATATAT-CTGAG	13	-2	3	7.31707	GAATT-TATATATATATAT-CTGAG
chr3	3p22.1:_CTNNB1	41281413	19	1	19	TTAAA-T-AAGAA	4	19.18	2	45	19	30	66.6667	TTAAA-ATTTTTTTTTTTTTTTTTT-AAGAA	18	-1	9	20	TTAAA-ATTTTTTTTTTTTTTTTT-AAGAA	19	0	3	6.66667	TAAAA-TTTTTTTTTTTTTTTTTTT-AAGAA	17	-2	3	6.66667	TTAAA-ATTTTTTTTTTTTTTTT-AAGAA
chr3	3p21.33:_ABHD5	43762405	12	1	12	TTTCC-A-GCCTT	3	12	1	181	12	146	80.663	TTTCC-AAAAAAAAAAAA-GCCTT	11	-1	19	10.4972	TTTCC-AAAAAAAAAAA-GCCTT	13	1	16	8.83978	TTTCC-AAAAAAAAAAAAA-GCCTT
chr3	3p21.31:_ZNF502	44764470	20	1	20	GAGCC-A-TCCAT	5	20.21	2	30	20	9	30	GAGCC-AAAAAAAAAAAAAAAAAAAA-TCCAT	21	1	8	26.6667	GAGCC-AAAAAAAAAAAAAAAAAAAAA-TCCAT	19	-1	6	20	GAGCC-AAAAAAAAAAAAAAAAAAA-TCCAT	22	2	4	13.3333	GAGCC-AAAAAAAAAAAAAAAAAAAAAA-TCCAT	18	-2	3	10	GAGCC-AAAAAAAAAAAAAAAAAA-TCCAT
chr3	3p21.31:_ZDHHC3	44959726	16	1	16	GTGGC-G-TGTCC	6	16.16	2	48	16	21	43.75	CAGTG-GCGGGGGGGGGCGGGG-TGTCC	16	0	10	20.8333	AGTGG-CGGGGGGGGGGCGGGG-TGTCC	16	0	5	10.4167	CAGTG-GCGGGGGGGGGGGGGG-GGTCC	16	0	5	10.4167	AGTGG-GGGGGGGGGGGCGGGG-TGTCC	16	0	4	8.33333	AGTGG-CGGGGGGGGGGGGGGG-GGTCC	14	-2	3	6.25	GTGGC-GGGGGGGGGCGGGG-TGTCC
chr3	3p21.31:_LRRC2	46558769	19	1	19	GCTTG-T-AGTTA	5	19.19	2	38	19	10	26.3158	GCTTG-TTTTTGTTTTTTTTTTTTT-AGTTA	19	0	9	23.6842	CTGCT-TTTTTTTTTTTTTTTTTTT-AGTTA	18	-1	8	21.0526	GCTTG-TTTTTTTTTTTTTTTTTT-AGTTA	17	-2	7	18.4211	GCTTG-TTTTTTTTTTTTTTTTT-AGTTA	18	-1	4	10.5263	GCTTG-TTTTTGTTTTTTTTTTTT-AGTTA
chr3	3p21.31:_MAP4	48016255	13	1	13	TCTCC-A-TTTGG	3	13	1	87	13	71	81.6092	TCTCC-AAAAAAAAAAAAA-TTTGG	14	1	9	10.3448	TCTCC-AAAAAAAAAAAAAA-TTTGG	12	-1	7	8.04598	TCTCC-AAAAAAAAAAAA-TTTGG
chr3	3p21.31:_CDC25A	48199853	12	1	12	ACTTC-T-AAATT	3	12	1	105	12	94	89.5238	ACTTC-TTTTTTTTTTTT-AAATT	13	1	7	6.66667	ACTTC-TTTTTTTTTTTTT-AAATT	11	-1	4	3.80952	ACTTC-TTTTTTTTTTT-AAATT
chr3	3p21.31:_DAG1	49571621	11	1	11	CATTG-T-CCTCC	3	11	1	83	11	64	77.1084	CATTG-TTTTTTTTTTT-CCTCC	10	-1	13	15.6627	CATTG-TTTTTTTTTT-CCTCC	12	1	6	7.22892	CATTG-TTTTTTTTTTTT-CCTCC
chr3	3p21.31:_BSN	49694868	9	3	3	CAGTG-CGC-AGGTC	3	9	1	147	9	136	92.517	CAGTG-CGCCGCCGC-AGGTC	9	0	7	4.7619	CGGTG-CCCCGCCGC-AGGTC	9	0	4	2.72109	CAGGG-CCCCCCCGC-AGGTC
chr3	3p21.31:_GNAI2	50296406	17	1	17	GCAAG-C-TTCCA	3	17	1	107	17	99	92.5234	GCAAG-CCCCCCCCCAGCCCCCC-TTCCA	17	0	4	3.73832	GCAAG-CCCCCCCCCCGCCCCCC-TTCCA	17	0	4	3.73832	GCAAG-CCCCCCCCCAACCCCCC-TTCCA
chr3	3p21.2:_DUSP7	52084404	24	1	24	TTGTT-A-TCAAG	6	24.24	2	35	24	12	34.2857	TTGTT-AAAAAAAAAAAAAAAAAAGAAAAA-TCAAG	24	0	9	25.7143	TTGTT-AAAAAAAAAAAAAAAAAAAAAAAA-TCAAG	23	-1	5	14.2857	TTGTT-AAAAAAAAAAAAAAAAAGAAAAA-TCAAG	25	1	3	8.57143	TTGTT-AAAAAAAAAAAAAAAAAAAGAAAAA-TCAAG	23	-1	3	8.57143	TTGTT-AAAAAAAAAAAAAAAAAAAAAAA-TCAAG	22	-2	3	8.57143	TTGTT-AAAAAAAAAAAAAAAAGAAAAA-TCAAG
chr3	3p21.2:_WDR82	52288957	19	1	19	TGGCA-T-GAGAC	4	19.18	2	32	19	12	37.5	TGGCA-TTTTTTTTTTTTTTTTTTT-GAGAC	18	-1	10	31.25	TGGCA-TTTTTTTTTTTTTTTTTT-GAGAC	20	1	5	15.625	TGGCA-TTTTTTTTTTTTTTTTTTTT-GAGAC	17	-2	5	15.625	TGGCA-TTTTTTTTTTTTTTTTT-GAGAC
chr3	3p14.3:_WNT5A	55501389	20	1	20	CTTGA-T-GTAAG	6	19.2	2	52	19	19	36.5385	CTTGA-TTTCTTTTTTTTTTTTTTT-GTAAG	20	1	17	32.6923	CTTGA-TTTCTTTTTTTTTTTTTTTT-GTAAG	19	0	7	13.4615	CTTGA-TTTTTTTTTTTTTTTTTTT-GTAAG	18	-1	3	5.76923	CTTGA-TTTTTTTTTTTTTTTTTT-GTAAG	18	-1	3	5.76923	CTTGA-TTTCTTTTTTTTTTTTTT-GTAAG	20	1	3	5.76923	CTTGA-TTTTTTTTTTTTTTTTTTTT-GTAAG
chr3	3p14.3:_WNT5A	55502167	18	1	18	TTATT-A-GCTAT	4	16.19	2	37	16	14	37.8378	TTATT-AAAAAAAAAAAAAAAA-GCTAT	19	3	12	32.4324	TTATT-AAAAAAAAAAAAAAAAAAA-GCTAT	18	2	8	21.6216	TTATT-AAAAAAAAAAAAAAAAAA-GCTAT	17	1	3	8.10811	TTATT-AAAAAAAAAAAAAAAAA-GCTAT
chr3	3p14.3:_ERC2	55544295	15	1	15	TCTTT-A-GAGAA	3	14	1	72	14	58	80.5556	TCTTT-AAAAAAAAAAAAAA-GAGAA	13	-1	9	12.5	TCTTT-AAAAAAAAAAAAA-GAGAA	15	1	5	6.94444	TCTTT-AAAAAAAAAAAAAAA-GAGAA
chr3	3p14.3:_C3orf63	56655847	19	1	19	GTAGT-A-CCGGT	4	19.2	2	19	19	8	42.1053	GTAGT-AAAAAAAAAAAAAAAAAAA-CCGGT	20	1	5	26.3158	GTAGT-AAAAAAAAAAAAAAAAAAAA-CCGGT	17	-2	3	15.7895	GTAGT-AAAAAAAAAAAAAAAAA-CCGGT	18	-1	3	15.7895	GTAGT-AAAAAAAAAAAAAAAAAA-CCGGT
chr3	3p14.3:_SLMAP	57913670	13	1	13	GTGGA-T-AAGGA	3	13	1	136	13	115	84.5588	GTGGA-TTTTTTTTTTTTT-AAGGA	14	1	12	8.82353	GTGGA-TTTTTTTTTTTTTT-AAGGA	12	-1	9	6.61765	GTGGA-TTTTTTTTTTTT-AAGGA
chr3	3p14.3:_RPP14	58304720	14	1	14	ACCTC-A-GATTC	3	14	1	42	14	33	78.5714	ACCTC-AAAAAAAAAAAAAA-GATTC	13	-1	5	11.9048	ACCTC-AAAAAAAAAAAAA-GATTC	15	1	4	9.52381	ACCTC-AAAAAAAAAAAAAAA-GATTC
chr3	3p14.2:_ID2B	62109739	17	6	2.83333	CTTCC-CTTTTT-AAAAA	3	17	1	216	17	207	95.8333	CTTCC-CTTTTTTTTTTCTTTTT-AAAAA	16	-1	6	2.77778	CTTCC-CTTTTTTTTTCTTTTT-AAAAA	17	0	3	1.38889	CTTCC-CTTTTTTTTTTTTTTTT-AAAAA
chr3	3p14.1:_ATXN7	63985906	13	4	3.25	TTTTT-AAGA-ATGCA	4	13	1	58	13	49	84.4828	TTTTT-AAGAAGAAAGAAA-ATGCA	13	0	3	5.17241	TTTTA-AAAAAAAAAAAAA-ATGAA	13	0	3	5.17241	TTTTA-AAAAAAAAAGAAA-ATGAA	13	0	3	5.17241	TTTTA-AAGAAAAAAGAAA-ATGAA
chr3	3p14.1:_MAGI1	65340554	35	1	35	GCTGG-T-CTTAC	3	35	1	52	35	45	86.5385	GCTGG-TTTTCTTTTTTTTTTTCTTTTTCCTTTTTTTTTTT-CTTAC	35	0	4	7.69231	GCTGG-TTTTTTTTTTTTTTTTCTTTTTCCTTTTTTTTTTT-CTTAC	34	-1	3	5.76923	GCTGG-TTTTCTTTTTTTTTTTCTTTTTCCTTTTTTTTTT-CTTAC
chr3	3p14.1:_FRMD4B	69219555	9	1	9	AGTTA-T-GCTTG	3	10	1	102	10	92	90.1961	AGTTA-TTTTTTTTTT-GCTTG	9	-1	7	6.86275	AGTTA-TTTTTTTTT-GCTTG	11	1	3	2.94118	AGTTA-TTTTTTTTTTT-GCTTG
chr3	3p13:_FOXP1	71008342	13	1	13	ACGTG-T-CCTTT	3	13	1	84	13	72	85.7143	ACGTG-TTTTTTTTTTTTT-CCTTT	12	-1	7	8.33333	ACGTG-TTTTTTTTTTTT-CCTTT	14	1	5	5.95238	ACGTG-TTTTTTTTTTTTTT-CCTTT
chr3	3p13:_EIF4E3	71732245	11	1	11	TAGGG-A-GCATT	3	11	1	83	11	69	83.1325	TAGGG-AAAAAAAAAAA-GCATT	10	-1	11	13.253	TAGGG-AAAAAAAAAA-GCATT	12	1	3	3.61446	TAGGG-AAAAAAAAAAAA-GCATT
chr3	3p13:_EIF4E3	71733545	15	1	15	ACGGC-A-TCAGA	3	15	1	130	15	96	73.8462	ACGGC-AAAAAAAAAAAAAAA-TCAGA	14	-1	18	13.8462	ACGGC-AAAAAAAAAAAAAA-TCAGA	16	1	16	12.3077	ACGGC-AAAAAAAAAAAAAAAA-TCAGA
chr3	3p13:_RYBP	72424550	9	1	9	ATGTC-T-GTAAC	3	9	1	146	9	139	95.2055	ATGTC-TTTTTTTTT-GTAAC	10	1	4	2.73973	ATGTC-TTTTTTTTTT-GTAAC	8	-1	3	2.05479	ATGTC-TTTTTTTT-GTAAC
chr3	3p12.3:_ROBO1	78647021	10	1	10	CAACA-T-CAATA	3	10	1	253	10	237	93.6759	CAACA-TTTTTTTTTT-CAATA	9	-1	11	4.34783	CAACA-TTTTTTTTT-CAATA	11	1	5	1.97628	CAACA-TTTTTTTTTTT-CAATA
chr3	3p12.1:_VGLL3	87017983	10	3	3.33333	ATGAG-GGT-CCGCA	3	10	1	68	10	60	88.2353	ATGAG-GGTGGTGGTG-CCGCA	10	0	5	7.35294	ATGAG-GGGGGTGGTG-CCGCA	10	0	3	4.41176	ATGAG-GGTGGGGGTG-CCGCA
chr3	3p11.1:_ZNF654	88191435	20	1	20	AAATT-A-CCACA	3	22	1	126	22	118	93.6508	AAATT-AAAAAACAAAACAAAAAAAAAA-CCACA	20	-2	5	3.96825	AAATT-AAAAAACAAAACAAAAAAAA-A	23	1	3	2.38095	AAATT-AAAAAACAAAACAAAAAAAAAAA-CCACA
chr3	3q12.1:_DCBLD2	98515881	20	1	20	GTAGT-A-TAGAA	4	19.18	2	29	19	13	44.8276	GTAGT-AAAAAAAAAAAAAAACAAA-TAGAA	18	-1	8	27.5862	GTAGT-AAAAAAAAAAAAAAAAAA-TAGAA	19	0	5	17.2414	GTAGT-AAAAAAAAAAAAAAAAAAA-TAGAA	17	-2	3	10.3448	GTAGT-AAAAAAAAAAAAAAAAA-TAGAA
chr3	3q12.1:_DCBLD2	98518161	10	1	10	TAATT-A-GGCCA	3	11	1	111	11	99	89.1892	TAATT-AAAAAAAAAAA-GGCCA	10	-1	9	8.10811	TAATT-AAAAAAAAAA-GGCCA	12	1	3	2.7027	TAATT-AAAAAAAAAAAA-GGCCA
chr3	3q13.12:_BBX	107524963	16	1	16	CTGGC-A-GAGAG	5	14.13	2	60	14	32	53.3333	CTGGC-AAAAAAAAAAAAAA-GAGAG	13	-1	14	23.3333	CTGGC-AAAAAAAAAAAAA-GAGAG	16	2	8	13.3333	CTGGC-AAAAAAAAAAAAAAGA-GAGAG	15	1	3	5	CTGGC-AAAAAAAAAAAAAAA-GAGAG	12	-2	3	5	CTGGC-AAAAAAAAAAAA-GAGAG
chr3	3q13.12:_BBX	107529058	18	1	18	TTTTT-A-GGTTC	4	18.18	2	59	18	27	45.7627	TTTTT-TAAAAAAAAAAAAAAAAA-GGTTC	18	0	15	25.4237	TTTTT-TTAAAAAAAAAAAAAAAA-GGTTC	18	0	11	18.6441	TTTTT-AAAAAAAAAAAAAAAAAA-GGTTC	18	0	6	10.1695	TTTTT-TTTAAAAAAAAAAAAAAA-GGTTC
chr3	3q13.2:_KIAA2018	113370932	25	2	12.5	CACTG-GA-TGTGT	5	25.25	2	61	25	19	31.1475	CACTG-GAGAGAGAGAGAGAGAGAGAGAGTG-TGTGT	25	0	18	29.5082	CACTG-GAGAGAGAGAGAGAGAGAGAGAGAG-AGAGT	24	-1	14	22.9508	CACTG-GAGAGAGAGAGAGAGAGAGAGAGA-GAGAG	22	-3	7	11.4754	CACTG-GAGAGAGAGAGAGAGAGAGAGA-GTGTG	21	-4	3	4.91803	CACTG-GAGAGAGAGAGAGAGAGAGAG-TGTGT
chr3	3q13.2:_KIAA2018	113370956	40	2	20	AGAGA-GT-ATGAG	4	40.4	2	43	40	20	46.5116	AGAGA-GAGTGTGTGTGTGTGTGTGTGTGTGTGTGTGTATATGTGT-ATGAG	40	0	13	30.2326	AGAGA-GAGAGAGAGAGAGAGTGTGTGTGTGTGTGTGTATATGTGT-ATGAG	26	-14	7	16.2791	AGAGA-GTGTGTGTGTGTGTGTGTATATGTGT-ATGAG	28	-12	3	6.97674	AGAGA-GAGTGTGTGTGTGTGTGTGTATATGTGT-ATGAG
chr3	3q13.31:_ZNF80	113954691	12	1	12	TACTT-A-TCCTG	3	12	1	43	12	35	81.3953	TACTT-AAAAAAAAAAAA-TCCTG	11	-1	4	9.30233	TACTT-AAAAAAAAAAA-TCCTG	13	1	4	9.30233	TACTT-AAAAAAAAAAAAA-TCCTG
chr3	3q13.31:_ZNF80	113955052	22	1	22	GTATC-A-CCCAC	3	21	1	69	21	55	79.7101	GTATC-AAAGAAAAAAAAAAAAGAAAA-CCCAC	20	-1	10	14.4928	GTATC-AAAGAAAAAAAAAAAGAAAA-CCCAC	22	1	4	5.7971	GTATC-AAAGAAAAAAAAAAAAAGAAAA-CCCAC
chr3	3q13.31:_LSAMP	115521356	22	6	3.66667	GCTTT-TTTTAA-TTTTT	8	22.21	2	106	22	32	30.1887	AGCTT-TTTTTCATTTTAATTTTAATTT-TTTTT	21	-1	20	18.8679	GCTTT-TTTTCATTTTAATTTTAATTT-TTTTT	22	0	17	16.0377	GCTTT-TTTTCATTTTAATTTTAATTTT-TTTTT	22	0	17	16.0377	TTTTT-TTCATTTTAATTTTAATTTTTT-TTTTT	24	2	10	9.43396	GCTTT-TTTTCATTTTAATTTTAATTTTTT-TTTTT	22	0	4	3.77358	CTTTT-TTTCATTTTAATTTTAATTTTT-TTTTT	22	0	3	2.83019	TTTTT-TCATTTTAATTTTAATTTTTTT-TTTTT	23	1	3	2.83019	GCTTT-TTTTCATTTTAATTTTAATTTTT-TTTTT
chr3	3q13.32:_IGSF11	118621295	13	5	2.6	GCACT-CCCCA-TCCCC	3	13	1	77	13	66	85.7143	GCACT-CCCCACCCCACCC-TCCCC	13	0	6	7.79221	GCACT-CCCCACCCCCCCC-CCCCC	13	0	5	6.49351	GCACT-CCCCCCCCCCCCC-CCCCC
chr3	3q13.33:_KTELC1	119212651	21	1	21	TTGGA-T-GAGTA	5	21.22	2	45	21	19	42.2222	TTGGA-TTTTTTTTTTTTTTTTTTTTT-GAGTA	22	1	10	22.2222	TTGGA-TTTTTTTTTTTTTTTTTTTTTT-GAGTA	23	2	6	13.3333	TTGGA-TTTTTTTTTTTTTTTTTTTTTTT-GAGTA	20	-1	6	13.3333	TTGGA-TTTTTTTTTTTTTTTTTTTT-GAGTA	24	3	4	8.88889	TTGGA-TTTTTTTTTTTTTTTTTTTTTTTT-GAGTA
chr3	3q13.33:_PLA1A	119348346	16	1	16	CTGCA-T-GAGAG	6	16.21	2	44	16	22	50	CTGCA-TTTTTTTTTTTTTTTT-GAGAG	21	5	6	13.6364	CTGCA-TATTTTTTTTTTTTTTTTTTT-GAGAG	17	1	5	11.3636	CTGCA-TTTTTTTTTTTTTTTTT-GAGAG	20	4	5	11.3636	CTGCA-TATTTTTTTTTTTTTTTTTT-GAGAG	19	3	3	6.81818	CTGCA-TATTTTTTTTTTTTTTTTT-GAGAG	22	6	3	6.81818	CTGCA-TATTTTTTTTTTTTTTTTTTTT-GAGAG
chr3	3q13.33:_PLA1A	119348384	10	2	5	AGGGA-TG-CAGCT	3	10	1	77	10	70	90.9091	AGGGA-TGTGTGTGTG-CAGCT	10	0	4	5.19481	GGGGA-TGTGTGTGGG-CAGCT	10	0	3	3.8961	AGGGA-TGTGGGTGTG-CAGCT
chr3	3q13.33:_GSK3B	119544903	14	4	3.5	TGAGT-CTTG-CCCCT	3	14	1	225	14	195	86.6667	TGAGT-CTTGCTTGCTGCTT-CCCCT	14	0	27	12	TGAGT-CTTGCTTGCTGCTC-CCCCT	14	0	3	1.33333	TGAGT-TTTGCTTGCTGCTT-CCCCT
chr3	3q13.33:_POLQ	121264788	11	5	2.2	AGAAC-CCTGG-AACAG	4	11	1	86	11	73	84.8837	AGAAC-CCTGGCCTGGC-AACAG	11	0	5	5.81395	AGACC-CCTGGCCGGGC-AACAG	11	0	5	5.81395	AGACC-CCGGGCCGGGC-AACAG	11	0	3	3.48837	AGACC-CCGGGCCTGGC-AACAG
chr3	3q21.1:_KPNA1	122141193	20	1	20	TGCAC-A-CCTAT	5	20.19	2	49	20	17	34.6939	TGCAC-AAAAAAAAAAAAAAAAAAAA-CCTAT	19	-1	15	30.6122	TGCAC-AAAAAAAAAAAAAAAAAAA-CCTAT	21	1	9	18.3673	TGCAC-AAAAAAAAAAAAAAAAAAAAA-CCTAT	18	-2	5	10.2041	TGCAC-AAAAAAAAAAAAAAAAAA-CCTAT	17	-3	3	6.12245	TGCAC-AAAAAAAAAAAAAAAAA-CCTAT
chr3	3q21.1:_PARP9	122254691	17	1	17	AAGGC-A-GCCTC	4	16.15	2	172	16	88	51.1628	AAGGC-AAAAAAAAAAAAAAAA-GCCTC	15	-1	40	23.2558	AAGGC-AAAAAAAAAAAAAAA-GCCTC	17	1	30	17.4419	AAGGC-AAAAAAAAAAAAAAAAA-GCCTC	14	-2	14	8.13953	AAGGC-AAAAAAAAAAAAAA-GCCTC
chr3	3q21.1:_LOC100129550	122606426	16	1	16	TGAAG-T-GAGAT	4	17.16	2	46	17	26	56.5217	TGAAG-ATTTTTTTTTTTTTTTT-GAGAT	16	-1	13	28.2609	TGAAG-ATTTTTTTTTTTTTTT-GAGAT	18	1	4	8.69565	TGAAG-ATTTTTTTTTTTTTTTTT-GAGAT	15	-2	3	6.52174	TGAAG-ATTTTTTTTTTTTTT-GAGAT
chr3	3q21.1:_MYLK	123332187	10	1	10	AAGGA-T-CCCAT	3	11	1	89	11	75	84.2697	AAGGA-TTTTTTTTTTT-CCCAT	10	-1	11	12.3596	AAGGA-TTTTTTTTTT-CCCAT	12	1	3	3.37079	AAGGA-TTTTTTTTTTTT-CCCAT
chr3	3q21.1:_MYLK	123332876	16	1	16	TTGAG-T-GAGTT	4	16.15	2	30	16	12	40	TTGAG-TTTTTTTTTTTTTTTT-GAGTT	15	-1	12	40	TTGAG-TTTTTTTTTTTTTTT-GAGTT	17	1	3	10	TTGAG-TTTTTTTTTTTTTTTTT-GAGTT	14	-2	3	10	TTGAG-TTTTTTTTTTTTTT-GAGTT
chr3	3q21.1:_CCDC14	123632519	35	1	35	CACCT-A-CACGA	4	35.35	2	37	35	22	59.4595	CACCT-AAAAAAAAAAAAAAAACCACCAAAAAAACAAAAAA-CACGA	35	0	6	16.2162	CACCT-AAAAAAAAAAAAAAAACCACCAAAAAAAAAAAAAA-AACAA	34	-1	5	13.5135	CACCT-AAAAAAAAAAAAAAACCACCAAAAAAACAAAAAA-CACGA	34	-1	4	10.8108	CACCT-AAAAAAAAAAAAAAACCACCAAAAAAAAAAAAAA-CAAGA
chr3	3q21.2:_HEG1	124686302	19	1	19	CAGCA-T-GCATT	5	18.17	2	96	18	50	52.0833	CAGCA-TTTTTTTTTTTTTTTTTT-GCATT	17	-1	22	22.9167	CAGCA-TTTTTTTTTTTTTTTTT-GCATT	16	-2	15	15.625	CAGCA-TTTTTTTTTTTTTTTT-GCATT	19	1	5	5.20833	CAGCA-TTTTTTTTTTTTTTTTTTT-GCATT	15	-3	4	4.16667	CAGCA-TTTTTTTTTTTTTTT-GCATT
chr3	3q21.2:_ZNF148	124950903	10	1	10	AAGTC-T-CCTTT	3	10	1	181	10	172	95.0276	AAGTC-TTTTTTTTTT-CCTTT	9	-1	6	3.31492	AAGTC-TTTTTTTTT-CCTTT	11	1	3	1.65746	AAGTC-TTTTTTTTTTT-CCTTT
chr3	3q21.2:_ZNF148	124951172	15	1	15	TACAC-T-AGCCA	4	14.15	2	35	14	15	42.8571	TACAC-TTTTTTTTTTTTTT-AGCCA	15	1	8	22.8571	TACAC-TTTTTTTTTTTTTTT-AGCCA	13	-1	8	22.8571	TACAC-TTTTTTTTTTTTT-AGCCA	16	2	4	11.4286	TACAC-TTTTTTTTTTTTTTTT-AGCCA
chr3	3q21.2:_OSBPL11	125248293	23	1	23	TCCTC-A-CCATA	5	23.24	2	199	23	98	49.2462	TCCTC-AAAAAAAAAAAAAATAAATAAAA-CCATA	24	1	72	36.1809	TCCTC-AAAAAAAAAAAAAAATAAATAAAA-CCATA	22	-1	15	7.53769	TCCTC-AAAAAAAAAAAAATAAATAAAA-CCATA	25	2	11	5.52764	TCCTC-AAAAAAAAAAAAAAAATAAATAAAA-CCATA	23	0	3	1.50754	TCCTC-AAAAAAAAAAAAAAAAAATAAAA-CCATA
chr3	3q21.2:_OSBPL11	125248839	11	1	11	GTTGA-T-AAACA	4	11.12	2	112	11	55	49.1071	GTTGA-TTTTTTTTTTT-AAACA	12	1	48	42.8571	GTTGA-TTTTTTTTTTTT-AAACA	10	-1	6	5.35714	GTTGA-TTTTTTTTTT-AAACA	13	2	3	2.67857	GTTGA-TTTTTTTTTTTTT-AAACA
chr3	3q21.2:_OSBPL11	125313711	11	1	11	GTGAC-T-AAGAT	3	11	1	107	11	100	93.4579	GTGAC-TTTTTTTTTTT-AAGAT	10	-1	4	3.73832	GTGAC-TTTTTTTTTT-AAGAT	12	1	3	2.80374	GTGAC-TTTTTTTTTTTT-AAGAT
chr3	3q21.3:_ZXDC	126179926	11	1	11	CACCC-T-CTTGT	3	11	1	53	11	46	86.7925	CACCC-TTTTTTTTTTT-CTTGT	10	-1	4	7.54717	CACCC-TTTTTTTTTT-CTTGT	12	1	3	5.66038	CACCC-TTTTTTTTTTTT-CTTGT
chr3	3q21.3:_MCM2	127337928	12	3	4	CAACA-AGG-GGCTG	3	12	1	102	12	93	91.1765	CAACA-AGGAGGAGGAGG-GGCTG	12	0	6	5.88235	CAACA-AGGAGGAGGGGG-GGCTG	12	0	3	2.94118	CAACA-AGGGGGAGGGGG-GGCTG
chr3	3q21.3:_MGLL	127410938	21	1	21	TCTGA-T-GGCAA	5	21.2	2	65	21	20	30.7692	TCTGA-TTTTTTTTTTTTTTTTTTTTT-GGCAA	20	-1	18	27.6923	TCTGA-TTTTTTTTTTTTTTTTTTTT-GGCAA	19	-2	15	23.0769	TCTGA-TTTTTTTTTTTTTTTTTTT-GCAAG	18	-3	7	10.7692	TCTGA-TTTTTTTTTTTTTTTTTT-GCAAG	17	-4	5	7.69231	TCTGA-TTTTTTTTTTTTTTTTT-GGCAA
chr3	3q21.3:_C3orf27	128292063	15	1	15	CCGAC-T-AGCAG	3	15	1	118	15	84	71.1864	CCGAC-TTTTTTTTTTTTTTT-AGCAG	14	-1	20	16.9492	CCGAC-TTTTTTTTTTTTTT-AGCAG	16	1	14	11.8644	CCGAC-TTTTTTTTTTTTTTTT-AGCAG
chr3	3q22.1:_RHO	129252686	16	1	16	CTTAA-T-AAGAA	3	16	1	55	16	40	72.7273	CTTAA-TTTTTTTTTTTTTTTT-AAGAA	15	-1	8	14.5455	CTTAA-TTTTTTTTTTTTTTT-AAGAA	17	1	7	12.7273	CTTAA-TTTTTTTTTTTTTTTTT-AAGAA
chr3	3q22.1:_TMCC1	129368266	13	1	13	TCTAA-T-AAAGA	3	13	1	38	13	31	81.5789	TCTAA-TTTTTTTTTTTTT-AAAGA	14	1	4	10.5263	TCTAA-TTTTTTTTTTTTTT-AAAGA	12	-1	3	7.89474	TCTAA-TTTTTTTTTTTT-AAAGA
chr3	3q22.1:_TMCC1	129369122	18	1	18	GGGGC-A-TCCCT	5	17.16	2	132	17	60	45.4545	GGGGC-AAAAAAAAAAAAAAAAA-TCCCT	16	-1	42	31.8182	GGGGC-AAAAAAAAAAAAAAAA-TCCCT	18	1	14	10.6061	GGGGC-AAAAAAAAAAAAAAAAAA-TCCCT	15	-2	13	9.84848	GGGGC-AAAAAAAAAAAAAAA-TCCCT	13	-4	3	2.27273	GGGGC-AAAAAAAAAAAAA-TCCCT
chr3	3q22.1:_ASTE1	130733047	11	1	11	CTGCC-T-GAATT	3	11	1	79	11	72	91.1392	CTGCC-TTTTTTTTTTT-GAATT	12	1	4	5.06329	CTGCC-TTTTTTTTTTTT-GAATT	10	-1	3	3.79747	CTGCC-TTTTTTTTTT-GAATT
chr3	3q22.1:_TMEM108	133116234	14	1	14	TCCTT-A-GATGG	3	14	1	112	14	101	90.1786	TCCTT-AAAAAAAAAAAAAA-GATGG	15	1	6	5.35714	TCCTT-AAAAAAAAAAAAAAA-GATGG	13	-1	5	4.46429	TCCTT-AAAAAAAAAAAAA-GATGG
chr3	3q22.1:_CDV3	133307642	12	1	12	GGGGG-T-GGTAA	4	12.11	2	53	12	29	54.717	GGGGG-TTTTTTTTTTTT-GGTAA	11	-1	16	30.1887	GGGGG-TTTTTTTTTTT-GGTAA	12	0	5	9.43396	TGGGG-GTTTTTTTTTTT-GGTAA	10	-2	3	5.66038	GGGGG-TTTTTTTTTT-GGTAA
chr3	3q22.1:_SRPRB	133538763	20	1	20	TGGAA-T-AAGTT	5	19.2	2	26	19	10	38.4615	TGGAA-TTTTTTTTTTTTTTTTTTT-AAGTT	20	1	7	26.9231	TGGAA-TTTTTTTTTTTTTTTTTTTT-AAGTT	18	-1	3	11.5385	TGGAA-TTTTTTTTTTTTTTTTTT-AAGTT	17	-2	3	11.5385	TGGAA-TTTTTTTTTTTTTTTTT-AAGTT	21	2	3	11.5385	TGGAA-TTTTTTTTTTTTTTTTTTTTT-AAGTT
chr3	3q22.3:_PPP2R3A	135865710	14	1	14	AATAC-A-TACTT	4	14	1	134	14	115	85.8209	AATAC-AAAAAAAAAAAAAA-TACTT	14	0	10	7.46269	AAATA-CAAAAAAAAAAAAA-TACTT	13	-1	5	3.73134	AATAC-AAAAAAAAAAAAA-TACTT	15	1	4	2.98507	AATAC-AAAAAAAAAAAAAAA-TACTT
chr3	3q23:_SLC25A36	140695479	14	1	14	ATGTG-A-CCTCA	4	15	1	114	15	81	71.0526	ATGTG-AAAAAAAAAAAAAAA-CCTCA	14	-1	18	15.7895	ATGTG-AAAAAAAAAAAAAA-CCTCA	16	1	10	8.77193	ATGTG-AAAAAAAAAAAAAAAA-CCTCA	17	2	5	4.38596	ATGTG-AAAAAAAAAAAAAAAAA-CCTCA
chr3	3q23:_ZBTB38	141164926	14	1	14	AAATT-A-CTCAT	3	14	1	38	14	30	78.9474	AAATT-AAAAAAAAAAAAAA-CTCAT	15	1	5	13.1579	AAATT-AAAAAAAAAAAAAAA-CTCAT	13	-1	3	7.89474	AAATT-AAAAAAAAAAAAA-CTCAT
chr3	3q23:_ZBTB38	141166239	10	1	10	TGAAG-T-ATGTT	3	10	1	77	10	70	90.9091	TGAAG-TTTTTTTTTT-ATGTT	9	-1	4	5.19481	TGAAG-TTTTTTTTT-ATGTT	11	1	3	3.8961	TGAAG-TTTTTTTTTTT-ATGTT
chr3	3q23:_SR140	142776242	8	1	8	TTGGT-C-ACTCC	3	10	1	99	10	91	91.9192	TTGGT-CCCCCCCCCC-ACTCC	11	1	4	4.0404	TTGGT-CCCCCCCCCCC-ACTCC	9	-1	4	4.0404	TTGGT-CCCCCCCCC-ACTCC
chr3	3q23:_SR140	142776559	10	1	10	ATGGG-T-CCTCC	3	10	1	97	10	90	92.7835	ATGGG-TTTTTTTTTT-CCTCC	11	1	4	4.12371	ATGGG-TTTTTTTTTTT-CCTCC	9	-1	3	3.09278	ATGGG-TTTTTTTTT-CCTCC
chr3	3q24:_C3orf58	143709269	18	1	18	CTGTG-T-AAAGA	5	18.17	2	68	18	37	54.4118	CTGTG-TTTTTTTTTTTTTTTTTT-AAAGA	17	-1	15	22.0588	CTGTG-TTTTTTTTTTTTTTTTT-AAAGA	19	1	8	11.7647	CTGTG-TTTTTTTTTTTTTTTTTTT-AAAGA	16	-2	5	7.35294	CTGTG-TTTTTTTTTTTTTTTT-AAAGA	18	0	3	4.41176	CTGTG-TTTTTTTTTTTTTTTTTA-A
chr3	3q24:_PLSCR5	146323323	12	1	12	GTGTC-T-ACCAA	3	12	1	42	12	35	83.3333	GTGTC-TTTTTTTTTTTT-ACCAA	13	1	4	9.52381	GTGTC-TTTTTTTTTTTTT-ACCAA	11	-1	3	7.14286	GTGTC-TTTTTTTTTTT-ACCAA
chr3	3q24:_ZIC1	147127302	15	4	3.75	TTCTT-CACC-TTTTT	5	15.15	2	97	15	45	46.3918	TTCTT-CACCCCCCCACCCAC-TTTTT	15	0	29	29.8969	TTTCT-TCACCCCCCCACCCA-CTTTT	15	0	13	13.4021	TCTTC-ACCCCCCCACCCACT-TTTTT	15	0	7	7.21649	CTTTC-TTCACCCCCCCACCC-ACTTT	16	1	3	3.09278	TTCTT-CACCCCCCCACCCACT-TTTTT
chr3	3q25.1:_RNF13	149679149	13	1	13	AACAT-A-TCCTC	3	14	1	85	14	66	77.6471	AACAT-AAAAAAAAAAAAAA-TCCTC	13	-1	10	11.7647	AACAT-AAAAAAAAAAAAA-TCCTC	15	1	9	10.5882	AACAT-AAAAAAAAAAAAAAA-TCCTC
chr3	3q25.1:_TSC22D2	150177347	42	1	42	TTTGG-T-ATAAT	4	41.41	2	26	41	15	57.6923	TTTGG-TTTTTTTTTGTTGTTTTTTTTTTTTGTCTTTTTTTTTTTTT-TTAAT	41	0	4	15.3846	TTTGG-TTTTTTTTTTTTTTTTTTTTTTTTTGTCTTTTTTTTTTTTT-ATAAT	42	1	4	15.3846	TTTGG-TTTTTTTTTGTTGTTTTTTTTTTTTGTCTTTTTTTTTTTTTT-ATAAT	40	-1	3	11.5385	TTTGG-TTTTTTTTTGTTGTTTTTTTTTTTTGTCTTTTTTTTTTTT-ATAAT
chr3	3q25.1:_EIF2A	150301971	9	1	9	TGTCA-T-GTAGA	3	9	1	120	9	113	94.1667	TGTCA-TTTTTTTTT-GTAGA	10	1	4	3.33333	TGTCA-TTTTTTTTTT-GTAGA	8	-1	3	2.5	TGTCA-TTTTTTTT-GTAGA
chr3	3q25.1:_CLRN1	150644266	12	1	12	TTACC-A-TCCCC	3	12	1	56	12	45	80.3571	TTACC-AAAAAAAAAAAA-TCCCC	11	-1	7	12.5	TTACC-AAAAAAAAAAA-TCCCC	13	1	4	7.14286	TTACC-AAAAAAAAAAAAA-TCCCC
chr3	3q25.1:_GPR171	150916120	24	1	24	CTGAG-T-ATCTT	4	25.24	2	53	25	26	49.0566	CTGAG-TTTTTTTTTGTTGTTTTTTTTTTTT-ATCTT	24	-1	20	37.7358	CTGAG-TTTTTTTTTGTTTTTTTTTTTTTT-ATCTT	24	-1	4	7.54717	CTGAG-TTTTTTTTTGTTGTTTTTTTTTTT-ATCTT	23	-2	3	5.66038	CTGAG-TTTTTTTTTGTTTTTTTTTTTTT-ATCTT
chr3	3q25.1:_P2RY13	151045357	14	1	14	GGGCG-T-CAGCA	3	14	1	85	14	76	89.4118	GGGCG-TTTTTTTTTTCTTT-CAGCA	13	-1	6	7.05882	GGGCG-TTTTTTTTTCTTT-CAGCA	15	1	3	3.52941	GGGCG-TTTTTTTTTTTCTTT-CAGCA
chr3	3q25.1:_AADAC	151546096	10	1	10	TTCTG-T-CTTAC	3	10	1	134	10	126	94.0299	TTCTG-TTTTTTTTTT-CTTAC	11	1	5	3.73134	TTCTG-TTTTTTTTTTT-CTTAC	9	-1	3	2.23881	TTCTG-TTTTTTTTT-CTTAC
chr3	3q25.31:_PLCH1	155197738	16	1	16	GTTAC-A-GAGGG	5	16	1	122	16	98	80.3279	GTTAC-AAAAAAAAAAAACAAA-GAGGG	15	-1	8	6.55738	GTTAC-AAAAAAAAAAACAAA-GAGGG	16	0	6	4.91803	GTTAC-AAAAAAAAAAAAAAAA-GAGGG	17	1	5	4.09836	GTTAC-AAAAAAAAAAAAAAAAA-GAGGG	17	1	5	4.09836	GTTAC-AAAAAAAAAAAAACAAA-GAGGG
chr3	3q25.31:_KCNAB1	156255030	12	1	12	ACTGC-A-GCAGT	4	11.12	2	164	11	79	48.1707	ACTGC-AAAAAAAAAAA-GCAGT	12	1	75	45.7317	ACTGC-AAAAAAAAAAAA-GCAGT	10	-1	5	3.04878	ACTGC-AAAAAAAAAA-GCAGT	13	2	5	3.04878	ACTGC-AAAAAAAAAAAAA-GCAGT
chr3	3q25.31:_SSR3	156260417	20	1	20	TTAAG-A-GAACT	3	20	1	193	20	184	95.3368	TTAAG-AAAAAAAAAAGAAAAAAAAA-GAACT	21	1	5	2.59067	TTAAG-AAAAAAAAAAAGAAAAAAAAA-GAACT	19	-1	4	2.07254	TTAAG-AAAAAAAAAGAAAAAAAAA-GAACT
chr3	3q25.32:_SHOX2	157814195	46	1	46	CAACC-A-GGTTA	4	47.47	2	19	47	9	47.3684	CAACC-AAAAGAAAAAAAAAAACAAAAAAGAAACAAACAAACAAAAAAAAAAA-GGTTA	47	0	4	21.0526	CAACC-AAAAAAAAAAAAAAAAACAAAAAAGAAACAAACAAACAAAAAAAAAA-GGTTA	46	-1	3	15.7895	CAACC-AAAAGAAAAAAAAAAACAAAAAAGAAACAAACAAACAAAAAAAAAA-GGTTA	47	0	3	15.7895	CAACC-AAAAGAAAAAAAAAAAACAAAAAAGAAACAAACAAACAAAAAAAAAA-GGTTA
chr3	3q25.33:_TRIM59	160156368	10	1	10	GAAAC-T-CTGTT	3	10	1	143	10	136	95.1049	GAAAC-TTTTTTTTTT-CTGTT	11	1	4	2.7972	GAAAC-TTTTTTTTTTT-CTGTT	9	-1	3	2.0979	GAAAC-TTTTTTTTT-CTGTT
chr3	3q26.1:_B3GALNT1	160804468	9	3	3	AGTGA-CAG-GAGGC	3	9	1	221	9	215	97.2851	AGTGA-CAGCAGCAG-GAGGC	9	0	3	1.35747	AGTGA-CAGCATCAG-GAGGC	9	0	3	1.35747	AGTGA-CAGCAGTAG-GAGGC
chr3	3q26.1:_SLITRK3	164905649	11	1	11	TTTTG-A-GCACT	3	11	1	151	11	138	91.3907	TTTTG-AAAAAAAAAAA-GCACT	11	0	10	6.62252	CTTTT-GAAAAAAAAAA-GCACT	12	1	3	1.98675	TTTTG-AAAAAAAAAAAA-GCACT
chr3	3q26.2:_PRKCI	170023715	16	1	16	GTACC-T-ACTTT	4	16	1	116	16	82	70.6897	GTACC-TTTTTTTTTTTTTTTT-ACTTT	15	-1	19	16.3793	GTACC-TTTTTTTTTTTTTTT-ACTTT	17	1	9	7.75862	GTACC-TTTTTTTTTTTTTTTTT-ACTTT	14	-2	6	5.17241	GTACC-TTTTTTTTTTTTTT-ACTTT
chr3	3q26.2:_EIF5A2	170606838	23	1	23	CTGTC-T-GTAAA	5	18.19	2	36	18	17	47.2222	CTGTC-TTTTTTTTTTTTTTTTTT-GTAAA	19	1	8	22.2222	CTGTC-TTTTTTTTTTTTTTTTTTT-TAAAA	20	2	5	13.8889	CTGTC-TTTTTTTTTTTTTTTTTTTT-TAAAA	17	-1	3	8.33333	CTGTC-TTTTTTTTTTTTTTTTT-GTAAA	21	3	3	8.33333	CTGTC-TTTTTTTTTTTTTTTTTTTTT-TAAAA
chr3	3q26.31:_FNDC3B	172115591	13	1	13	TTTGA-T-GTTAC	3	12	1	107	12	94	87.8505	TTTGA-TTTTTTTTTTTT-GTTAC	13	1	7	6.54206	TTTGA-TTTTTTTTTTTTT-GTTAC	11	-1	6	5.60748	TTTGA-TTTTTTTTTTT-GTTAC
chr3	3q26.31:_NCEH1	172348808	12	1	12	GTACT-A-TCAAT	3	12	1	126	12	108	85.7143	GTACT-AAAAAAAAAAAA-TCAAT	11	-1	15	11.9048	GTACT-AAAAAAAAAAA-TCAAT	13	1	3	2.38095	GTACT-AAAAAAAAAAAAA-TCAAT
chr3	3q26.31:_NLGN1	174000599	10	1	10	TGTGA-T-ACATT	3	10	1	113	10	107	94.6903	TGTGA-TTTTTTTTTT-ACATT	9	-1	3	2.65487	TGTGA-TTTTTTTTT-ACATT	11	1	3	2.65487	TGTGA-TTTTTTTTTTT-ACATT
chr3	3q26.32:_TBL1XR1	176739159	14	1	14	CTTAC-A-TATAT	3	14	1	190	14	153	80.5263	CTTAC-AAAAAAAAAAAAAA-TATAT	15	1	19	10	CTTAC-AAAAAAAAAAAAAAA-TATAT	13	-1	18	9.47368	CTTAC-AAAAAAAAAAAAA-TATAT
chr3	3q26.32:_TBL1XR1	176741890	13	1	13	TTACT-A-TTAGC	3	13	1	52	13	41	78.8462	TTACT-AAAAAAAAAAAAA-TTAGC	12	-1	8	15.3846	TTACT-AAAAAAAAAAAA-TTAGC	14	1	3	5.76923	TTACT-AAAAAAAAAAAAAA-TTAGC
chr3	3q26.33:_GNB4	179116312	15	1	15	TCTTT-A-GGAAC	3	15	1	20	15	14	70	TCTTT-AAAAAAAAAAAAAAA-GGAAC	16	1	3	15	TCTTT-AAAAAAAAAAAAAAAA-GGAAC	14	-1	3	15	TCTTT-AAAAAAAAAAAAAA-GGAAC
chr3	3q26.33:_USP13	179501982	11	1	11	TTGCC-A-GAAGA	3	11	1	83	11	73	87.9518	TTGCC-AAAAAAAAAAA-GAAGA	10	-1	7	8.43373	TTGCC-AAAAAAAAAA-GAAGA	12	1	3	3.61446	TTGCC-AAAAAAAAAAAA-GAAGA
chr3	3q26.33:_TTC14	180326183	15	1	15	TGTAC-T-AACCT	3	15	1	47	15	36	76.5957	TGTAC-TTTTTTTTTTTTTTT-AACCT	16	1	7	14.8936	TGTAC-TTTTTTTTTTTTTTTT-AACCT	14	-1	4	8.51064	TGTAC-TTTTTTTTTTTTTT-AACCT
chr3	3q26.33:_FXR1	180694852	30	1	30	GTATC-T-CGGTT	3	30	1	29	30	21	72.4138	GTATC-TTTTTTTTTTCCTTTTTTTTTTTTTTATTT-CGGTT	31	1	4	13.7931	GTTTT-TTTTTTTTTTCCTTTTTTTTTTTTTTTATTT-CGGTT	29	-1	4	13.7931	GTATC-TTTTTTTTTTCCTTTTTTTTTTTTTATTT-CGGTT
chr3	3q26.33:_DCUN1D1	182661936	29	1	29	ATGAC-A-CCCTC	3	29	1	168	29	161	95.8333	ATGAC-AAAAAAAAAGTAAAAATAAAACAAAAAAA-CCCTC	28	-1	4	2.38095	ATGAC-AAAAAAAAGTAAAAATAAAACAAAAAAA-CCCTC	30	1	3	1.78571	ATGAC-AAAAAAAAAAGTAAAAATAAAACAAAAAAA-CCCTC
chr3	3q26.33:_DCUN1D1	182662348	12	1	12	CCAGG-A-TTCCC	3	12	1	211	12	180	85.3081	CCAGG-AAAAAAAAAAAA-TTCCC	11	-1	23	10.9005	CCAGG-AAAAAAAAAAA-TTCCC	13	1	8	3.79147	CCAGG-AAAAAAAAAAAAA-TTCCC
chr3	3q27.1:_EPHB3	184300035	32	2	16	TGGGA-TG-CGCGC	4	26.23	2	87	26	45	51.7241	TGGGA-TGTGTGAGTGTGTGTGTGTGTGTGTG-CGCGC	23	-3	34	39.0805	TGGGA-TGTGTGAGTGTGTGTGTGTGTGT-GCGCG	24	-2	5	5.74713	TGGGA-TGTGTGAGTGTGTGTGTGTGTGTG-CGCGC	21	-5	3	3.44828	TGGGA-TGTGTGAGTGTGTGTGTGTGT-GCGCG
chr3	3q27.2:_IGF2BP2	185361551	37	1	37	TTCTG-T-GTCAC	4	37.38	2	23	37	8	34.7826	TTCTG-TTTTTTCTTTTTTTTTCTTTTTTTTTTTTTTTTTTTT-TTCAC	38	1	6	26.087	TTCTG-TTTTTTCTTTTTTTTTCTTTTTTTTTTTTTTTTTTTTT-GTCAC	35	-2	5	21.7391	TTCTG-TTTTTTCTTTTTTTTTCTTTTTTTTTTTTTTTTTT-TCACA	39	2	4	17.3913	TTCTG-TTTTTTCTTTTTTTTTCTTTTTTTTTTTTTTTTTTTTTT-TTCAC
chr3	3q27.2:_IGF2BP2	185362378	13	1	13	TGCCT-G-TGCGT	4	13.12	2	31	13	11	35.4839	TTGCC-TGGGGGGGGGGGG-TGCGT	12	-1	9	29.0323	TGCCT-GGGGGGGGGGGG-TGCGT	13	0	8	25.8065	TGCCT-GGGGGGGGGGGGG-TGCGT	11	-2	3	9.67742	TGCCT-GGGGGGGGGGG-TGCGT
chr3	3q27.2:_IGF2BP2	185410535	13	6	2.16667	CGGTT-TCTGTG-TGACT	3	13	1	76	13	59	77.6316	CGGTT-TCTGTGTCTGTGT-TGACT	13	0	9	11.8421	CGGTT-TTTTTGTCTGTGT-TGACT	13	0	8	10.5263	CGGTT-TTTGTGTCTGTGT-TGACT
chr3	3q27.2:_ETV5	185764459	19	1	19	CATTC-A-TCCAA	4	19.18	2	109	19	59	54.1284	CATTC-AAAAAAAAAAAAAAAAAAA-TCCAA	18	-1	26	23.8532	CATTC-AAAAAAAAAAAAAAAAAA-TCCAA	17	-2	15	13.7615	CATTC-AAAAAAAAAAAAAAAAA-TCCAA	20	1	9	8.25688	CATTC-AAAAAAAAAAAAAAAAAAAA-TCCAA
chr3	3q27.2:_DGKG	185867026	10	1	10	GGTGG-T-CCTTC	3	10	1	62	10	54	87.0968	GGTGG-TTTTTTTTTT-CCTTC	9	-1	5	8.06452	GGTGG-TTTTTTTTT-CCTTC	11	1	3	4.83871	GGTGG-TTTTTTTTTTT-CCTTC
chr3	3q27.3:_ST6GAL1	186794765	12	1	12	ATCTG-T-AAAGC	3	13	1	104	13	82	78.8462	ATCTG-TTTTTTTTTTTTT-AAAGC	12	-1	17	16.3462	ATCTG-TTTTTTTTTTTT-AAAGC	14	1	5	4.80769	ATCTG-TTTTTTTTTTTTTT-AAAGC
chr3	3q27.3:_RTP1	186918239	19	1	19	GTACC-A-GTTTA	5	19.18	2	77	19	31	40.2597	GTACC-AAAAAAAAAAAAAAAAAAA-GTTTA	18	-1	19	24.6753	GTACC-AAAAAAAAAAAAAAAAAA-GTTTA	17	-2	15	19.4805	GTACC-AAAAAAAAAAAAAAAAA-GTTTA	20	1	9	11.6883	GTACC-AAAAAAAAAAAAAAAAAAAA-GTTTA	16	-3	3	3.8961	GTACC-AAAAAAAAAAAAAAAA-GTTTA
chr3	3q28:_TP63	189614077	10	1	10	GATTA-T-CTTCT	3	10	1	143	10	133	93.007	GATTA-TTTTTTTTTT-CTTCT	9	-1	5	3.4965	GATTA-TTTTTTTTT-CTTCT	11	1	5	3.4965	GATTA-TTTTTTTTTTT-CTTCT
chr3	3q28:_TP63	189614766	10	1	10	TTACC-T-CTTGG	3	10	1	170	10	159	93.5294	TTACC-TTTTTTTTTT-CTTGG	9	-1	8	4.70588	TTACC-TTTTTTTTT-CTTGG	11	1	3	1.76471	TTACC-TTTTTTTTTTT-CTTGG
chr3	3q28:_FGF12	191861011	24	1	24	TTACT-A-GAAGA	4	24.23	2	58	24	39	67.2414	TTACT-AAAAAAAAAAAAAAAAGAAAGAAA-GAAGA	23	-1	10	17.2414	TTACT-AAAAAAAAAAAAAAAGAAAGAAA-GAAGA	24	0	6	10.3448	TTACT-AAAAAAAAAAAAAAAAAAAAAAAA-GAAAA	24	0	3	5.17241	TTACT-AAAAAAAAAAAAAAAAAAAAGAAA-GAAGA
chr3	3q29:_MGC2889	192959912	13	1	13	TGCGC-T-CTCAT	3	13	1	29	13	23	79.3103	TGCGC-TTTTTTTTTTTTT-CTCAT	13	0	3	10.3448	TTGCG-CTTTTTTTTTTTT-CTCAT	12	-1	3	10.3448	TGCGC-TTTTTTTTTTTT-CTCAT
chr3	3q29:_HES1	193854149	16	1	16	GAGAT-A-GGAAA	6	16.19	2	47	16	22	46.8085	GAGAT-AAAAAAAAAAAAAAAA-GGAAA	19	3	6	12.766	GAGAT-AAAAAAAAAAAAAAAAAAA-GGAAA	18	2	6	12.766	GAGAT-AAAAAAAAAAAAAAAAAA-GGAAA	17	1	5	10.6383	GAGAT-AAAAAAAAAAAAAAAAA-GGAAA	15	-1	4	8.51064	GAGAT-AAAAAAAAAAAAAAA-GGAAA	14	-2	4	8.51064	GAGAT-AAAAAAAAAAAAAA-GGAAA
chr3	3q29:_C3orf21	194789314	16	1	16	TTTGG-T-GAGAT	4	16.15	2	30	16	16	53.3333	TTTGG-TTTTTTTTTTTTTTTT-GAGAT	15	-1	7	23.3333	TTTGG-TTTTTTTTTTTTTTT-GAGAT	17	1	4	13.3333	TTTGG-TTTTTTTTTTTTTTTTT-GAGAT	14	-2	3	10	TTTGG-TTTTTTTTTTTTTT-GAGAT
chr3	3q29:_ACAP2	194998813	17	1	17	TCGGG-A-GCAAA	4	17	1	43	17	30	69.7674	TCGGG-AAAAAAAAAAAAAAAAA-GCAAA	17	0	5	11.6279	TCGGG-GAAAAAAAAAAAAAAAA-GCAAA	16	-1	5	11.6279	TCGGG-AAAAAAAAAAAAAAAA-GCAAA	15	-2	3	6.97674	TCGGG-AAAAAAAAAAAAAAA-GCAAA
chr3	3q29:_ACAP2	194999352	12	1	12	TGATT-A-GAGCT	4	12.12	2	78	12	36	46.1538	TGATT-AAAAAAAAAAAA-GAGCT	12	0	35	44.8718	GTGAT-TAAAAAAAAAAA-GAGCT	11	-1	4	5.12821	TGATT-AAAAAAAAAAA-GAGCT	12	0	3	3.84615	TGTGA-TTAAAAAAAAAA-GAGCT
chr3	3q29:_PPP1R2	195241807	14	1	14	TCTAC-A-GAGTA	5	14.12	2	92	14	38	41.3043	TCTAC-AAAAAAAAAAAAAA-GAGTA	12	-2	33	35.8696	TCTAC-AAAAAAAAAAAA-GAGTA	13	-1	12	13.0435	TCTAC-AAAAAAAAAAAAA-GAGTA	15	1	6	6.52174	TCTAC-AAAAAAAAAAAAAAA-GAGTA	11	-3	3	3.26087	TCTAC-AAAAAAAAAAA-GAGTA
chr3	3q29:_APOD	195295703	10	1	10	TTTAT-G-TAGGG	5	15.15	2	40	15	13	32.5	TTTAT-GGGGGGGGGGTGGGG-TAGGG	15	0	10	25	TTTAT-GGGGGGGGGGGGGGG-TAGGG	14	-1	6	15	TTTAT-GGCGGGGGGTGGGG-TAGGG	10	-5	6	15	TTTAT-GGGGGGGGGG-TGGGG	14	-1	5	12.5	TTTAT-GGCGGGGGGGGGGG-GGGGG
chr3	3q29:_APOD	195311024	10	2	5	GTTTT-CG-TGTGT	4	14.1	2	25	14	10	40	GTTTT-CGCGCGTGTGTGTG-TGTGT	10	-4	7	28	TCGCG-CGTGTGTGTG-TGTGT	10	-4	5	20	TTTCG-CGCGTGTGTG-TGTGT	12	-2	3	12	GTTTT-CGCGCGTGTGTG-TGTGT
chr3	3q29:_SDHALP2	195390524	9	3	3	AACAT-GGA-CAACT	5	9	1	836	9	780	93.3014	AACAT-GGAGGAGGA-CAACT	9	0	32	3.82775	AACAT-GGGGGAGGA-CAACT	9	0	13	1.55502	AACAT-GGAGGGGGA-CAACT	9	0	6	0.717703	AACAT-GGGGGGGGA-CAACT	9	0	5	0.598086	AACAT-GGAGGAGGG-CAAAT
chr3	3q29:_MUC4	195473757	21	2	10.5	AACTC-GT-CACGC	4	19.21	2	50	19	26	52	AACTC-TTGTGTGTGTGTGTGTGTG-CACGC	21	2	18	36	AACTC-GTGTGTGTGTGTGTGTGTGTG-CACGC	17	-2	3	6	AACTC-TTGTGTGTGTGTGTGTG-CACGC	19	0	3	6	AACTC-GTGTGTGTGTGTGTGTGTG-CACGC
chr3	3q29:_MUC4	195507124	11	5	2.2	GAAGA-GGCGT-ACCTG	15	11	1	2933	11	2495	85.0665	GAAGA-GGCGTGGCGTG-ACCTG	11	0	320	10.9103	GAAGA-GGGGTGGCGTG-ACCTG	11	0	22	0.750085	GAAGA-GGGGGGGCGTG-ACCTG	11	0	17	0.579611	GAAGA-GGGGTGGCCTG-ACCTG	11	0	12	0.409137	GAAGA-GAGGTGGCGTG-ACCTG	11	0	10	0.340948	GAAGA-GGGGTGGCGGG-ACCTG	11	0	10	0.340948	GAAGA-GGCGGGGCGTG-ACCTG	11	0	8	0.272758	GAAGA-GGCGTGGCGGG-ACCTG
[truncated: 5,623 more rows]
[truncated: 215 more columns]
